# Supplementary material for: Pathway based therapeutic targets identification and development of an interactive database CampyNIBase of Campylobacter jejuni RM1221 through non-redundant protein dataset
Source: PLoS One. 2018 Jun 8;13(6):e0198170. doi: 10.1371/journal.pone.0198170 (PMC5993290; doi:10.1371/journal.pone.0198170)
Supplement: S1 Table — (XLSX) [file pone.0198170.s001.xlsx]

## Sheet: All Chokepoint Enzymes (α list)
		All Enzymes of Chokpoint reactions of C. jejuni RM1221 (α list)
Reactions that are chokepoints on the consuming side
	No.	Enzyme entry	Accepted name	Reaction catalyzed
	1	EC 4.1.3.30	Methylisocitrate lyase	(2R,3S)-2-methylisocitrate → succinate + pyruvate
	2	EC 4.2.1.99	2-methylisocitrate dehydratase	(2R,3S)-2-methylisocitrate ← cis-2-methylaconitate + H2O
				(2R,4S)-2-methyl-2,4-dihydroxydihydrofuran-3-one + H2O → (2R,4S)-2-methyl-2,3,3,4-tetrahydroxytetrahydrofuran
				(2S)-2-amino-3-oxo-4-phosphonooxybutanoate + H+ → 3-amino-1-hydroxyacetone 1-phosphate + CO2
				(2S)-2-isopropyl-3-oxosuccinate + H+ → 4-methyl-2-oxopentanoate + CO2
	3	EC 4.2.1.79	2-methylcitrate dehydratase	(2S,3S)-2-methylcitrate → cis-2-methylaconitate + H2O
				(2S,4S)-2-methyl-2,4-dihydroxydihydrofuran-3-one + H2O → (2S,4S)-2-methyl-2,3,3,4-tetrahydroxytetrahydrofuran
				(2Z)-2-aminobut-2-enoate → 2-iminobutanoate
	4	EC 6.5.1.1	DNA ligase (ATP)	(deoxynucleotides)(m) + ATP + (deoxynucleotides)n → AMP + (deoxynucleotides)(n+m) + diphosphate
	5	EC 2.4.-.-	lipopolysaccharide heptosyltransferase I	(KDO)2-lipid A + ADP-L-glycero-β-D-manno-heptose → heptosyl-Kdo2-lipid A + ADP + H+
	6	EC 4.2.1.9	Dihydroxy-acid dehydratase	(R)-2,3-dihydroxy-3-methylbutanoate → 3-methyl-2-oxobutanoate + H2O
	7	EC 4.2.1.9	Dihydroxy-acid dehydratase	(R)-2,3-dihydroxy-3-methylpentanoate → (S)-3-methyl-2-oxopentanoate + H2O
	8	EC 1.1.1.86	Ketol-acid reductoisomerase (NADP(+))	(R)-2,3-dihydroxy-3-methylpentanoate + NADP+ ← (S)-2-aceto-2-hydroxybutanoate + NADPH + H+
	9	EC 1.1.1.169	2-dehydropantoate 2-reductase	(R)-pantoate + NADP+ ← 2-dehydropantoate + NADPH + H+
	10	EC 2.7.1.33	Pantothenate kinase	(R)-pantothenate + ATP → D-4'-phosphopantothenate + ADP + H+
	11	EC 3.5.2.3	Dihydroorotase	(S)-dihydroorotate + H2O ← N-carbamoyl-L-aspartate + H+
				(S)-lactate + an unknown oxidized electron acceptor → pyruvate + an unknown reduced electron acceptor
	12	EC 2.7.1.170	Anhydro-N-acetylmuramic acid kinase	1,6-anhydro-N-acetyl-β-muramate + ATP + H2O → N-acetyl-β-muramate 6-phosphate + ADP + H+
	13	EC 5.3.1.16	1-(5-phosphoribosyl)-5- ((5-phosphoribosylamino)methylideneamino)imidazole-4-carboxamide isomerase	1-(5-phospho-β-D-ribosyl)-5-[(5-phosphoribosylamino)methylideneamino]imidazole-4-carboxamide → phosphoribulosylformimino-AICAR-P
	14	EC 3.5.4.19	Phosphoribosyl-AMP cyclohydrolase	1-(5-phospho-β-D-ribosyl)-AMP + H2O → 1-(5-phospho-β-D-ribosyl)-5-[(5-phosphoribosylamino)methylideneamino]imidazole-4-carboxamide
	15	EC 3.6.1.31	Phosphoribosyl-ATP diphosphatase	1-(5-phospho-β-D-ribosyl)-ATP + H2O → 1-(5-phospho-β-D-ribosyl)-AMP + diphosphate + 2 H+
	16	EC 4.1.1.48	Indole-3-glycerol-phosphate synthase	1-(o-carboxyphenylamino)-1'-deoxyribulose 5'-phosphate + H+ → (1S,2R)-1-C-(indol-3-yl)glycerol 3-phosphate + CO2 + H2O
	17	EC 2.8.1.10	Thiazole synthase	1-deoxy-D-xylulose 5-phosphate + 2-iminoacetate + a thiocarboxy-[ThiS-Protein] → 2-[(2R,5Z)-(2-carboxy-4-methylthiazol-5(2H)-ylidene]ethyl phosphate + a ThiS sulfur-carrier protein + 2 H2O
	18	EC 1.1.1.101	Acylglycerone-phosphate reductase	1-oleoyl-2-lyso-glycerone phosphate + NADPH + H+ → 1-oleyl-2-lyso-phosphatidate + NADP+
	19	EC 2.3.1.51	1-acylglycerol-3-phosphate O-acyltransferase	1-oleyl-2-lyso-phosphatidate + oleoyl-CoA → 1-18:1-2-18:1-phosphatidate + coenzyme A
	20	EC 3.1.3.25	Inositol-phosphate phosphatase	1D-myo-inositol 3-monophosphate + H2O → myo-inositol + phosphate
	21	EC 4.2.1.24	Porphobilinogen synthase	2 5-amino-levulinate → porphobilinogen + H+ + 2 H2O
	22	EC 2.5.1.9	Riboflavin synthase	2 6,7-dimethyl-8-(1-D-ribityl)lumazine + H+ → 5-amino-6-(D-ribitylamino)uracil + riboflavin
				2 a biotinylated [BCCP monomer] → a biotinylated [BCCP dimer]
	23	EC 3.4.16.4	Serine-type D-Ala-D-Ala carboxypeptidase	2 a peptidoglycan dimer (meso-diaminopimelate containing) → a peptidoglycan with D,D cross-links (meso-diaminopimelate containing) + D-alanine
	24	EC 6.3.2.4	D-alanine--D-alanine ligase	2 D-alanine + ATP → D-alanyl-D-alanine + ADP + phosphate + H+
	25	EC 2.4.1.-	2.4.1 -- Hexosyltransferases	2 decaprenyl-pyrophosphoryl-(N-acetylglucosamine)-N-acetylmuramyl-(pentapeptide) → a peptidoglycan dimer (mycobacteria) + ω, mono-trans,octa-cis-decaprenyl diphosphate + H+
				2 glutathione + an oxidized glutaredoxin → glutathione disulfide + a reduced glutaredoxin
	26	EC 1.15.1.1	Superoxide dismutase	2 superoxide + 2 H+ → hydrogen peroxide + oxygen
	27	EC 2.4.1.182	Lipid-A-disaccharide synthase	2,3-bis[(3R)-3-hydroxymyristoyl]-α-D-glucosaminyl 1-phosphate + UDP-2,3-bis[O-(3R)-3-hydroxymyristoyl]-α-D-glucosamine → lipid A disaccharide + UDP + H+
	28	EC 3.5.4.26	Diaminohydroxyphosphoribosylaminopyrimidine deaminase	2,5-diamino-6-(5-phospho-D-ribosylamino)pyrimidin-4(3H)-one + H+ + H2O → 5-amino-6-(5-phospho-D-ribosylamino)uracil + ammonium
	29	EC 2.5.1.3	Thiamine-phosphate diphosphorylase	2-(2-carboxy-4-methylthiazol-5-yl)ethyl phosphate + 4-amino-2-methyl-5-diphosphomethylpyrimidine + 2 H+ → thiamin phosphate + CO2 + diphosphate
	30	EC 5.5.1.2	3-carboxy-cis,cis-muconate cycloisomerase	2-carboxy-5-oxo-2,5-dihydrofuran-2-acetate ← 3-carboxy-cis,cis-muconate + H+
	31	EC 4.1.1.44	4-carboxymuconolactone decarboxylase	2-carboxy-5-oxo-2,5-dihydrofuran-2-acetate + H+ → CO2 + 3-oxoadipate enol lactone
				2-iminobutanoate + H+ + H2O → 2-oxobutanoate + ammonium
	32	EC 3.5.99.10	2-iminobutanoate/2-iminopropanoate deaminase	2-iminopropanoate + H+ + H2O → pyruvate + ammonium
				2-isopropylmaleate + H2O → (2R,3S)-3-isopropylmalate
	33	EC 2.6.1.52	Phosphoserine transaminase	2-oxo-3-hydroxy-4-phosphobutanoate + L-glutamate → 4-phospho-hydroxy-L-threonine + 2-oxoglutarate
	34	EC 2.7.1.24	Dephospho-CoA kinase	3'-dephospho-CoA + ATP → ADP + coenzyme A + H+
				3-dehydrocholate + NADH + H+ → isocholate + NAD+
	35	EC 4.2.1.10	3-dehydroquinate dehydratase	3-dehydroquinate → 3-dehydroshikimate + H2O
	36	EC 4.2.3.4	3-dehydroquinate synthase	3-deoxy-D-arabino-heptulosonate-7-phosphate → 3-dehydroquinate + phosphate
	37	EC 2.7.7.38	3-deoxy-manno-octulosonate cytidylyltransferase	3-deoxy-D-manno-octulosonate + CTP → CMP-3-deoxy-D-manno-octulosonate + diphosphate
	38	EC 3.1.3.45	3-deoxy-manno-octulosonate-8-phosphatase	3-deoxy-D-manno-octulosonate 8-phosphate + H2O → 3-deoxy-D-manno-octulosonate + phosphate
	39	EC 3.1.1.24	3-oxoadipate enol-lactonase	3-oxoadipate enol lactone + H2O → 3-oxoadipate + H+
	40	EC 2.6.1.52	Phosphoserine transaminase	3-phospho-L-serine + 2-oxoglutarate ← L-glutamate + 3-phospho-hydroxypyruvate
	41	EC 3.1.3.3	Phosphoserine phosphatase	3-phospho-L-serine + H2O → L-serine + phosphate
	42	EC 1.1.1.238	12-beta-hydroxysteroid dehydrogenase	3α,7α,12β-trihydroxy-5β-cholan-24-oate + NADP+← 3α,7α-dihydroxy-12-oxo-5β-cholan-24-oate + NADPH + H+
	43	EC 2.5.1.61	Hydroxymethylbilane synthase	4 porphobilinogen + H2O → 4 ammonium + hydroxymethylbilane
	44	EC 2.7.7.3	Pantetheine-phosphate adenylyltransferase	4'-phosphopantetheine + ATP + H+→ 3'-dephospho-CoA + diphosphate
	45	EC 2.7.4.7	Phosphomethylpyrimidine kinase	4-amino-2-methyl-5-phosphomethylpyrimidine + ATP → 4-amino-2-methyl-5-diphosphomethylpyrimidine + ADP
	46	EC 4.1.3.38	Aminodeoxychorismate lyase	-amino-4-deoxychorismate → 4-aminobenzoate + pyruvate + H+
	47	EC 2.5.1.15	Dihydropteroate synthase	4-aminobenzoate + (2-amino-4-hydroxy-7,8-dihydropteridin-6-yl)methyl diphosphate → 7,8-dihydropteroate + diphosphate
	48	EC 3.7.1.2	Fumarylacetoacetase	4-fumaryl-acetoacetate + H2O → fumarate + acetoacetate + H+
	49	EC 5.2.1.2	Maleylacetoacetate isomerase	4-maleyl-acetoacetate → 4-fumaryl-acetoacetate
	50	EC 2.5.1.3	Thiamine-phosphate diphosphorylase	4-methyl-5-(2-phosphonooxyethyl)thiazole + 4-amino-2-methyl-5-diphosphomethylpyrimidine + H+→ thiamin phosphate + diphosphate
	51	EC 4.3.2.2	Adenylosuccinate lyase	5'-phosphoribosyl-4-(N-succinocarboxamide)-5-aminoimidazole → fumarate + 5-amino-1-(5-phospho-D-ribosyl)imidazole-4-carboxamide
				5-amino-6-(5-phospho-D-ribitylamino)uracil + H2O → 5-amino-6-(D-ribitylamino)uracil + phosphate
	52	EC 1.1.1.193	5-amino-6-(5-phosphoribosylamino)uracil reductase	5-amino-6-(5-phospho-D-ribitylamino)uracil + NADP+← 5-amino-6-(5-phospho-D-ribosylamino)uracil + NADPH + H+
	53	EC 2.5.1.78	6,7-dimethyl-8-ribityllumazine synthase	5-amino-6-(D-ribitylamino)uracil + 1-deoxy-L-glycero-tetrulose 4-phosphate → 6,7-dimethyl-8-(1-D-ribityl)lumazine + phosphate + H++ 2 H2O
	54	EC 4.2.3.5	Chorismate synthase	5-enolpyruvyl-shikimate 3-phosphate → chorismate + phosphate
	55	EC 6.3.4.13	Phosphoribosylamine--glycine ligase	5-phospho-β-D-ribosylamine + ATP + glycine → ADP + N1-(5-phospho-β-D-ribosyl)glycinamide + phosphate + H+
	56	EC 2.7.6.3	2-amino-4-hydroxy-6-hydroxymethyldihydropteridine diphosphokinase	6-hydroxymethyl-7,8-dihydropterin + ATP → (2-amino-4-hydroxy-7,8-dihydropteridin-6-yl)methyl diphosphate + AMP + H+
	57	EC 4.1.2.25	Dihydroneopterin aldolase	7,8-dihydroneopterin → glycolaldehyde + 6-hydroxymethyl-7,8-dihydropterin
	58	EC 3.6.1.-		7,8-dihydroneopterin 3'-phosphate + H2O → 7,8-dihydroneopterin + phosphate
	59	EC 3.6.1.-		7,8-dihydroneopterin triphosphate + H2O → 7,8-dihydroneopterin 3'-phosphate + diphosphate + H+
	60	EC 1.1.1.201	7-beta-hydroxysteroid dehydrogenase (NADP(+))	7-epicholate + NADP+← 3α,12α-dihydroxy-7-oxo-5β-cholan-24-oate + NADPH + H+
	61	EC 4.2.1.59	3-hydroxyacyl-[acyl-carrier-protein] dehydratase	a (3R)-3-hydroxy cisΔ7-tetradecenoyl-[acp] → a trans-Δ3-cis-Δ7-tetradecenoyl-[acp] + H2O
	62	EC 1.1.1.100	3-oxoacyl-[acyl-carrier-protein] reductase	a (3R)-3-hydroxy cisΔ7-tetradecenoyl-[acp] + NADP+← a 3-oxo-cis-Δ7-tetradecenoyl-[acp] + NADPH + H+
	63	EC 4.2.1.59	3-hydroxyacyl-[acyl-carrier-protein] dehydratase	a (3R)-3-hydroxy cisΔ9-hexadecenoyl-[acp] → a trans-Δ3-cis-Δ9-hexadecenoyl-[acp] + H2O
	64	EC 1.1.1.100	3-oxoacyl-[acyl-carrier-protein] reductase	a (3R)-3-hydroxy cisΔ9-hexadecenoyl-[acp] + NADP+← a 3-oxo-cis-Δ9-hexadecenoyl-[acp] + NADPH + H+
	65	EC 2.3.1.85	Fatty-acid synthase	a (3R)-3-hydroxyacyl-[acyl-carrier protein] → a trans-2-enoyl-[acyl-carrier protein] + H2O
	66	EC 2.3.1.86	Fatty-acyl-CoA synthase
	67	EC 4.2.1.59	3-hydroxyacyl-[acyl-carrier-protein] dehydratase
	68	EC 2.3.1.85	Fatty-acid synthase	a (3R)-3-hydroxybutanoyl-[acp] → a crotonyl-[acp] + H2O
	69	EC 2.3.1.86	Fatty-acyl-CoA synthase
	70	EC 4.2.1.59	3-hydroxyacyl-[acyl-carrier-protein] dehydratase
	71	EC 2.3.1.85	Fatty-acid synthase	a (3R)-3-hydroxydecanoyl-[acp] → a trans-Δ2-decenoyl-[acp] + H2O
	72	EC 2.3.1.86	Fatty-acyl-CoA synthase
	73	EC 4.2.1.59	3-hydroxyacyl-[acyl-carrier-protein] dehydratase
	74	EC 2.3.1.85	Fatty-acid synthase	a (3R)-3-hydroxydodecanoyl-[acp] → a transdodec-2-enoyl-[acp] + H2O
	75	EC 2.3.1.86	Fatty-acyl-CoA synthase
	76	EC 4.2.1.59	3-hydroxyacyl-[acyl-carrier-protein] dehydratase
	77	EC 2.3.1.85	Fatty-acid synthase	a (3R)-3-hydroxyhexanoyl-[acp] → a transhex-2-enoyl-[acp] + H2O
	78	EC 2.3.1.86	Fatty-acyl-CoA synthase
	79	EC 4.2.1.59	3-hydroxyacyl-[acyl-carrier-protein] dehydratase
	80	EC 2.3.1.191	UDP-3-O-(3-hydroxymyristoyl)glucosamine N-acyltransferase	a (3R)-3-hydroxymyristoyl-[acp] + UDP-3-O-(3-hydroxymyristoyl)-α-D-glucosamine → UDP-2,3-bis[O-(3R)-3-hydroxymyristoyl]-α-D-glucosamine + a holo-[acyl-carrier protein] + H+
	81	EC 2.3.1.85	Fatty-acid synthase	a (3R)-3-hydroxyoctanoyl-[acp] → a transoct-2-enoyl-[acp] + H2O
	82	EC 2.3.1.86	Fatty-acyl-CoA synthase
	83	EC 4.2.1.59	3-hydroxyacyl-[acyl-carrier-protein] dehydratase
	84	EC 2.3.1.85	Fatty-acid synthase	a (3R)-3-hydroxypalmitoyl-[acp] → a transhexadecenoyl-[acp] + H2O
	85	EC 2.3.1.86	Fatty-acyl-CoA synthase
	86	EC 4.2.1.59	3-hydroxyacyl-[acyl-carrier-protein] dehydratase
	87	EC 2.3.1.86	Fatty-acyl-CoA synthase	a (3R)-3-hydroxystearoyl-[acp] → a trans-octadec-2-enoyl-[acp] + H2O
	88	EC 4.2.1.59	3-hydroxyacyl-[acyl-carrier-protein] dehydratase
	89	EC 4.2.1.59	3-hydroxyacyl-[acyl-carrier-protein] dehydratase	a (3R)-hydroxy cisΔ5-dodecenoyl-[acp] → a trans-Δ3-cis-Δ5-dodecenoyl-[acp] + H2O
	90	EC 1.1.1.100	3-oxoacyl-[acyl-carrier-protein] reductase	a (3R)-hydroxy cisΔ5-dodecenoyl-[acp] + NADP+← a 3-oxo-cis-Δ5-dodecenoyl-[acp] + NADPH + H+
	91	EC 2.4.99.17	S-adenosylmethionine:tRNA ribosyltransferase-isomerase	a 7-aminomethyl-7-deazaguanosine34in tRNA + S-adenosyl-L-methionine → an epoxyqueuosine34in tRNA + adenine + L-methionine + 2 H+
	92	EC 6.3.4.14	Biotin carboxylase	a biotinylated [BCCP dimer] + hydrogen carbonate + ATP → a carboxylated-biotinylated [BCCP dimer] + ADP + phosphate + H+
				a cis-Δ3-decenoyl-[acp] + a malonyl-[acp] + H+→ a 3-oxo-cis-Δ5-dodecenoyl-[acp] + a holo-[acyl-carrier protein] + CO2
	93	EC 2.3.1.41	Beta-ketoacyl-[acyl-carrier-protein] synthase I	a cis-Δ5-dodecenoyl-[acp] + a malonyl-[acp] + H+→ a 3-oxo-cis-Δ7-tetradecenoyl-[acp] + a holo-[acyl-carrier protein] + CO2
	94	EC 1.3.1.9	Enoyl-[acyl-carrier-protein] reductase (NADH)	a cis-Δ5-dodecenoyl-[acp] + NAD+← a trans-Δ3-cis-Δ5-dodecenoyl-[acp] + NADH + H+
	95	EC 2.3.1.41	Beta-ketoacyl-[acyl-carrier-protein] synthase I	a cis-Δ7-tetradecenoyl-[acp] + a malonyl-[acp] + H+→ a 3-oxo-cis-Δ9-hexadecenoyl-[acp] + a holo-[acyl-carrier protein] + CO2
	96	EC 1.3.1.9	Enoyl-[acyl-carrier-protein] reductase (NADH).	a cis-Δ7-tetradecenoyl-[acp] + NAD+← a trans-Δ3-cis-Δ7-tetradecenoyl-[acp] + NADH + H+
	97	EC 2.4.2.29	tRNA-guanine(34) transglycosylase	a guanine34in tRNA + preQ1→ a 7-aminomethyl-7-deazaguanosine34in tRNA + guanine
	98	EC 2.3.1.-		a myristoyl-[acp] + (KDO)2-(lauroyl)-lipid IVA→ (KDO)2-lipid A + a holo-[acyl-carrier protein]
	99	EC 2.3.1.-		a myristoyl-[acp] + KDO2-(palmitoleoyl)-lipid IVA→ (KDO)2-lipid A, cold adapted + a holo-[acyl-carrier protein]
	100	EC 1.3.1.9	Enoyl-[acyl-carrier-protein] reductase (NADH)	a palmitoleoyl-[acp] + NAD+← a trans-Δ3-cis-Δ9-hexadecenoyl-[acp] + NADH + H+
	101	EC 2.8.1.6	Biotin synthase	a sulfurated [sulfur carrier] + dethiobiotin + 2 S-adenosyl-L-methionine → an unsulfurated [sulfur carrier] + biotin + 2 5'-deoxyadenosine + 2 L-methionine
	102	EC 2.7.7.73	Sulfur carrier protein ThiS adenylyltransferase	a ThiS sulfur-carrier protein + ATP → a carboxy-adenylated-[ThiS sulfur-carrier protein] + diphosphate
	103	EC 3.1.26.5	Ribonuclease P	a tRNA precursor with a 5' extension + H2O → an uncharged tRNA + a single-stranded RNA
	104	EC 6.1.1.5	Isoleucine--tRNA ligase	a tRNAile+ L-isoleucine + ATP + H+→ an L-isoleucyl-[tRNAile] + AMP + diphosphate
	105	EC 6.1.1.4	Leucine--tRNA ligase	a tRNAleu+ L-leucine + ATP + H+→ an L-leucyl-[tRNAleu] + AMP + diphosphate
	106	EC 6.1.1.15	Proline--tRNA ligase	a tRNApro+ L-proline + ATP + H+→ an L-prolyl-[tRNApro] + AMP + diphosphate
	107	EC 6.3.4.15	Biotin--[acetyl-CoA-carboxylase] ligase	a [biotin-carboxyl-carrier protein monomer] + biotin + ATP → AMP + a biotinylated [BCCP monomer] + diphosphate
				a [chaperone-ADP]-[disordered-form scaffold protein] complex + ATP → an [Fe-S cluster biosynthesis chaperone]-ATP + a [disordered-form [Fe-S] cluster scaffold protein] + ADP
				a [chaperone-ATP]-[co-chaperone]-[scaffold protein-(2Fe-2S)] complex + an apo-iron-sulfur protein → a [chaperone-ADP]-[disordered-form scaffold protein] complex + an [Fe-S cluster biosynthesis co-chaperone] + an [2Fe-2S] cluster protein + phosphate
				a [co-chaperone]-[scaffold protein-(2Fe-2S)] complex + an [Fe-S cluster biosynthesis chaperone]-ATP → a [chaperone-ATP]-[co-chaperone]-[scaffold protein-(2Fe-2S)] complex
				a [cysteine desulfurase]-(S-sulfanyl)2-[disordered-form scaffold protein] complex + 2 Fe3+→ a [cysteine desulfurase]-[scaffold protein-(2Fe-2S)] complex
	108	EC 2.8.1.7	Cysteine desulfurase	a [cysteine desulfurase]-S-sulfanyl-[disordered-form scaffold protein] complex + L-cysteine → an S-sulfanyl-[cysteine desulfurase]-S-sulfanyl-[disordered-form scaffold protein] complex + L-alanine
				a [cysteine desulfurase]-[scaffold protein-(2Fe-2S)] complex + an [Fe-S cluster biosynthesis co-chaperone] → a [co-chaperone]-[scaffold protein-(2Fe-2S)] complex + L-cystein desulfurase
	109	EC 2.1.1.80	Protein-glutamate O-methyltransferase	a [protein]-α-L-glutamate + S-adenosyl-L-methionine → S-adenosyl-L-homocysteine + a [protein]-L-glutamate-O5-methyl-ester
	110	EC 3.1.1.61	Protein-glutamate methylesterase	a [protein]-L-glutamate-O5-methyl-ester + H2O → a [protein]-α-L-glutamate + methanol + H+
	111	EC 2.3.3.9	Malate synthase (2-isopropylmalate synthase)	acetyl-CoA + glyoxylate + H2O → (S)-malate + coenzyme A + H+
	112	EC 3.1.3.7	3'(2'),5'-bisphosphate nucleotidase	adenosine 3',5'-bisphosphate + H2O → AMP + phosphate
	113	EC 2.7.1.25	Adenylyl-sulfate kinase	adenosine 5'-phosphosulfate + ATP → phosphoadenosine-5'-phosphosulfate + ADP + H+
	114	EC 4.3.2.2	Adenylosuccinate lyase	adenylo-succinate → fumarate + AMP
	115	EC 5.1.3.20	ADP-glyceromanno-heptose 6-epimerase	ADP-D-glycero-β-D-manno-heptose → ADP-L-glycero-β-D-manno-heptose
	116	EC 2.7.7.13	Mannose-1-phosphate guanylyltransferase	α-D-mannose 1-phosphate + GTP + H+→ GDP-α-D-mannose + diphosphate
	117	EC 2.5.1.72	Quinolinate synthase	α-iminosuccinate + dihydroxyacetone phosphate → quinolinate + phosphate + 2 H2O
	118	EC 2.4.99.13	(Kdo)-lipid IV(A) 3-deoxy-D-manno-octulosonic acid transferase	α-Kdo-(2→6)-lipid IVA+ CMP-3-deoxy-D-manno-octulosonate → α-Kdo-(2->4)-α-Kdo-(2->6)-lipid IVA+ CMP + H+
				an epoxyqueuosine34in tRNA → a queuosine34in tRNA
	119	EC 3.1.3.27	Phosphatidylglycerophosphatase	an L-1-phosphatidylglycerol-phosphate + H2O → an L-1-phosphatidyl-glycerol + phosphate
	120	EC 4.1.1.65	Phosphatidylserine decarboxylase	an L-1-phosphatidylserine + H+→ an L-1-phosphatidylethanolamine + CO2
	121	EC 3.1.1.29	Aminoacyl-tRNA hydrolase	an L-asparaginyl-[tRNAasn] + H2O → L-asparagine + tRNAasn+ 2 H+
	122	EC 2.8.1.7	Cysteine desulfurase	an S-sulfanyl-[cysteine desulfurase]-S-sulfanyl-[disordered-form scaffold protein] complex → a [cysteine desulfurase]-(S-sulfanyl)2-[disordered-form scaffold protein] complex
	123	EC 2.8.1.7	Cysteine desulfurase	an S-sulfanyl-[cysteine desulfurase]-[disordered-form scaffold protein] complex → a [cysteine desulfurase]-S-sulfanyl-[disordered-form scaffold protein] complex
				an S-sulfanyl-[L-cysteine desulfurase] + a [disordered-form [Fe-S] cluster scaffold protein] → an S-sulfanyl-[cysteine desulfurase]-[disordered-form scaffold protein] complex
	124	EC 2.7.2.8	Acetylglutamate kinase	an [L-2-aminoadipate carrier protein]-L-glutamate + ATP → an [L-2-aminoadipate carrier protein]-L-glutamate 5-phosphate + ADP
	125	EC 1.2.1.38	N-acetyl-gamma-glutamyl-phosphate reductase	an [L-2-aminoadipate carrier protein]-L-glutamate 5-semialdehyde + NADP++ phosphate ← an [L-2-aminoadipate carrier protein]-L-glutamate 5-phosphate + NADPH + H+
	126	EC 1.20.4.1	Arsenate reductase (glutaredoxin)	arsenate + a reduced glutaredoxin + H+→ arsenite + an oxidized glutaredoxin + H2O
	127	EC 3.6.3.16	Arsenite-transporting ATPase	arsenite[in]+ ATP + H2O → arsenite[out]+ ADP + phosphate + H+
	128	EC 6.3.3.1	Phosphoribosylformylglycinamidine cyclo-ligase	ATP + 2-(formamido)-N1-(5-phospho-β-D-ribosyl)acetamidine → ADP + 5-amino-1-(5-phospho-β-D-ribosyl)imidazole + phosphate + H+
	129	EC 6.3.2.6	Phosphoribosylaminoimidazolesuccinocarboxamide synthase	ATP + 5-amino-1-(5-phospho-D-ribosyl)imidazole-4-carboxylate + L-aspartate → ADP + 5'-phosphoribosyl-4-(N-succinocarboxamide)-5-aminoimidazole + phosphate + H+
	130	EC 2.7.2.1	Acetate kinase	ATP + acetate ← ADP + acetyl phosphate
	131	EC 6.4.1.2	Acetyl-CoA carboxylase	ATP + acetyl-CoA + a carboxylated-biotinylated [BCCP dimer] + H2O → malonyl-CoA + a biotinylated [BCCP dimer] + ADP + phosphate + H+
	132	EC 2.7.4.11	(Deoxy)adenylate kinase	ATP + dAMP → ADP + dADP
	133	EC 2.7.4.13	(Deoxy)nucleoside-phosphate kinase
	134	EC 2.7.4.9	dTMP kinase	ATP + dTMP → ADP + dTDP
	135	EC 2.7.4.12	T(2)-induced deoxynucleotide kinase
	136	EC 2.7.4.13	(Deoxy)nucleoside-phosphate kinase
	137	EC 2.7.7.2	FAD synthetase	ATP + FMN + H+→ FAD + diphosphate
	138	EC 6.3.5.3	Phosphoribosylformylglycinamidine synthase	ATP + N2-formyl-N1-(5-phospho-β-D-ribosyl)glycinamide + L-glutamine + H2O → L-glutamate + ADP + 2-(formamido)-N1-(5-phospho-β-D-ribosyl)acetamidine + phosphate + H+
	139	EC 2.7.1.4	Fructokinase	β-D-fructofuranose + ATP → β-D-fructofuranose 6-phosphate + ADP + H+
	140	EC 2.7.7.18	Nicotinate-nucleotide adenylyltransferase	β-nicotinate D-ribonucleotide + ATP + H+→ nicotinate adenine dinucleotide + diphosphate
	141	EC 2.4.2.19	Nicotinate-nucleotide diphosphorylase (carboxylating)	β-nicotinate D-ribonucleotide + CO2+ diphosphate ← 5-phospho-α-D-ribose 1-diphosphate + quinolinate + 2 H+
	142		bifunctional aconitate hydratase 2/2-methylisocitrate dehydratase : acnB	cis-aconitate + H2O → D-threo-isocitrate
	143	EC 2.5.1.55	3-deoxy-8-phosphooctulonate synthase	D-arabinose 5-phosphate + phosphoenolpyruvate + H2O → 3-deoxy-D-manno-octulosonate 8-phosphate + phosphate
	144	EC 4.2.1.19	Imidazoleglycerol-phosphate dehydratase	D-erythro-imidazole-glycerol-phosphate → imidazole acetol-phosphate + H2O
	145	EC 2.3.1.157	Glucosamine-1-phosphate N-acetyltransferase	D-glucosamine 1-phosphate + acetyl-CoA → N-acetyl-α-D-glucosamine 1-phosphate + coenzyme A + H+
	146	EC 3.1.3.82	D-glycero-beta-D-manno-heptose 1,7-bisphosphate 7-phosphatase	D-glycero-β-D-manno-heptose 1,7-bisphosphate + H2O → D-glycero-β-D-manno-heptose 1-phosphate + phosphate
	147	EC 2.7.7.70	D-glycero-beta-D-manno-heptose 1-phosphate adenylyltransferase	D-glycero-β-D-manno-heptose 1-phosphate + ATP + H+→ ADP-D-glycero-β-D-manno-heptose + diphosphate
	148	EC 2.7.1.167	D-glycero-beta-D-manno-heptose-7-phosphate kinase	D-glycero-D-manno-heptose 7-phosphate + ATP → D-glycero-β-D-manno-heptose 1,7-bisphosphate + ADP + H+
	149	EC 4.2.1.70	Pseudouridylate synthase	D-ribose 5-phosphate + uracil ← pseudouridine 5'-phosphate + H2O
	150	EC 3.5.4.13	dCTP deaminase	dCTP + H++ H2O → ammonium + dUTP
	151	EC 2.4.1.227	Undecaprenyldiphospho-muramoylpentapeptide beta-N- acetylglucosaminyltransferase	decaprenyl-diphospho-N-acetylmuramoyl-pentapeptide + UDP-N-acetyl-α-D-glucosamine → decaprenyl-pyrophosphoryl-(N-acetylglucosamine)-N-acetylmuramyl-(pentapeptide) + UDP + H+
	152	EC 2.7.4.12	T(2)-induced deoxynucleotide kinase	dGMP + ATP → dGDP + ADP
	153	EC 2.7.4.13	(Deoxy)nucleoside-phosphate kinase
	154	EC 2.7.4.6	Nucleoside-diphosphate kinase	dTDP + ATP → dTTP + ADP
	155	EC 3.6.1.19	Nucleoside-triphosphate diphosphatase	dUTP + H2O → dUMP + diphosphate + H+
	156	EC 3.6.1.23	dUTP diphosphatase
	157	EC 1.1.1.290	4-phosphoerythronate dehydrogenase	erythronate-4-phosphate + NAD+→ 2-oxo-3-hydroxy-4-phosphobutanoate + NADH + H+
	158	EC 2.4.-.-		galactosyl-(glucosyl)3-(heptosyl)3-Kdo2-lipid A-bisphosphate + ADP-L-glycero-β-D-manno-heptose → lipid A-core + ADP + H+
	159	EC 4.2.1.47	GDP-mannose 4,6-dehydratase	GDP-α-D-mannose → GDP-4-dehydro-α-D-rhamnose + H2O
	160	EC 1.1.1.271	GDP-L-fucose synthase	GDP-β-L-fucose + NADP+← GDP-4-dehydro-α-D-rhamnose + NADPH + H+
	161	EC 2.7.1.-		glucosyl-(heptosyl)2-Kdo2-lipid A + ATP → glucosyl-(heptosyl)2-Kdo2-lipid A-phosphate + ADP + H+
	162	EC 2.4.-.-		glucosyl-(heptosyl)2-Kdo2-lipid A-phosphate + ADP-L-glycero-β-D-manno-heptose → glucosyl-(heptosyl)3-Kdo2-lipid A-phosphate + ADP + H+
	163	EC 2.7.1.-		glucosyl-(heptosyl)3-Kdo2-lipid A-phosphate + ATP → glucosyl-(heptosyl)3-Kdo2-lipid A-bisphosphate + ADP + H+
	164	EC 5.4.3.8	Glutamate-1-semialdehyde 2,1-aminomutase	glutamate-1-semialdehyde → 5-amino-levulinate
	165	EC 1.2.1.70	Glutamyl-tRNA reductase	glutamate-1-semialdehyde + tRNAGlu+ NADP+← an L-glutamyl-[tRNAGlu] + NADPH
				glutathioselenol + NADPH + 2 H+→ hydrogen selenide + glutathione + NADP+
	166	EC 2.-.-.-	ADP-heptose--LPS heptosyltransferase II	heptosyl-Kdo2-lipid A + ADP-L-glycero-β-D-manno-heptose → (heptosyl)2-Kdo2-lipid A + ADP + H+
			histidinol dehydrogenase	histidinal + NAD++ H2O → L-histidine + NADH + 2 H+
	167	EC 1.13.11.5	Homogentisate 1,2-dioxygenase	homogentisate + oxygen → 4-maleyl-acetoacetate + H+
				hydrogen sulfide + glutathione disulfide → S-sulfanylglutathione + glutathione
	168	EC 2.6.1.9	Histidinol-phosphate transaminase	imidazole acetol-phosphate + L-glutamate → L-histidinol-phosphate + 2-oxoglutarate
	169	EC 3.5.4.10	IMP cyclohydrolase	IMP + H2O ← 5-formamido-1-(5-phospho-D-ribosyl)-imidazole-4-carboxamide
	170	EC 3.4.17.13	Muramoyltetrapeptide carboxypeptidase	L-Ala-γ-D-Glu-meso-DAP-D-Ala + H2O → L-alanyl-γ-D-glutamyl-meso-diaminopimelate + D-alanine
	171	EC 4.3.2.1	Argininosuccinate lyase	L-arginino-succinate → L-arginine + fumarate
	172	EC 1.2.1.11	Aspartate-semialdehyde dehydrogenase	L-aspartate-semialdehyde + NADP++ phosphate ← L-aspartyl-4-phosphate + NADPH + H+
	173	EC 2.5.1.48	Cystathionine gamma-synthase	L-cysteine + O-succinyl-L-homoserine → succinate + L-cystathionine + H+
	174	EC 6.3.2.12	Dihydrofolate synthase	L-glutamate + 7,8-dihydropteroate + ATP → ADP + 7,8-dihydrofolate + phosphate + H+
	175	EC 6.3.2.-	(no)	L-glutamate + a [LysW protein]-L-glutamate + ATP → an [L-2-aminoadipate carrier protein]-L-glutamate + ADP + phosphate + H+
	176	EC 1.2.1.41	Glutamate-5-semialdehyde dehydrogenase	L-glutamate-5-semialdehyde + NADP++ phosphate ← L-glutamate 5-phosphate + NADPH + H+
	177	EC 6.3.5.7	Glutaminyl-tRNA synthase (glutamine-hydrolyzing)	L-glutamine + an L-glutamyl-[tRNAGln] + ATP + H2O → L-glutamate + an L-glutaminyl-[tRNAgln] + ADP + phosphate + H+
	178	EC 3.1.3.15	Histidinol-phosphatase	L-histidinol-phosphate + H2O → histidinol + phosphate
	179	EC 2.6.1.42	Branched-chain-amino-acid transaminase	L-isoleucine + 2-oxoglutarate ← L-glutamate + (S)-3-methyl-2-oxopentanoate
	180	EC 4.2.1.122	Tryptophan synthase (indole-salvaging)	L-serine + indole → L-tryptophan + H2O
	181	EC 2.7.1.130	Tetraacyldisaccharide 4'-kinase	lipid A disaccharide + ATP → lipid IVA+ ADP + H+
	182	EC 2.4.99.12	Lipid IV(A) 3-deoxy-D-manno-octulosonic acid transferase	lipid IVA+ CMP-3-deoxy-D-manno-octulosonate → α-Kdo-(2→6)-lipid IVA+ CMP + H+
	183	EC 2.1.1.11	Magnesium protoporphyrin IX methyltransferase	Mg-protoporphyrin + S-adenosyl-L-methionine → S-adenosyl-L-homocysteine + magnesium-protoporphyrin IX 13-monomethyl ester
	184	EC 5.3.1.24	Phosphoribosylanthranilate isomerase	N-(5-phosphoribosyl)-anthranilate → 1-(o-carboxyphenylamino)-1'-deoxyribulose 5'-phosphate
	185	EC 2.4.2.18	Anthranilate phosphoribosyltransferase	N-(5-phosphoribosyl)-anthranilate + diphosphate ← anthranilate + 5-phospho-α-D-ribose 1-diphosphate
	186	EC 2.7.7.23	UDP-N-acetylglucosamine diphosphorylase	N-acetyl-α-D-glucosamine 1-phosphate + UTP + H+→ UDP-N-acetyl-α-D-glucosamine + diphosphate
	187	EC 3.2.1.52	Beta-N-acetylhexosaminidase	N-acetyl-β-D-glucosamine(anhydrous)-N-acetylmuramate + H2O → N-acetyl-β-D-glucosamine + 1,6-anhydro-N-acetyl-β-muramate
	188	EC 4.2.1.126	N-acetylmuramic acid 6-phosphate etherase	N-acetyl-β-muramate 6-phosphate + H2O → N-acetyl-D-glucosamine 6-phosphate + (R)-lactate
	189	EC 2.7.7.43	N-acylneuraminate cytidylyltransferase	N-acetyl-β-neuraminate + CTP → CMP-N-acetyl-β-neuraminate + diphosphate
	190	EC 3.5.1.25	N-acetylglucosamine-6-phosphate deacetylase	N-acetyl-D-glucosamine 6-phosphate + H2O → D-glucosamine 6-phosphate + acetate
	191	EC 2.7.2.8	Acetylglutamate kinase	N-acetyl-L-glutamate + ATP → N-acetylglutamyl-phosphate + ADP
	192	EC 1.2.1.38	N-acetyl-gamma-glutamyl-phosphate reductase	N-acetyl-L-glutamate 5-semialdehyde + NADP++ phosphate ← N-acetylglutamyl-phosphate + NADPH + H+
	193	EC 2.6.1.11	Acetylornithine transaminase	N-acetyl-L-ornithine + 2-oxoglutarate ← L-glutamate + N-acetyl-L-glutamate 5-semialdehyde
	194	EC 3.5.1.16	Acetylornithine deacetylase	N-acetyl-L-ornithine + H2O → L-ornithine + acetate
	195	EC 5.4.99.18	5-(carboxyamino)imidazole ribonucleotide mutase	N5-carboxyaminoimidazole ribonucleotide → 5-amino-1-(5-phospho-D-ribosyl)imidazole-4-carboxylate
	196	EC 3.5.1.19	Nicotinamidase	nicotinamide + H2O → ammonium + nicotinate
	197	EC 6.3.4.21	Nicotinate phosphoribosyltransferase	nicotinate + 5-phospho-α-D-ribose 1-diphosphate + ATP + H2O → β-nicotinate D-ribonucleotide + ADP + diphosphate + phosphate
	198	EC 2.5.1.49	O-acetylhomoserine aminocarboxypropyltransferase	O-acetyl-L-homoserine + hydrogen sulfide → L-homocysteine + acetate + H+
	199	EC 4.2.3.1	Threonine synthase	O-phospho-L-homoserine + H2O → L-threonine + phosphate
	200	EC 4.1.1.23	Orotidine-5'-phosphate decarboxylase	orotidine 5'-phosphate + H+→ CO2+ UMP
	201	EC 2.4.2.-	imidazole glycerol phosphate synthase subunit HisF	phosphoribulosylformimino-AICAR-P + L-glutamine → L-glutamate + D-erythro-imidazole-glycerol-phosphate + 5-amino-1-(5-phospho-D-ribosyl)imidazole-4-carboxamide + H+
	202		imidazole glycerol phosphate synthase subunit HisH
	203		imidazole glycerol phosphate synthase subunit HisH
	204		imidazole glycerol phosphate synthase subunit HisF
	205	EC 1.3.1.75	Divinyl chlorophyllide a 8-vinyl-reductase	protochlorophyllide a+ NADP+← 2,4-divinyl protochlorophyllide a+ NADPH + H+
	206	EC 1.4.3.5	Pyridoxal 5'-phosphate synthase	pyridoxine 5'-phosphate + oxygen → hydrogen peroxide + pyridoxal 5'-phosphate
	207	EC 4.1.1.36	Phosphopantothenoylcysteine decarboxylase	R-4'-phosphopantothenoyl-L-cysteine + H+→ 4'-phosphopantetheine + CO2
	208	EC 2.7.1.26	Riboflavin kinase	riboflavin + ATP → ADP + FMN + H+
	209	EC 3.2.2.9	Adenosylhomocysteine nucleosidase	S-adenosyl-L-homocysteine + H2O → S-ribosyl-L-homocysteine + adenine
	210	EC 4.4.1.21	S-ribosylhomocysteine lyase	S-ribosyl-L-homocysteine → L-homocysteine + (S)-4,5-dihydroxypentan-2,3-dione
				selenite + 4 glutathione + 2 H+→ selenodiglutathione + glutathione disulfide + 3 H2O
	211	EC 1.8.4.9	Adenylyl-sulfate reductase (glutathione)	selenite + AMP + glutathione disulfide + 3 H+← adenosine 5'-phosphoselenate + 2 glutathione
				selenodiglutathione + NADPH → glutathioselenol + glutathione + NADP+
	212	EC 2.9.1.1	L-seryl-tRNA(Sec) selenium transferase	selenophosphate + an L-seryl-[tRNAsec] → an L-selenocysteinyl-[tRNAsec] + phosphate + H+
	213	EC 2.7.1.71	Shikimate kinase	shikimate + ATP → shikimate 3-phosphate + ADP + H+
	214	EC 2.5.1.19	3-phosphoshikimate 1-carboxyvinyltransferase	shikimate 3-phosphate + phosphoenolpyruvate → 5-enolpyruvyl-shikimate 3-phosphate + phosphate
	215	EC 2.8.3.5	Succinyl-CoA:3-ketoacid-CoA transferase	succinyl-CoA + acetoacetate → succinate + acetoacetyl-CoA
	216	EC 3.1.3.24	Sucrose-phosphate phosphatase	sucrose 6F-phosphate + H2O → sucrose + phosphate
	217	EC 2.7.7.4	Sulfate adenylyltransferase	sulfate + ATP + H+→ adenosine 5'-phosphosulfate + diphosphate
	218	EC 1.5.1.3	Dihydrofolate reductase	tetrahydrofolate + NADP+← 7,8-dihydrofolate + NADPH + H+
	219	EC 2.7.6.2	Thiamine diphosphokinase	thiamin + ATP → thiamin diphosphate + AMP + H+
	220	EC 6.1.1.22	Asparagine--tRNA ligase	tRNAasn+ L-asparagine + ATP + H+→ an L-asparaginyl-[tRNAasn] + AMP + diphosphate
	221	EC 6.1.1.17	Glutamate--tRNA ligase	tRNAGlu+ L-glutamate + ATP + H+→ an L-glutamyl-[tRNAGlu] + AMP + diphosphate
	222	EC 3.5.1.108	UDP-3-O-acyl-N-acetylglucosamine deacetylase	UDP-3-O-[(3R)-3-hydroxymyristoyl]-N-acetyl-α-D-glucosamine + H2O → UDP-3-O-(3-hydroxymyristoyl)-α-D-glucosamine + acetate
	223	EC 2.4.1.44	Lipopolysaccharide 3-alpha-galactosyltransferase	UDP-α-D-galactose + glucosyl-(heptosyl)3-Kdo2-lipid A-bisphosphate → galactosyl-glucosyl-(heptosyl)3-Kdo2-lipid A-bisphosphate + UDP + H+
	224	EC 2.4.1.-		UDP-α-D-glucose + (heptosyl)2-Kdo2-lipid A → glucosyl-(heptosyl)2-Kdo2-lipid A + UDP + H+
	225	EC 2.4.1.13	Sucrose synthase	UDP-α-D-glucose + β-D-fructofuranose ← sucrose + UDP + H+
	226	EC 2.4.1.58	Lipopolysaccharide glucosyltransferase I	UDP-α-D-glucose + galactosyl-(glucosyl)2-(heptosyl)3-Kdo2-lipid A-bisphosphate → galactosyl-(glucosyl)3-(heptosyl)3-Kdo2-lipid A-bisphosphate + UDP + H+
	227	EC 2.4.1.73	Lipopolysaccharide glucosyltransferase II	UDP-α-D-glucose + galactosyl-glucosyl-(heptosyl)3-Kdo2-lipid A-bisphosphate → galactosyl-(glucosyl)2-(heptosyl)3-Kdo2-lipid A-bisphosphate + UDP + H+
	228	EC 1.1.1.336	UDP-N-acetyl-D-mannosamine dehydrogenase	UDP-N-acetyl-α-D-mannosamine + 2 NAD++ H2O → UDP-N-acetyl-α-D-mannosaminouronate + 2 NADH + 3 H+
	229	EC 6.3.2.9	UDP-N-acetylmuramoyl-L-alanine--D-glutamate ligase	UDP-N-acetylmuramoyl-L-alanine + D-glutamate + ATP → UDP-N-acetylmuramoyl-L-alanyl--D-glutamate + ADP + phosphate + H+
	230	EC 6.3.2.13	UDP-N-acetylmuramoyl-L-alanyl-D-glutamate--2,6-diaminopimelate ligase	UDP-N-acetylmuramoyl-L-alanyl--D-glutamate + meso-diaminopimelate + ATP → UDP-N-acetylmuramoyl-L-alanyl-γ-D-glutamyl-meso-2,6-diaminopimelate + ADP + phosphate + H+
	231	EC 6.3.2.10	UDP-N-acetylmuramoyl-tripeptide--D-alanyl-D-alanine ligase	UDP-N-acetylmuramoyl-L-alanyl-γ-D-glutamyl-meso-2,6-diaminopimelate + D-alanyl-D-alanine + ATP → UDP-N-acetyl-α-D-muramoyl-L-alanyl-γ-D-glutamyl-meso-2,6-diaminopimeloyl-D-alanyl-D-alanine + ADP + phosphate + H+
	232	EC 6.3.2.-		UDP-N-α-D-acetylmuramate + L-alanyl-γ-D-glutamyl-meso-diaminopimelate + ATP → UDP-N-acetylmuramoyl-L-alanyl-γ-D-glutamyl-meso-2,6-diaminopimelate + ADP + phosphate + H+
	233	EC 1.3.1.98	UDP-N-acetylmuramate dehydrogenase	UDP-N-α-D-acetylmuramate + NADP+← UDP-N-acetyl-α-D-glucosamine-enolpyruvate + NADPH + H+
	234	EC 2.4.1.227	Undecaprenyldiphospho-muramoylpentapeptide beta-N- acetylglucosaminyltransferase	undecaprenyldiphospho-N-acetylmuramoyl-L-alanyl-γ-D-glutamyl-meso-2,6-diaminopimeloyl-D-alanyl-D-alanine + UDP-N-acetyl-α-D-glucosamine → undecaprenyldiphospho-N-acetyl-(N-acetylglucosaminyl)muramoyl-L-alanyl-γ-D-glutamyl-meso-2,6-diaminopimeloyl-D-alanyl-D-alanine + UDP + H+
	235	EC 4.1.1.37	Uroporphyrinogen decarboxylase	uroporphyrinogen-III + 4 H+→ coproporphyrinogen III + 4 CO2
	236	EC 2.4.1.129	Peptidoglycan glycosyltransferase	[GlcNAc-(1->4)-MurNAc-L-alanyl-γ-D-glutamyl-meso-2,6-diaminopimeloyl-D-alanyl-D-alanine]n-diphosphoundecaprenol + undecaprenyldiphospho-N-acetyl-(N-acetylglucosaminyl)muramoyl-L-alanyl-γ-D-glutamyl-meso-2,6-diaminopimeloyl-D-alanyl-D-alanine → di-trans,octa-cis-undecaprenyl diphosphate + [GlcNAc-(1->4)-MurNAc-L-alanyl-γ-D-glutamyl-meso-2,6-diaminopimeloyl-D-alanyl-D-alanine](n+1)-diphosphoundecap…
Reactions that are chokepoints on the producing side
	No.	Enzyme entry	Accepted name	Reaction catalyzed
	1	EC 4.1.2.8	Indole-3-glycerol-phosphate lyase	(1S,2R)-1-C-(indol-3-yl)glycerol 3-phosphate → indole + D-glyceraldehyde 3-phosphate
	2	EC 4.2.1.99	2-methylisocitrate dehydratase	(2R,3S)-2-methylisocitrate ← cis-2-methylaconitate + H2O
	3		3-isopropylmalate dehydrogenase	(2R,3S)-3-isopropylmalate + NAD+→ (2S)-2-isopropyl-3-oxosuccinate + NADH + H+
	4		isopropylmalate isomerase small subunit	(2S)-2-isopropylmalate → 2-isopropylmaleate + H2O
	5		isopropylmalate isomerase large subunit
	6	EC 4.2.1.79	2-methylcitrate dehydratase	(2S,3S)-2-methylcitrate → cis-2-methylaconitate + H2O
				(2Z)-2-aminobut-2-enoate → 2-iminobutanoate
	7	EC 6.5.1.2	DNA ligase (NAD(+))	(deoxynucleotides)(m)+ (deoxynucleotides)(n)+ NAD+→ (deoxynucleotides)(n+m)+ β-nicotinamide D-ribonucleotide + AMP
	8	EC 6.5.1.1	DNA ligase (ATP)	(deoxynucleotides)(m)+ ATP + (deoxynucleotides)n→ AMP + (deoxynucleotides)(n+m)+ diphosphate
	9	EC 2.4.-.-	lipopolysaccharide heptosyltransferase I	(KDO)2-lipid A + ADP-L-glycero-β-D-manno-heptose → heptosyl-Kdo2-lipid A + ADP + H+
	10	EC 1.1.1.86	Ketol-acid reductoisomerase (NADP(+))	(R)-2,3-dihydroxy-3-methylbutanoate + NADP+← (S)-2-acetolactate + NADPH + H+
	11	EC 4.2.1.9	Dihydroxy-acid dehydratase	(R)-2,3-dihydroxy-3-methylpentanoate → (S)-3-methyl-2-oxopentanoate + H2O
	12	EC 1.1.1.86	Ketol-acid reductoisomerase (NADP(+))	(R)-2,3-dihydroxy-3-methylpentanoate + NADP+← (S)-2-aceto-2-hydroxybutanoate + NADPH + H+
	13	EC 1.1.1.169	2-dehydropantoate 2-reductase	(R)-pantoate + NADP+← 2-dehydropantoate + NADPH + H+
	14	EC 2.7.1.33	Pantothenate kinase	(R)-pantothenate + ATP → D-4'-phosphopantothenate + ADP + H+
				(S)-4,5-dihydroxypentan-2,3-dione → (2R,4S)-2-methyl-2,4-dihydroxydihydrofuran-3-one
				(S)-4,5-dihydroxypentan-2,3-dione → (2S,4S)-2-methyl-2,4-dihydroxydihydrofuran-3-one
	15	EC 2.7.1.170	Anhydro-N-acetylmuramic acid kinase	1,6-anhydro-N-acetyl-β-muramate + ATP + H2O → N-acetyl-β-muramate 6-phosphate + ADP + H+
	16	EC 5.3.1.16	1-(5-phosphoribosyl)-5- ((5-phosphoribosylamino)methylideneamino)imidazole-4-carboxamide isomerase	1-(5-phospho-β-D-ribosyl)-5-[(5-phosphoribosylamino)methylideneamino]imidazole-4-carboxamide → phosphoribulosylformimino-AICAR-P
	17	EC 3.5.4.19	Phosphoribosyl-AMP cyclohydrolase	1-(5-phospho-β-D-ribosyl)-AMP + H2O → 1-(5-phospho-β-D-ribosyl)-5-[(5-phosphoribosylamino)methylideneamino]imidazole-4-carboxamide
	18	EC 2.4.2.17	ATP phosphoribosyltransferase	1-(5-phospho-β-D-ribosyl)-ATP + diphosphate ← ATP + 5-phospho-α-D-ribose 1-diphosphate + H+
	19	EC 3.6.1.31	Phosphoribosyl-ATP diphosphatase	1-(5-phospho-β-D-ribosyl)-ATP + H2O → 1-(5-phospho-β-D-ribosyl)-AMP + diphosphate + 2 H+
	20	EC 2.8.1.10	Thiazole synthase	1-deoxy-D-xylulose 5-phosphate + 2-iminoacetate + a thiocarboxy-[ThiS-Protein] → 2-[(2R,5Z)-(2-carboxy-4-methylthiazol-5(2H)-ylidene]ethyl phosphate + a ThiS sulfur-carrier protein + 2 H2O
	21	EC 2.6.99.2	Pyridoxine 5'-phosphate synthase	1-deoxy-D-xylulose 5-phosphate + 3-amino-1-hydroxyacetone 1-phosphate → pyridoxine 5'-phosphate + phosphate + H++ 2 H2O
	22	EC 4.2.1.24	Porphobilinogen synthase	2 5-amino-levulinate → porphobilinogen + H++ 2 H2O
	23	EC 2.5.1.9	Riboflavin synthase	2 6,7-dimethyl-8-(1-D-ribityl)lumazine + H+→ 5-amino-6-(D-ribitylamino)uracil + riboflavin
	24	EC 6.3.2.4	D-alanine--D-alanine ligase	2 D-alanine + ATP → D-alanyl-D-alanine + ADP + phosphate + H+
	25	EC 2.4.1.-		2 decaprenyl-pyrophosphoryl-(N-acetylglucosamine)-N-acetylmuramyl-(pentapeptide) → a peptidoglycan dimer (mycobacteria) + ω, mono-trans,octa-cis-decaprenyl diphosphate + H+
				2 Fe2++ 2 oxygen → 2 superoxide + 2 Fe3+
	26	EC 1.8.4.-		2 glutathione + an oxidized glutaredoxin → glutathione disulfide + a reduced glutaredoxin
	27	EC 2.2.1.6	Acetolactate synthase	2 pyruvate + H+→ (S)-2-acetolactate + CO2
	28	EC 2.4.1.129	Peptidoglycan glycosyltransferase	2 undecaprenyldiphospho-N-acetyl-(N-acetylglucosaminyl)muramoyl-L-alanyl-γ-D-glutamyl-meso-2,6-diaminopimeloyl-D-alanyl-D-alanine → a peptidoglycan dimer (meso-diaminopimelate containing) + di-trans,octa-cis-undecaprenyl diphosphate + H+
	29	EC 2.7.1.74	Deoxycytidine kinase	2'-deoxyadenosine + ATP → dAMP + ADP + H+
	30	EC 2.7.1.76	Deoxyadenosine kinase
	31	EC 2.7.1.145	Deoxynucleoside kinase
	32	EC 2.7.1.74	Deoxycytidine kinase	2'-deoxyguanosine + ATP → dGMP + ADP + H+
	33	EC 2.7.1.113	Deoxyguanosine kinase
	34	EC 2.7.1.145	Deoxynucleoside kinase
	35	EC 2.4.1.182	Lipid-A-disaccharide synthase	2,3-bis[(3R)-3-hydroxymyristoyl]-α-D-glucosaminyl 1-phosphate + UDP-2,3-bis[O-(3R)-3-hydroxymyristoyl]-α-D-glucosamine → lipid A disaccharide + UDP + H+
	36	EC 3.5.4.26	Diaminohydroxyphosphoribosylaminopyrimidine deaminase	2,5-diamino-6-(5-phospho-D-ribosylamino)pyrimidin-4(3H)-one + H++ H2O → 5-amino-6-(5-phospho-D-ribosylamino)uracil + ammonium
				2-aminoprop-2-enoate → 2-iminopropanoate
	37	EC 5.5.1.2	3-carboxy-cis,cis-muconate cycloisomerase	2-carboxy-5-oxo-2,5-dihydrofuran-2-acetate ← 3-carboxy-cis,cis-muconate + H+
	38	EC 4.1.1.44	4-carboxymuconolactone decarboxylase	2-carboxy-5-oxo-2,5-dihydrofuran-2-acetate + H+→ CO2+ 3-oxoadipate enol lactone
	39	EC 5.3.99.10	Thiazole tautomerase	2-[(2R,5Z)-(2-carboxy-4-methylthiazol-5(2H)-ylidene]ethyl phosphate → 2-(2-carboxy-4-methylthiazol-5-yl)ethyl phosphate
	40	EC 4.2.1.10	3-dehydroquinate dehydratase	3-dehydroquinate → 3-dehydroshikimate + H2O
	41	EC 4.2.3.4	3-dehydroquinate synthase	3-deoxy-D-arabino-heptulosonate-7-phosphate → 3-dehydroquinate + phosphate
	42	EC 2.7.7.38	3-deoxy-manno-octulosonate cytidylyltransferase	3-deoxy-D-manno-octulosonate + CTP → CMP-3-deoxy-D-manno-octulosonate + diphosphate
	43	EC 3.1.3.45	3-deoxy-manno-octulosonate-8-phosphatase	3-deoxy-D-manno-octulosonate 8-phosphate + H2O → 3-deoxy-D-manno-octulosonate + phosphate
	44	EC 2.1.2.11	3-methyl-2-oxobutanoate hydroxymethyltransferase	3-methyl-2-oxobutanoate + 5,10-methylenetetrahydrofolate + H2O → 2-dehydropantoate + tetrahydrofolate
	45	EC 1.1.1.95	Phosphoglycerate dehydrogenase	3-phospho-D-glycerate + NAD+→ 3-phospho-hydroxypyruvate + NADH + H+
	46	EC 2.6.1.52	Phosphoserine transaminase	3-phospho-L-serine + 2-oxoglutarate ← L-glutamate + 3-phospho-hydroxypyruvate
	47	EC 2.5.1.61	Hydroxymethylbilane synthase	4 porphobilinogen + H2O → 4 ammonium + hydroxymethylbilane
	48	EC 2.7.7.3	Pantetheine-phosphate adenylyltransferase	4'-phosphopantetheine + ATP + H+→ 3'-dephospho-CoA + diphosphate
	49	EC 2.7.4.7	Phosphomethylpyrimidine kinase	4-amino-2-methyl-5-phosphomethylpyrimidine + ATP → 4-amino-2-methyl-5-diphosphomethylpyrimidine + ADP
	50	EC 4.1.3.38	Aminodeoxychorismate lyase	4-amino-4-deoxychorismate → 4-aminobenzoate + pyruvate + H+
	51	EC 2.5.1.15	Dihydropteroate synthase	4-aminobenzoate + (2-amino-4-hydroxy-7,8-dihydropteridin-6-yl)methyl diphosphate → 7,8-dihydropteroate + diphosphate
	52	EC 3.7.1.2	Fumarylacetoacetase	4-fumaryl-acetoacetate + H2O → fumarate + acetoacetate + H+
	53	EC 1.13.11.27	4-hydroxyphenylpyruvate dioxygenase	4-hydroxyphenylpyruvate + oxygen → CO2+ homogentisate
	54	EC 5.2.1.2	Maleylacetoacetate isomerase	4-maleyl-acetoacetate → 4-fumaryl-acetoacetate
	55		4-hydroxythreonine-4-phosphate dehydrogenase	4-phospho-hydroxy-L-threonine + NAD+→ (2S)-2-amino-3-oxo-4-phosphonooxybutanoate + NADH + H+
	56	EC 6.3.4.18	5-(carboxyamino)imidazole ribonucleotide synthase	5-amino-1-(5-phospho-β-D-ribosyl)imidazole + ATP + hydrogen carbonate → N5-carboxyaminoimidazole ribonucleotide + ADP + phosphate + 2 H+
	57	EC 2.1.2.3	Phosphoribosylaminoimidazolecarboxamide formyltransferase	5-amino-1-(5-phospho-D-ribosyl)imidazole-4-carboxamide + 10-formyl-tetrahydrofolate → 5-formamido-1-(5-phospho-D-ribosyl)-imidazole-4-carboxamide + tetrahydrofolate
	58	EC 1.1.1.193	5-amino-6-(5-phosphoribosylamino)uracil reductase	5-amino-6-(5-phospho-D-ribitylamino)uracil + NADP+← 5-amino-6-(5-phospho-D-ribosylamino)uracil + NADPH + H+
	59	EC 2.5.1.78	6,7-dimethyl-8-ribityllumazine synthase	5-amino-6-(D-ribitylamino)uracil + 1-deoxy-L-glycero-tetrulose 4-phosphate → 6,7-dimethyl-8-(1-D-ribityl)lumazine + phosphate + H++ 2 H2O
	60	EC 4.2.3.5	Chorismate synthase	5-enolpyruvyl-shikimate 3-phosphate → chorismate + phosphate
	61	EC 6.3.4.13	Phosphoribosylamine--glycine ligase	5-phospho-β-D-ribosylamine + ATP + glycine → ADP + N1-(5-phospho-β-D-ribosyl)glycinamide + phosphate + H+
	62	EC 2.4.2.14	Amidophosphoribosyltransferase	5-phospho-β-D-ribosylamine + L-glutamate + diphosphate ← 5-phospho-α-D-ribose 1-diphosphate + L-glutamine + H2O
	63	EC 2.7.6.3	2-amino-4-hydroxy-6-hydroxymethyldihydropteridine diphosphokinase	6-hydroxymethyl-7,8-dihydropterin + ATP → (2-amino-4-hydroxy-7,8-dihydropteridin-6-yl)methyl diphosphate + AMP + H+
	64	EC 4.1.2.25	Dihydroneopterin aldolase	7,8-dihydroneopterin → glycolaldehyde + 6-hydroxymethyl-7,8-dihydropterin
	65	EC 3.6.1.-		7,8-dihydroneopterin 3'-phosphate + H2O → 7,8-dihydroneopterin + phosphate
	66	EC 3.6.1.-		7,8-dihydroneopterin triphosphate + H2O → 7,8-dihydroneopterin 3'-phosphate + diphosphate + H+
	67	EC 4.2.1.59	3-hydroxyacyl-[acyl-carrier-protein] dehydratase	a (3R)-3-hydroxy cisΔ7-tetradecenoyl-[acp] → a trans-Δ3-cis-Δ7-tetradecenoyl-[acp] + H2O
	68	EC 1.1.1.100	3-oxoacyl-[acyl-carrier-protein] reductase	a (3R)-3-hydroxy cisΔ7-tetradecenoyl-[acp] + NADP+← a 3-oxo-cis-Δ7-tetradecenoyl-[acp] + NADPH + H+
	69	EC 4.2.1.59	3-hydroxyacyl-[acyl-carrier-protein] dehydratase	a (3R)-3-hydroxy cisΔ9-hexadecenoyl-[acp] → a trans-Δ3-cis-Δ9-hexadecenoyl-[acp] + H2O
	70	EC 1.1.1.100	3-oxoacyl-[acyl-carrier-protein] reductase	a (3R)-3-hydroxy cisΔ9-hexadecenoyl-[acp] + NADP+← a 3-oxo-cis-Δ9-hexadecenoyl-[acp] + NADPH + H+
	71	EC 2.3.1.85	Fatty-acid synthase	a (3R)-3-hydroxyacyl-[acyl-carrier protein] → a trans-2-enoyl-[acyl-carrier protein] + H2O
	72	EC 2.3.1.86	Fatty-acyl-CoA synthase
	73	EC 4.2.1.59	3-hydroxyacyl-[acyl-carrier-protein] dehydratase
	74	EC 2.3.1.85	Fatty-acid synthase	a (3R)-3-hydroxyacyl-[acyl-carrier protein] + NADP+← a 3-oxoacyl-[acp] + NADPH + H+
	75	EC 2.3.1.86	Fatty-acyl-CoA synthase
	76	EC 1.1.1.100	3-oxoacyl-[acyl-carrier-protein] reductase
	77	EC 1.1.1.100	3-oxoacyl-[acyl-carrier-protein] reductase	a (3R)-3-hydroxydecanoyl-[acp] + NADP+← a 3-oxo-decanoyl-[acp] + NADPH + H+
	78	EC 2.3.1.85	Fatty-acid synthase
	79	EC 2.3.1.86	Fatty-acyl-CoA synthase
	80	EC 1.1.1.100	3-oxoacyl-[acyl-carrier-protein] reductase	a (3R)-3-hydroxydodecanoyl-[acp] + NADP+← a 3-oxo-dodecanoyl-[acp] + NADPH + H+
	81	EC 2.3.1.85	Fatty-acid synthase
	82	EC 2.3.1.86	Fatty-acyl-CoA synthase
	83	EC 1.1.1.100	3-oxoacyl-[acyl-carrier-protein] reductase	a (3R)-3-hydroxyhexanoyl-[acp] + NADP+← a 3-oxo-hexanoyl-[acp] + NADPH + H+
	84	EC 2.3.1.85	Fatty-acid synthase
	85	EC 2.3.1.86	Fatty-acyl-CoA synthase
	86	EC 1.1.1.100	3-oxoacyl-[acyl-carrier-protein] reductase	a (3R)-3-hydroxymyristoyl-[acp] + NADP+← a 3-oxo-myristoyl-[acp] + NADPH + H+
	87	EC 2.3.1.85	Fatty-acid synthase
	88	EC 2.3.1.86	Fatty-acyl-CoA synthase
	89	EC 2.3.1.191	UDP-3-O-(3-hydroxymyristoyl)glucosamine N-acyltransferase	a (3R)-3-hydroxymyristoyl-[acp] + UDP-3-O-(3-hydroxymyristoyl)-α-D-glucosamine → UDP-2,3-bis[O-(3R)-3-hydroxymyristoyl]-α-D-glucosamine + a holo-[acyl-carrier protein] + H+
	90	EC 2.3.1.129	Acyl-[acyl-carrier-protein]--UDP-N-acetylglucosamine O-acyltransferase	a (3R)-3-hydroxymyristoyl-[acp] + UDP-N-acetyl-α-D-glucosamine → UDP-3-O-[(3R)-3-hydroxymyristoyl]-N-acetyl-α-D-glucosamine + a holo-[acyl-carrier protein]
	91	EC 1.1.1.100	3-oxoacyl-[acyl-carrier-protein] reductase	a (3R)-3-hydroxyoctanoyl-[acp] + NADP+← a 3-oxo-octanoyl-[acp] + NADPH + H+
	92	EC 2.3.1.85	Fatty-acid synthase
	93	EC 2.3.1.86	Fatty-acyl-CoA synthase
	94	EC 1.1.1.100	3-oxoacyl-[acyl-carrier-protein] reductase	a (3R)-3-hydroxypalmitoyl-[acp] + NADP+← a 3-oxo-palmitoyl-[acp] + NADPH + H+
	95	EC 2.3.1.85	Fatty-acid synthase
	96	EC 2.3.1.86	Fatty-acyl-CoA synthase
	97	EC 1.1.1.100	3-oxoacyl-[acyl-carrier-protein] reductase	a (3R)-3-hydroxystearoyl-[acp] + NADP+← a 3-oxo-stearoyl-[acp] + NADPH + H+
	98	EC 2.3.1.86	Fatty-acyl-CoA synthase
	99	EC 4.2.1.59	3-hydroxyacyl-[acyl-carrier-protein] dehydratase	a (3R)-hydroxy cisΔ5-dodecenoyl-[acp] → a trans-Δ3-cis-Δ5-dodecenoyl-[acp] + H2O
	100	EC 1.1.1.100	3-oxoacyl-[acyl-carrier-protein] reductase	a (3R)-hydroxy cisΔ5-dodecenoyl-[acp] + NADP+← a 3-oxo-cis-Δ5-dodecenoyl-[acp] + NADPH + H+
	101	EC 6.3.4.14	Biotin carboxylase	a biotinylated [BCCP dimer] + hydrogen carbonate + ATP → a carboxylated-biotinylated [BCCP dimer] + ADP + phosphate + H+
	102	EC 2.7.8.8	CDP-diacylglycerol--serine O-phosphatidyltransferase	a CDP-diacylglycerol + L-serine → CMP + an L-1-phosphatidylserine + H+
	103	EC 2.7.8.5	CDP-diacylglycerol--glycerol-3-phosphate 3-phosphatidyltransferase	a CDP-diacylglycerol + sn-glycerol 3-phosphate → CMP + an L-1-phosphatidylglycerol-phosphate + H+
				a cis-Δ3-decenoyl-[acp] + a malonyl-[acp] + H+→ a 3-oxo-cis-Δ5-dodecenoyl-[acp] + a holo-[acyl-carrier protein] + CO2
	104	EC 2.3.1.41	Beta-ketoacyl-[acyl-carrier-protein] synthase I	a cis-Δ5-dodecenoyl-[acp] + a malonyl-[acp] + H+→ a 3-oxo-cis-Δ7-tetradecenoyl-[acp] + a holo-[acyl-carrier protein] + CO2
	105	EC 1.3.1.9	Enoyl-[acyl-carrier-protein] reductase (NADH)	a cis-Δ5-dodecenoyl-[acp] + NAD+← a trans-Δ3-cis-Δ5-dodecenoyl-[acp] + NADH + H+
	106	EC 2.3.1.41	Beta-ketoacyl-[acyl-carrier-protein] synthase I	a cis-Δ7-tetradecenoyl-[acp] + a malonyl-[acp] + H+→ a 3-oxo-cis-Δ9-hexadecenoyl-[acp] + a holo-[acyl-carrier protein] + CO2
	107	EC 1.3.1.9	Enoyl-[acyl-carrier-protein] reductase (NADH)	a cis-Δ7-tetradecenoyl-[acp] + NAD+← a trans-Δ3-cis-Δ7-tetradecenoyl-[acp] + NADH + H+
	108	EC 2.3.1.-	lipid A biosynthesis lauroyl acyltransferase	a dodecanoyl-[acp] + α-Kdo-(2->4)-α-Kdo-(2->6)-lipid IVA→ (KDO)2-(lauroyl)-lipid IVA+ a holo-[acyl-carrier protein]
	109	EC 2.4.2.29	tRNA-guanine(34) transglycosylase	a guanine34in tRNA + preQ1→ a 7-aminomethyl-7-deazaguanosine34in tRNA + guanine
	110	EC 2.3.1.-		a myristoyl-[acp] + (KDO)2-(lauroyl)-lipid IVA→ (KDO)2-lipid A + a holo-[acyl-carrier protein]
	111	EC 2.3.1.-		a palmitoleoyl-[acp] + α-Kdo-(2->4)-α-Kdo-(2->6)-lipid IVA→ KDO2-(palmitoleoyl)-lipid IVA+ a holo-[acyl-carrier protein]
	112	EC 1.3.1.9	Enoyl-[acyl-carrier-protein] reductase (NADH)	a palmitoleoyl-[acp] + NAD+← a trans-Δ3-cis-Δ9-hexadecenoyl-[acp] + NADH + H+
	113	EC 3.1.26.12	Ribonuclease E	a polycistronic tRNA precursor + H2O → a tRNA precursor with a 5' extension and a long 3' trailer + a partially processed polycistronic tRNA precursor
	114	EC 2.8.1.6	Biotin synthase	a sulfurated [sulfur carrier] + dethiobiotin + 2 S-adenosyl-L-methionine → an unsulfurated [sulfur carrier] + biotin + 2 5'-deoxyadenosine + 2 L-methionine
	115	EC 2.7.7.73	Sulfur carrier protein ThiS adenylyltransferase	a ThiS sulfur-carrier protein + ATP → a carboxy-adenylated-[ThiS sulfur-carrier protein] + diphosphate
	116	EC 5.3.3.14	Trans-2-decenoyl-[acyl-carrier-protein] isomerase	a trans-Δ2-decenoyl-[acp] → a cis-Δ3-decenoyl-[acp]
	117	EC 3.1.26.5	Ribonuclease P	a tRNA precursor with a 5' extension and a short 3' extension + H2O → a tRNA precursor with a short 3' extension + a single-stranded RNA
	118	EC 6.3.4.15	Biotin--[acetyl-CoA-carboxylase] ligase	a [biotin-carboxyl-carrier protein monomer] + biotin + ATP → AMP + a biotinylated [BCCP monomer] + diphosphate
				a [chaperone-ADP]-[disordered-form scaffold protein] complex + ATP → an [Fe-S cluster biosynthesis chaperone]-ATP + a [disordered-form [Fe-S] cluster scaffold protein] + ADP
				a [chaperone-ATP]-[co-chaperone]-[scaffold protein-(2Fe-2S)] complex + an apo-iron-sulfur protein → a [chaperone-ADP]-[disordered-form scaffold protein] complex + an [Fe-S cluster biosynthesis co-chaperone] + an [2Fe-2S] cluster protein + phosphate
				a [co-chaperone]-[scaffold protein-(2Fe-2S)] complex + an [Fe-S cluster biosynthesis chaperone]-ATP → a [chaperone-ATP]-[co-chaperone]-[scaffold protein-(2Fe-2S)] complex
				a [cysteine desulfurase]-(S-sulfanyl)2-[disordered-form scaffold protein] complex + 2 Fe3+→ a [cysteine desulfurase]-[scaffold protein-(2Fe-2S)] complex
	119	EC 2.8.1.7	Cysteine desulfurase	a [cysteine desulfurase]-S-sulfanyl-[disordered-form scaffold protein] complex + L-cysteine → an S-sulfanyl-[cysteine desulfurase]-S-sulfanyl-[disordered-form scaffold protein] complex + L-alanine
				a [cysteine desulfurase]-[scaffold protein-(2Fe-2S)] complex + an [Fe-S cluster biosynthesis co-chaperone] → a [co-chaperone]-[scaffold protein-(2Fe-2S)] complex + L-cystein desulfurase
	120	EC 2.1.1.80	Protein-glutamate O-methyltransferase	a [protein]-α-L-glutamate + S-adenosyl-L-methionine → S-adenosyl-L-homocysteine + a [protein]-L-glutamate-O5-methyl-ester
	121	EC 3.1.1.61	Protein-glutamate methylesterase	a [protein]-L-glutamate-O5-methyl-ester + H2O → a [protein]-α-L-glutamate + methanol + H+
	122	EC 2.3.1.8	Phosphate acetyltransferase	acetyl-CoA + phosphate → acetyl phosphate + coenzyme A
	123	EC 5.4.2.8	Phosphomannomutase	α-D-mannose 1-phosphate ← α-D-mannose 6-phosphate
	124	EC 2.7.7.13	Mannose-1-phosphate guanylyltransferase	α-D-mannose 1-phosphate + GTP + H+→ GDP-α-D-mannose + diphosphate
	125	EC 1.1.1.100	3-oxoacyl-[acyl-carrier-protein] reductase	an acetoacetyl-[acp] + NADPH + H+→ a (3R)-3-hydroxybutanoyl-[acp] + NADP+
	126	EC 2.3.1.85	Fatty-acid synthase
	127	EC 2.3.1.86	Fatty-acyl-CoA synthase
	128	EC 2.7.8.7	Holo-[acyl-carrier-protein] synthase	an acyl-carrier protein + coenzyme A → adenosine 3',5'-bisphosphate + a holo-[acyl-carrier protein]
	129	EC 3.1.1.29	Aminoacyl-tRNA hydrolase	an L-asparaginyl-[tRNAasn] + H2O → L-asparagine + tRNAasn+ 2 H+
	130	EC 2.8.1.7	Cysteine desulfurase	an S-sulfanyl-[cysteine desulfurase]-S-sulfanyl-[disordered-form scaffold protein] complex → a [cysteine desulfurase]-(S-sulfanyl)2-[disordered-form scaffold protein] complex
	131	EC 2.8.1.7	Cysteine desulfurase	an S-sulfanyl-[cysteine desulfurase]-[disordered-form scaffold protein] complex → a [cysteine desulfurase]-S-sulfanyl-[disordered-form scaffold protein] complex
				an S-sulfanyl-[L-cysteine desulfurase] + a [disordered-form [Fe-S] cluster scaffold protein] → an S-sulfanyl-[cysteine desulfurase]-[disordered-form scaffold protein] complex
	132	EC 2.7.2.8	Acetylglutamate kinase	an [L-2-aminoadipate carrier protein]-L-glutamate + ATP → an [L-2-aminoadipate carrier protein]-L-glutamate 5-phosphate + ADP
	133	EC 3.5.1.-		an [L-2-aminoadipate carrier protein]-L-ornithine + H2O → L-ornithine + a [LysW protein]-L-glutamate
	134	EC 1.20.4.1	Arsenate reductase (glutaredoxin)	arsenate + a reduced glutaredoxin + H+→ arsenite + an oxidized glutaredoxin + H2O
	135	EC 6.3.3.1	Phosphoribosylformylglycinamidine cyclo-ligase	ATP + 2-(formamido)-N1-(5-phospho-β-D-ribosyl)acetamidine → ADP + 5-amino-1-(5-phospho-β-D-ribosyl)imidazole + phosphate + H+
	136	EC 2.7.1.50	Hydroxyethylthiazole kinase	ATP + 4-methyl-5-(β-hydroxyethyl)thiazole → ADP + 4-methyl-5-(2-phosphonooxyethyl)thiazole + H+
	137	EC 6.3.2.6	Phosphoribosylaminoimidazolesuccinocarboxamide synthase	ATP + 5-amino-1-(5-phospho-D-ribosyl)imidazole-4-carboxylate + L-aspartate → ADP + 5'-phosphoribosyl-4-(N-succinocarboxamide)-5-aminoimidazole + phosphate + H+
	138	EC 2.7.4.9	dTMP kinase	ATP + dTMP → ADP + dTDP
	139	EC 2.7.4.12	T(2)-induced deoxynucleotide kinase
	140	EC 2.7.4.13	(Deoxy)nucleoside-phosphate kinase
	141	EC 6.3.5.3	Phosphoribosylformylglycinamidine synthase	ATP + N2-formyl-N1-(5-phospho-β-D-ribosyl)glycinamide + L-glutamine + H2O → L-glutamate + ADP + 2-(formamido)-N1-(5-phospho-β-D-ribosyl)acetamidine + phosphate + H+
	142	EC 6.6.1.1	Magnesium chelatase	ATP + protoporphyrin IX + Mg2++ H2O → Mg-protoporphyrin + ADP + phosphate + 3 H+
	143	EC 3.2.2.14	NMN nucleosidase	β-nicotinamide D-ribonucleotide + H2O → D-ribofuranose 5-phosphate + nicotinamide + H+
	144	EC 2.7.7.18	Nicotinate-nucleotide adenylyltransferase	β-nicotinate D-ribonucleotide + ATP + H+→ nicotinate adenine dinucleotide + diphosphate
	145	EC 1.1.1.-		cholate + NAD+→ 3-dehydrocholate + NADH + H+
	146	EC 1.1.1.159	7-alpha-hydroxysteroid dehydrogenase	cholate + NAD+→ 3α,12α-dihydroxy-7-oxo-5β-cholan-24-oate + NADH + H+
	147	EC 1.1.1.176	12-alpha-hydroxysteroid dehydrogenase	cholate + NADP+→ 3α,7α-dihydroxy-12-oxo-5β-cholan-24-oate + NADPH + H+
	148	EC 2.6.1.85	Aminodeoxychorismate synthase	chorismate + L-glutamine → 4-amino-4-deoxychorismate + L-glutamate
	149	EC 4.1.3.27	Anthranilate synthase	chorismate + L-glutamine → anthranilate + L-glutamate + pyruvate + H+
				citrate → cis-aconitate + H2O
	150	EC 6.3.3.3	Dethiobiotin synthase	CO2+ 7,8-diaminopelargonate + ATP → dethiobiotin + ADP + phosphate + 3 H+
	151	EC 2.7.7.41	Phosphatidate cytidylyltransferase	CTP + a 1,2-diacyl-sn-glycerol 3-phosphate + H+→ a CDP-diacylglycerol + diphosphate
	152	EC 5.3.1.13	Arabinose-5-phosphate isomerase	D-arabinose 5-phosphate ← D-ribulose 5-phosphate
	153	EC 2.5.1.55	3-deoxy-8-phosphooctulonate synthase	D-arabinose 5-phosphate + phosphoenolpyruvate + H2O → 3-deoxy-D-manno-octulosonate 8-phosphate + phosphate
	154	EC 4.2.1.19	Imidazoleglycerol-phosphate dehydratase	D-erythro-imidazole-glycerol-phosphate → imidazole acetol-phosphate + H2O
	155	EC 1.2.1.72	Erythrose-4-phosphate dehydrogenase	D-erythrose 4-phosphate + NAD++ H2O → erythronate-4-phosphate + NADH + 2 H+
	156	EC 5.5.1.4	Inositol-3-phosphate synthase	D-glucopyranose 6-phosphate → 1D-myo-inositol 3-monophosphate
	157	EC 5.4.2.10	Phosphoglucosamine mutase	D-glucosamine 1-phosphate ← D-glucosamine 6-phosphate
	158	EC 2.3.1.157	Glucosamine-1-phosphate N-acetyltransferase	D-glucosamine 1-phosphate + acetyl-CoA → N-acetyl-α-D-glucosamine 1-phosphate + coenzyme A + H+
	159	EC 2.2.1.2	Transaldolase	D-glyceraldehyde 3-phosphate + D-sedoheptulose 7-phosphate → β-D-fructofuranose 6-phosphate + D-erythrose 4-phosphate
	160	EC 3.1.3.82	D-glycero-beta-D-manno-heptose 1,7-bisphosphate 7-phosphatase	D-glycero-β-D-manno-heptose 1,7-bisphosphate + H2O → D-glycero-β-D-manno-heptose 1-phosphate + phosphate
	161	EC 2.7.7.70	D-glycero-beta-D-manno-heptose 1-phosphate adenylyltransferase	D-glycero-β-D-manno-heptose 1-phosphate + ATP + H+→ ADP-D-glycero-β-D-manno-heptose + diphosphate
	162	EC 2.7.1.167	D-glycero-beta-D-manno-heptose-7-phosphate kinase	D-glycero-D-manno-heptose 7-phosphate + ATP → D-glycero-β-D-manno-heptose 1,7-bisphosphate + ADP + H+
	163	EC 5.1.3.1	Ribulose-phosphate 3-epimerase	D-ribulose 5-phosphate → D-xylulose 5-phosphate
	164	EC 4.1.99.12	3,4-dihydroxy-2-butanone-4-phosphate synthase	D-ribulose 5-phosphate → formate + 1-deoxy-L-glycero-tetrulose 4-phosphate + H+
	165	EC 5.3.1.28	D-sedoheptulose 7-phosphate isomerase	D-sedoheptulose 7-phosphate → D-glycero-D-manno-heptose 7-phosphate
	166	EC 2.2.1.1	Transketolase	D-sedoheptulose 7-phosphate + D-glyceraldehyde 3-phosphate ← D-ribose 5-phosphate + D-xylulose 5-phosphate
	167	EC 2.4.1.227	Undecaprenyldiphospho-muramoylpentapeptide beta-N- acetylglucosaminyltransferase	decaprenyl-diphospho-N-acetylmuramoyl-pentapeptide + UDP-N-acetyl-α-D-glucosamine → decaprenyl-pyrophosphoryl-(N-acetylglucosamine)-N-acetylmuramyl-(pentapeptide) + UDP + H+
	168	EC 2.3.1.42	Glycerone-phosphate O-acyltransferase	dihydroxyacetone phosphate + oleoyl-CoA → 1-oleoyl-2-lyso-glycerone phosphate + coenzyme A
	169	EC 2.5.1.1	Dimethylallyltranstransferase	dimethylallyl diphosphate + isopentenyl diphosphate → geranyl diphosphate + diphosphate
	170	EC 3.6.1.19	Nucleoside-triphosphate diphosphatase	dUTP + H2O → dUMP + diphosphate + H+
	171	EC 3.6.1.23	dUTP diphosphatase
	172	EC 1.1.1.290	4-phosphoerythronate dehydrogenase	erythronate-4-phosphate + NAD+→ 2-oxo-3-hydroxy-4-phosphobutanoate + NADH + H+
	173	EC 4.2.1.47	GDP-mannose 4,6-dehydratase	GDP-α-D-mannose → GDP-4-dehydro-α-D-rhamnose + H2O
	174	EC 3.5.1.28	N-acetylmuramoyl-L-alanine amidase	GlcNAc-1,6-anhMurNAc-L-Ala-γ-D-Glu-DAP-D-Ala + H2O → N-acetyl-β-D-glucosamine(anhydrous)-N-acetylmuramate + L-Ala-γ-D-Glu-meso-DAP-D-Ala
	175	EC 2.7.1.-		glucosyl-(heptosyl)2-Kdo2-lipid A + ATP → glucosyl-(heptosyl)2-Kdo2-lipid A-phosphate + ADP + H+
	176	EC 2.4.-.-		glucosyl-(heptosyl)2-Kdo2-lipid A-phosphate + ADP-L-glycero-β-D-manno-heptose → glucosyl-(heptosyl)3-Kdo2-lipid A-phosphate + ADP + H+
	177	EC 2.7.1.-		glucosyl-(heptosyl)3-Kdo2-lipid A-phosphate + ATP → glucosyl-(heptosyl)3-Kdo2-lipid A-bisphosphate + ADP + H+
	178	EC 1.2.1.70	Glutamyl-tRNA reductase	glutamate-1-semialdehyde + tRNAGlu+ NADP+← an L-glutamyl-[tRNAGlu] + NADPH
	179	EC 3.5.1.24	Choloylglycine hydrolase	glycocholate + H2O → cholate + glycine
	180	EC 3.5.4.25	GTP cyclohydrolase II	GTP + 3 H2O → 2,5-diamino-6-(5-phospho-D-ribosylamino)pyrimidin-4(3H)-one + formate + diphosphate + 2 H+
	181	EC 3.5.4.16	GTP cyclohydrolase I	GTP + H2O → formate + 7,8-dihydroneopterin triphosphate + H+
	182	EC 2.-.-.-		heptosyl-Kdo2-lipid A + ADP-L-glycero-β-D-manno-heptose → (heptosyl)2-Kdo2-lipid A + ADP + H+
				histidinol + NAD+→ histidinal + NADH + H+
	183	EC 1.13.11.5	Homogentisate 1,2-dioxygenase	homogentisate + oxygen → 4-maleyl-acetoacetate + H+
				hydrogen peroxide + Fe2+→ hydroxyl radical + Fe3++ OH-
	184	EC 4.2.1.75	Uroporphyrinogen-III synthase	hydroxymethylbilane → uroporphyrinogen-III + H2O
	185	EC 2.6.1.9	Histidinol-phosphate transaminase	imidazole acetol-phosphate + L-glutamate → L-histidinol-phosphate + 2-oxoglutarate
	186	EC 3.5.4.10	IMP cyclohydrolase	IMP + H2O ← 5-formamido-1-(5-phospho-D-ribosyl)-imidazole-4-carboxamide
	187	EC 3.4.17.13	Muramoyltetrapeptide carboxypeptidase	L-Ala-γ-D-Glu-meso-DAP-D-Ala + H2O → L-alanyl-γ-D-glutamyl-meso-diaminopimelate + D-alanine
	188	EC 6.3.2.8	UDP-N-acetylmuramate--L-alanine ligase	L-alanine + UDP-N-α-D-acetylmuramate + ATP → UDP-N-acetylmuramoyl-L-alanine + ADP + phosphate + H+
	189	EC 2.7.2.4	Aspartate kinase	L-aspartate + ATP → L-aspartyl-4-phosphate + ADP
	190	EC 2.1.3.2	Aspartate carbamoyltransferase	L-aspartate + carbamoyl-phosphate → N-carbamoyl-L-aspartate + phosphate + H+
	191	EC 6.3.4.4	Adenylosuccinate synthase	L-aspartate + IMP + GTP → adenylo-succinate + GDP + phosphate + 2 H+
	192	EC 6.3.4.5	Argininosuccinate synthase	L-aspartate + L-citrulline + ATP → L-arginino-succinate + AMP + diphosphate + H+
	193	EC 1.4.3.16	L-aspartate oxidase	L-aspartate + oxygen → α-iminosuccinate + hydrogen peroxide + H+
	194	EC 2.5.1.48	Cystathionine gamma-synthase	L-cysteine + O-succinyl-L-homoserine → succinate + L-cystathionine + H+
	195	EC 5.1.1.3	Glutamate racemase	L-glutamate → D-glutamate
	196	EC 6.3.2.-		L-glutamate + a [LysW protein]-L-glutamate + ATP → an [L-2-aminoadipate carrier protein]-L-glutamate + ADP + phosphate + H+
	197	EC 2.3.1.1	Amino-acid N-acetyltransferase	L-glutamate + acetyl-CoA → N-acetyl-L-glutamate + coenzyme A + H+
	198	EC 2.7.2.11	Glutamate 5-kinase	L-glutamate + ATP → L-glutamate 5-phosphate + ADP
	199	EC 2.3.1.31	Homoserine O-acetyltransferase	L-homoserine + acetyl-CoA → O-acetyl-L-homoserine + coenzyme A
	200	EC 2.7.1.39	Homoserine kinase	L-homoserine + ATP → O-phospho-L-homoserine + ADP + H+
	201	EC 1.1.1.3	Homoserine dehydrogenase	L-homoserine + NAD(P)+← L-aspartate-semialdehyde + NAD(P)H + H+
	202	EC 2.3.1.46	Homoserine O-succinyltransferase	L-homoserine + succinyl-CoA → O-succinyl-L-homoserine + coenzyme A
	203	EC 2.6.1.42	Branched-chain-amino-acid transaminase	L-isoleucine + 2-oxoglutarate ← L-glutamate + (S)-3-methyl-2-oxopentanoate
	204	EC 2.6.1.6	Leucine transaminase	L-leucine + 2-oxoglutarate ← L-glutamate + 4-methyl-2-oxopentanoate
	205	EC 2.6.1.42	Branched-chain-amino-acid transaminase
	206	EC 1.5.1.2	Pyrroline-5-carboxylate reductase	L-proline + NAD(P)+← (S)-1-pyrroline-5-carboxylate + NAD(P)H + 2 H+
				L-threonine → (2Z)-2-aminobut-2-enoate + H2O + H+
	207	EC 2.6.1.42	Branched-chain-amino-acid transaminase	L-valine + 2-oxoglutarate ← L-glutamate + 3-methyl-2-oxobutanoate
	208	EC 2.7.1.130	Tetraacyldisaccharide 4'-kinase	lipid A disaccharide + ATP → lipid IVA+ ADP + H+
	209	EC 2.4.99.12	Lipid IV(A) 3-deoxy-D-manno-octulosonic acid transferase	lipid IVA+ CMP-3-deoxy-D-manno-octulosonate → α-Kdo-(2→6)-lipid IVA+ CMP + H+
	210	EC 2.1.1.11	Magnesium protoporphyrin IX methyltransferase	Mg-protoporphyrin + S-adenosyl-L-methionine → S-adenosyl-L-homocysteine + magnesium-protoporphyrin IX 13-monomethyl ester
	211	EC 5.3.1.24	Phosphoribosylanthranilate isomerase	N-(5-phosphoribosyl)-anthranilate → 1-(o-carboxyphenylamino)-1'-deoxyribulose 5'-phosphate
	212	EC 2.4.2.18	Anthranilate phosphoribosyltransferase	N-(5-phosphoribosyl)-anthranilate + diphosphate ← anthranilate + 5-phospho-α-D-ribose 1-diphosphate
	213	EC 3.2.1.52	Beta-N-acetylhexosaminidase	N-acetyl-β-D-glucosamine(anhydrous)-N-acetylmuramate + H2O → N-acetyl-β-D-glucosamine + 1,6-anhydro-N-acetyl-β-muramate
	214	EC 4.2.1.126	N-acetylmuramic acid 6-phosphate etherase	N-acetyl-β-muramate 6-phosphate + H2O → N-acetyl-D-glucosamine 6-phosphate + (R)-lactate
	215	EC 2.7.2.8	Acetylglutamate kinase	N-acetyl-L-glutamate + ATP → N-acetylglutamyl-phosphate + ADP
	216	EC 1.2.1.38	N-acetyl-gamma-glutamyl-phosphate reductase	N-acetyl-L-glutamate 5-semialdehyde + NADP++ phosphate ← N-acetylglutamyl-phosphate + NADPH + H+
	217	EC 2.6.1.11	Acetylornithine transaminase	N-acetyl-L-ornithine + 2-oxoglutarate ← L-glutamate + N-acetyl-L-glutamate 5-semialdehyde
	218	EC 3.5.1.19	Nicotinamidase	nicotinamide + H2O → ammonium + nicotinate
	219	EC 4.2.3.1	Threonine synthase	O-phospho-L-homoserine + H2O → L-threonine + phosphate
	220	EC 2.4.2.10	Orotate phosphoribosyltransferase	orotidine 5'-phosphate + diphosphate ← 5-phospho-α-D-ribose 1-diphosphate + orotate
	221	EC 2.3.3.5	2-methylcitrate synthase	oxaloacetate + propanoyl-CoA + H2O → (2S,3S)-2-methylcitrate + coenzyme A + H+
	222	EC 2.5.1.54	3-deoxy-7-phosphoheptulonate synthase	phosphoenolpyruvate + D-erythrose 4-phosphate + H2O → 3-deoxy-D-arabino-heptulosonate-7-phosphate + phosphate
	223	EC 2.5.1.56	N-acetylneuraminate synthase	phosphoenolpyruvate + N-acetyl-D-mannosamine + H2O → N-acetyl-β-neuraminate + phosphate
	224	EC 2.4.2.-		phosphoribulosylformimino-AICAR-P + L-glutamine → L-glutamate + D-erythro-imidazole-glycerol-phosphate + 5-amino-1-(5-phospho-D-ribosyl)imidazole-4-carboxamide + H+
	225	EC 1.7.1.13	PreQ(1) synthase	preQ1+ 2 NADP+← preQ0+ 2 NADPH + 3 H+
	226	EC 1.13.11.3	Protocatechuate 3,4-dioxygenase	protocatechuate + oxygen → 3-carboxy-cis,cis-muconate + 2 H+
	227	EC 1.3.1.75	Divinyl chlorophyllide a 8-vinyl-reductase	protochlorophyllide a+ NADP+← 2,4-divinyl protochlorophyllide a+ NADPH + H+
	228	EC 2.7.1.83	Pseudouridine kinase	pseudouridine + ATP → pseudouridine 5'-phosphate + ADP + H+
	229	EC 2.2.1.6	Acetolactate synthase	pyruvate + 2-oxobutanoate + H+→ (S)-2-aceto-2-hydroxybutanoate + CO2
	230	EC 4.1.1.36	Phosphopantothenoylcysteine decarboxylase	R-4'-phosphopantothenoyl-L-cysteine + H+→ 4'-phosphopantetheine + CO2
	231	EC 2.7.1.26	Riboflavin kinase	riboflavin + ATP → ADP + FMN + H+
	232	EC 3.2.2.9	Adenosylhomocysteine nucleosidase	S-ribosyl-L-homocysteine → L-homocysteine + (S)-4,5-dihydroxypentan-2,3-dione
	233	EC 2.7.7.4	Sulfate adenylyltransferase	selenate + ATP + 2 H+→ adenosine 5'-phosphoselenate + diphosphate
				selenite + 4 glutathione + 2 H+→ selenodiglutathione + glutathione disulfide + 3 H2O
	234	EC 1.8.4.9	Adenylyl-sulfate reductase (glutathione)	selenite + AMP + glutathione disulfide + 3 H+← adenosine 5'-phosphoselenate + 2 glutathione
				selenodiglutathione + NADPH → glutathioselenol + glutathione + NADP+
	235	EC 2.7.1.71	Shikimate kinase	shikimate + ATP → shikimate 3-phosphate + ADP + H+
	236	EC 2.5.1.19	3-phosphoshikimate 1-carboxyvinyltransferase	shikimate 3-phosphate + phosphoenolpyruvate → 5-enolpyruvyl-shikimate 3-phosphate + phosphate
	237	EC 3.1.3.24	Sucrose-phosphate phosphatase	sucrose 6F-phosphate + H2O → sucrose + phosphate
	238	EC 2.7.7.4	Sulfate adenylyltransferase	sulfate + ATP + H+→ adenosine 5'-phosphosulfate + diphosphate
	239	EC 3.1.3.2	Acid phosphatase	thiamin phosphate + H2O → thiamin + phosphate
	240	EC 6.1.1.22	Asparagine--tRNA ligase	tRNAasn+ L-asparagine + ATP + H+→ an L-asparaginyl-[tRNAasn] + AMP + diphosphate
				tRNAgln+ L-glutamate + ATP + H+→ an L-glutamyl-[tRNAGln] + AMP + diphosphate
	241	EC 6.1.1.17	Glutamate--tRNA ligase	tRNAGlu+ L-glutamate + ATP + H+→ an L-glutamyl-[tRNAGlu] + AMP + diphosphate
	242	EC 6.1.1.11	Serine--tRNA ligase	tRNAsec+ L-serine + ATP + H+→ an L-seryl-[tRNAsec] + AMP + diphosphate
	243	EC 3.6.1.54	UDP-2,3-diacylglucosamine diphosphatase	UDP-2,3-bis[O-(3R)-3-hydroxymyristoyl]-α-D-glucosamine + H2O → 2,3-bis[(3R)-3-hydroxymyristoyl]-α-D-glucosaminyl 1-phosphate + UMP + 2 H+
	244	EC 3.5.1.108	UDP-3-O-acyl-N-acetylglucosamine deacetylase	UDP-3-O-[(3R)-3-hydroxymyristoyl]-N-acetyl-α-D-glucosamine + H2O → UDP-3-O-(3-hydroxymyristoyl)-α-D-glucosamine + acetate
	245	EC 2.4.1.44	Lipopolysaccharide 3-alpha-galactosyltransferase	UDP-α-D-galactose + glucosyl-(heptosyl)3-Kdo2-lipid A-bisphosphate → galactosyl-glucosyl-(heptosyl)3-Kdo2-lipid A-bisphosphate + UDP + H+
	246	EC 2.4.1.-		UDP-α-D-glucose + (heptosyl)2-Kdo2-lipid A → glucosyl-(heptosyl)2-Kdo2-lipid A + UDP + H+
	247	EC 2.4.1.13	Sucrose synthase	UDP-α-D-glucose + β-D-fructofuranose ← sucrose + UDP + H+
	248	EC 2.4.1.14	Sucrose-phosphate synthase	UDP-α-D-glucose + β-D-fructofuranose 6-phosphate → sucrose 6F-phosphate + UDP + H+
	249	EC 2.4.1.58	Lipopolysaccharide glucosyltransferase I	UDP-α-D-glucose + galactosyl-(glucosyl)2-(heptosyl)3-Kdo2-lipid A-bisphosphate → galactosyl-(glucosyl)3-(heptosyl)3-Kdo2-lipid A-bisphosphate + UDP + H+
	250	EC 2.4.1.73	Lipopolysaccharide glucosyltransferase II	UDP-α-D-glucose + galactosyl-glucosyl-(heptosyl)3-Kdo2-lipid A-bisphosphate → galactosyl-(glucosyl)2-(heptosyl)3-Kdo2-lipid A-bisphosphate + UDP + H+
	251	EC 5.1.3.14	UDP-N-acetylglucosamine 2-epimerase (non-hydrolyzing)	UDP-N-acetyl-α-D-glucosamine → UDP-N-acetyl-α-D-mannosamine
	252	EC 2.5.1.7	UDP-N-acetylglucosamine 1-carboxyvinyltransferase	UDP-N-acetyl-α-D-glucosamine + phosphoenolpyruvate → UDP-N-acetyl-α-D-glucosamine-enolpyruvate + phosphate
	253	EC 2.7.8.13	Phospho-N-acetylmuramoyl-pentapeptide-transferase	UDP-N-acetyl-α-D-muramoyl-L-alanyl-γ-D-glutamyl-meso-2,6-diaminopimeloyl-D-alanyl-D-alanine + di-trans,octa-cis-undecaprenyl phosphate → undecaprenyldiphospho-N-acetylmuramoyl-L-alanyl-γ-D-glutamyl-meso-2,6-diaminopimeloyl-D-alanyl-D-alanine + UMP
	254	EC 2.7.8.-		UDP-N-acetyl-α-D-muramoyl-L-alanyl-γ-D-glutamyl-meso-2,6-diaminopimeloyl-D-alanyl-D-alanine + trans,octacis-decaprenyl phosphate → decaprenyl-diphospho-N-acetylmuramoyl-pentapeptide + UMP
	255	EC 6.3.2.9	UDP-N-acetylmuramoyl-L-alanine--D-glutamate ligase	UDP-N-acetylmuramoyl-L-alanine + D-glutamate + ATP → UDP-N-acetylmuramoyl-L-alanyl--D-glutamate + ADP + phosphate + H+
	256	EC 6.3.2.10	UDP-N-acetylmuramoyl-tripeptide--D-alanyl-D-alanine ligase	UDP-N-acetylmuramoyl-L-alanyl-γ-D-glutamyl-meso-2,6-diaminopimelate + D-alanyl-D-alanine + ATP → UDP-N-acetyl-α-D-muramoyl-L-alanyl-γ-D-glutamyl-meso-2,6-diaminopimeloyl-D-alanyl-D-alanine + ADP + phosphate + H+
	257	EC 1.3.1.98	UDP-N-acetylmuramate dehydrogenase	UDP-N-α-D-acetylmuramate + NADP+← UDP-N-acetyl-α-D-glucosamine-enolpyruvate + NADPH + H+
	258	EC 2.4.1.227	Undecaprenyldiphospho-muramoylpentapeptide beta-N- acetylglucosaminyltransferase	undecaprenyldiphospho-N-acetylmuramoyl-L-alanyl-γ-D-glutamyl-meso-2,6-diaminopimeloyl-D-alanyl-D-alanine + UDP-N-acetyl-α-D-glucosamine → undecaprenyldiphospho-N-acetyl-(N-acetylglucosaminyl)muramoyl-L-alanyl-γ-D-glutamyl-meso-2,6-diaminopimeloyl-D-alanyl-D-alanine + UDP + H+
	259	EC 4.1.1.37	Uroporphyrinogen decarboxylase	uroporphyrinogen-III + 4 H+→ coproporphyrinogen III + 4 CO2
	260	EC 2.4.1.129	Peptidoglycan glycosyltransferase	[GlcNAc-(1->4)-MurNAc-L-alanyl-γ-D-glutamyl-meso-2,6-diaminopimeloyl-D-alanyl-D-alanine]n-diphosphoundecaprenol + undecaprenyldiphospho-N-acetyl-(N-acetylglucosaminyl)muramoyl-L-alanyl-γ-D-glutamyl-meso-2,6-diaminopimeloyl-D-alanyl-D-alanine → di-trans,octa-cis-undecaprenyl diphosphate + [GlcNAc-(1->4)-MurNAc-L-alanyl-γ-D-glutamyl-meso-2,6-diaminopimeloyl-D-alanyl-D-alanine](n+1)-diphosphoundecap…

## Sheet: α1 list
			Chokepoint enzymes after Human protein rejection (α1 list)
Reactions that are chokepoints on the consuming side
	No.	Enzyme entry	Accepted name	Reaction catalyzed
	1	EC 4.1.3.30	Methylisocitrate lyase	(2R,3S)-2-methylisocitrate → succinate + pyruvate
	2	EC 4.2.1.99	2-methylisocitrate dehydratase	(2R,3S)-2-methylisocitrate ← cis-2-methylaconitate + H2O
				(2R,4S)-2-methyl-2,4-dihydroxydihydrofuran-3-one + H2O → (2R,4S)-2-methyl-2,3,3,4-tetrahydroxytetrahydrofuran
				(2S)-2-amino-3-oxo-4-phosphonooxybutanoate + H+ → 3-amino-1-hydroxyacetone 1-phosphate + CO2
				(2S)-2-isopropyl-3-oxosuccinate + H+ → 4-methyl-2-oxopentanoate + CO2
	3	EC 4.2.1.79	2-methylcitrate dehydratase	(2S,3S)-2-methylcitrate → cis-2-methylaconitate + H2O
				(2S,4S)-2-methyl-2,4-dihydroxydihydrofuran-3-one + H2O → (2S,4S)-2-methyl-2,3,3,4-tetrahydroxytetrahydrofuran
				(2Z)-2-aminobut-2-enoate → 2-iminobutanoate
	4	EC 6.5.1.1	DNA ligase (ATP)	(deoxynucleotides)(m) + ATP + (deoxynucleotides)n → AMP + (deoxynucleotides)(n+m) + diphosphate
	5	EC 2.4.-.-	lipopolysaccharide heptosyltransferase I	(KDO)2-lipid A + ADP-L-glycero-β-D-manno-heptose → heptosyl-Kdo2-lipid A + ADP + H+
	6	EC 4.2.1.9	Dihydroxy-acid dehydratase	(R)-2,3-dihydroxy-3-methylbutanoate → 3-methyl-2-oxobutanoate + H2O
	7	EC 4.2.1.9	Dihydroxy-acid dehydratase	(R)-2,3-dihydroxy-3-methylpentanoate → (S)-3-methyl-2-oxopentanoate + H2O
	8	EC 1.1.1.86	Ketol-acid reductoisomerase (NADP(+))	(R)-2,3-dihydroxy-3-methylpentanoate + NADP+ ← (S)-2-aceto-2-hydroxybutanoate + NADPH + H+
	9	EC 1.1.1.169	2-dehydropantoate 2-reductase	(R)-pantoate + NADP+ ← 2-dehydropantoate + NADPH + H+
	10	EC 2.7.1.170	Anhydro-N-acetylmuramic acid kinase	1,6-anhydro-N-acetyl-β-muramate + ATP + H2O → N-acetyl-β-muramate 6-phosphate + ADP + H+
	11	EC 5.3.1.16	1-(5-phosphoribosyl)-5- ((5-phosphoribosylamino)methylideneamino)imidazole-4-carboxamide isomerase	1-(5-phospho-β-D-ribosyl)-5-[(5-phosphoribosylamino)methylideneamino]imidazole-4-carboxamide → phosphoribulosylformimino-AICAR-P
	12	EC 3.5.4.19	Phosphoribosyl-AMP cyclohydrolase	1-(5-phospho-β-D-ribosyl)-AMP + H2O → 1-(5-phospho-β-D-ribosyl)-5-[(5-phosphoribosylamino)methylideneamino]imidazole-4-carboxamide
	13	EC 3.6.1.31	Phosphoribosyl-ATP diphosphatase	1-(5-phospho-β-D-ribosyl)-ATP + H2O → 1-(5-phospho-β-D-ribosyl)-AMP + diphosphate + 2 H+
	14	EC 4.1.1.48	Indole-3-glycerol-phosphate synthase	1-(o-carboxyphenylamino)-1'-deoxyribulose 5'-phosphate + H+ → (1S,2R)-1-C-(indol-3-yl)glycerol 3-phosphate + CO2 + H2O
	15	EC 2.8.1.10	Thiazole synthase	1-deoxy-D-xylulose 5-phosphate + 2-iminoacetate + a thiocarboxy-[ThiS-Protein] → 2-[(2R,5Z)-(2-carboxy-4-methylthiazol-5(2H)-ylidene]ethyl phosphate + a ThiS sulfur-carrier protein + 2 H2O
	16	EC 1.1.1.101	Acylglycerone-phosphate reductase	1-oleoyl-2-lyso-glycerone phosphate + NADPH + H+ → 1-oleyl-2-lyso-phosphatidate + NADP+
	17	EC 2.3.1.51	1-acylglycerol-3-phosphate O-acyltransferase	1-oleyl-2-lyso-phosphatidate + oleoyl-CoA → 1-18:1-2-18:1-phosphatidate + coenzyme A
	18	EC 2.5.1.9	Riboflavin synthase	2 6,7-dimethyl-8-(1-D-ribityl)lumazine + H+ → 5-amino-6-(D-ribitylamino)uracil + riboflavin
				2 a biotinylated [BCCP monomer] → a biotinylated [BCCP dimer]
	19	EC 3.4.16.4	Serine-type D-Ala-D-Ala carboxypeptidase	2 a peptidoglycan dimer (meso-diaminopimelate containing) → a peptidoglycan with D,D cross-links (meso-diaminopimelate containing) + D-alanine
	20	EC 6.3.2.4	D-alanine--D-alanine ligase	2 D-alanine + ATP → D-alanyl-D-alanine + ADP + phosphate + H+
	21	EC 2.4.1.-	2.4.1 -- Hexosyltransferases	2 decaprenyl-pyrophosphoryl-(N-acetylglucosamine)-N-acetylmuramyl-(pentapeptide) → a peptidoglycan dimer (mycobacteria) + ω, mono-trans,octa-cis-decaprenyl diphosphate + H+
				2 glutathione + an oxidized glutaredoxin → glutathione disulfide + a reduced glutaredoxin
	22	EC 2.4.1.182	Lipid-A-disaccharide synthase	2,3-bis[(3R)-3-hydroxymyristoyl]-α-D-glucosaminyl 1-phosphate + UDP-2,3-bis[O-(3R)-3-hydroxymyristoyl]-α-D-glucosamine → lipid A disaccharide + UDP + H+
	23	EC 3.5.4.26	Diaminohydroxyphosphoribosylaminopyrimidine deaminase	2,5-diamino-6-(5-phospho-D-ribosylamino)pyrimidin-4(3H)-one + H+ + H2O → 5-amino-6-(5-phospho-D-ribosylamino)uracil + ammonium
	24	EC 2.5.1.3	Thiamine-phosphate diphosphorylase	2-(2-carboxy-4-methylthiazol-5-yl)ethyl phosphate + 4-amino-2-methyl-5-diphosphomethylpyrimidine + 2 H+ → thiamin phosphate + CO2 + diphosphate
	25	EC 5.5.1.2	3-carboxy-cis,cis-muconate cycloisomerase	2-carboxy-5-oxo-2,5-dihydrofuran-2-acetate ← 3-carboxy-cis,cis-muconate + H+
	26	EC 4.1.1.44	4-carboxymuconolactone decarboxylase	2-carboxy-5-oxo-2,5-dihydrofuran-2-acetate + H+ → CO2 + 3-oxoadipate enol lactone
				2-iminobutanoate + H+ + H2O → 2-oxobutanoate + ammonium
	27	EC 4.2.1.10	3-dehydroquinate dehydratase	3-dehydroquinate → 3-dehydroshikimate + H2O
	28	EC 4.2.3.4	3-dehydroquinate synthase	3-deoxy-D-arabino-heptulosonate-7-phosphate → 3-dehydroquinate + phosphate
	29	EC 2.7.7.38	3-deoxy-manno-octulosonate cytidylyltransferase	3-deoxy-D-manno-octulosonate + CTP → CMP-3-deoxy-D-manno-octulosonate + diphosphate
	30	EC 3.1.3.45	3-deoxy-manno-octulosonate-8-phosphatase	3-deoxy-D-manno-octulosonate 8-phosphate + H2O → 3-deoxy-D-manno-octulosonate + phosphate
	31	EC 3.1.1.24	3-oxoadipate enol-lactonase	3-oxoadipate enol lactone + H2O → 3-oxoadipate + H+
	32	EC 1.1.1.238	12-beta-hydroxysteroid dehydrogenase	3α,7α,12β-trihydroxy-5β-cholan-24-oate + NADP+← 3α,7α-dihydroxy-12-oxo-5β-cholan-24-oate + NADPH + H+
	33	EC 2.7.4.7	Phosphomethylpyrimidine kinase	4-amino-2-methyl-5-phosphomethylpyrimidine + ATP → 4-amino-2-methyl-5-diphosphomethylpyrimidine + ADP
	34	EC 4.1.3.38	Aminodeoxychorismate lyase	-amino-4-deoxychorismate → 4-aminobenzoate + pyruvate + H+
	35	EC 2.5.1.15	Dihydropteroate synthase	4-aminobenzoate + (2-amino-4-hydroxy-7,8-dihydropteridin-6-yl)methyl diphosphate → 7,8-dihydropteroate + diphosphate
	36	EC 2.5.1.3	Thiamine-phosphate diphosphorylase	4-methyl-5-(2-phosphonooxyethyl)thiazole + 4-amino-2-methyl-5-diphosphomethylpyrimidine + H+→ thiamin phosphate + diphosphate
	37	EC 1.1.1.193	5-amino-6-(5-phosphoribosylamino)uracil reductase	5-amino-6-(5-phospho-D-ribitylamino)uracil + NADP+← 5-amino-6-(5-phospho-D-ribosylamino)uracil + NADPH + H+
	38	EC 2.5.1.78	6,7-dimethyl-8-ribityllumazine synthase	5-amino-6-(D-ribitylamino)uracil + 1-deoxy-L-glycero-tetrulose 4-phosphate → 6,7-dimethyl-8-(1-D-ribityl)lumazine + phosphate + H++ 2 H2O
	39	EC 4.2.3.5	Chorismate synthase	5-enolpyruvyl-shikimate 3-phosphate → chorismate + phosphate
	40	EC 2.7.6.3	2-amino-4-hydroxy-6-hydroxymethyldihydropteridine diphosphokinase	6-hydroxymethyl-7,8-dihydropterin + ATP → (2-amino-4-hydroxy-7,8-dihydropteridin-6-yl)methyl diphosphate + AMP + H+
	41	EC 4.1.2.25	Dihydroneopterin aldolase	7,8-dihydroneopterin → glycolaldehyde + 6-hydroxymethyl-7,8-dihydropterin
	42	EC 1.1.1.201	7-beta-hydroxysteroid dehydrogenase (NADP(+))	7-epicholate + NADP+← 3α,12α-dihydroxy-7-oxo-5β-cholan-24-oate + NADPH + H+
	43	EC 2.3.1.191	UDP-3-O-(3-hydroxymyristoyl)glucosamine N-acyltransferase	a (3R)-3-hydroxymyristoyl-[acp] + UDP-3-O-(3-hydroxymyristoyl)-α-D-glucosamine → UDP-2,3-bis[O-(3R)-3-hydroxymyristoyl]-α-D-glucosamine + a holo-[acyl-carrier protein] + H+
	44	EC 2.4.99.17	S-adenosylmethionine:tRNA ribosyltransferase-isomerase	a 7-aminomethyl-7-deazaguanosine34in tRNA + S-adenosyl-L-methionine → an epoxyqueuosine34in tRNA + adenine + L-methionine + 2 H+
	45	EC 1.3.1.9	Enoyl-[acyl-carrier-protein] reductase (NADH)	a cis-Δ5-dodecenoyl-[acp] + NAD+← a trans-Δ3-cis-Δ5-dodecenoyl-[acp] + NADH + H+
	46	EC 1.3.1.9	Enoyl-[acyl-carrier-protein] reductase (NADH).	a cis-Δ7-tetradecenoyl-[acp] + NAD+← a trans-Δ3-cis-Δ7-tetradecenoyl-[acp] + NADH + H+
	47	EC 2.4.2.29	tRNA-guanine(34) transglycosylase	a guanine34in tRNA + preQ1→ a 7-aminomethyl-7-deazaguanosine34in tRNA + guanine
	48	EC 1.3.1.9	Enoyl-[acyl-carrier-protein] reductase (NADH)	a palmitoleoyl-[acp] + NAD+← a trans-Δ3-cis-Δ9-hexadecenoyl-[acp] + NADH + H+
	49	EC 2.8.1.6	Biotin synthase	a sulfurated [sulfur carrier] + dethiobiotin + 2 S-adenosyl-L-methionine → an unsulfurated [sulfur carrier] + biotin + 2 5'-deoxyadenosine + 2 L-methionine
	50	EC 2.7.7.73	Sulfur carrier protein ThiS adenylyltransferase	a ThiS sulfur-carrier protein + ATP → a carboxy-adenylated-[ThiS sulfur-carrier protein] + diphosphate
	51	EC 3.1.26.5	Ribonuclease P	a tRNA precursor with a 5' extension + H2O → an uncharged tRNA + a single-stranded RNA
	52	EC 6.1.1.5	Isoleucine--tRNA ligase	a tRNAile+ L-isoleucine + ATP + H+→ an L-isoleucyl-[tRNAile] + AMP + diphosphate
	53	EC 6.1.1.4	Leucine--tRNA ligase	a tRNAleu+ L-leucine + ATP + H+→ an L-leucyl-[tRNAleu] + AMP + diphosphate
	54	EC 6.1.1.15	Proline--tRNA ligase	a tRNApro+ L-proline + ATP + H+→ an L-prolyl-[tRNApro] + AMP + diphosphate
	55	EC 2.1.1.80	Protein-glutamate O-methyltransferase	a [protein]-α-L-glutamate + S-adenosyl-L-methionine → S-adenosyl-L-homocysteine + a [protein]-L-glutamate-O5-methyl-ester
	56	EC 3.1.1.61	Protein-glutamate methylesterase	a [protein]-L-glutamate-O5-methyl-ester + H2O → a [protein]-α-L-glutamate + methanol + H+
	57	EC 2.3.3.9	Malate synthase (2-isopropylmalate synthase)	acetyl-CoA + glyoxylate + H2O → (S)-malate + coenzyme A + H+
	58	EC 3.1.3.7	3'(2'),5'-bisphosphate nucleotidase	adenosine 3',5'-bisphosphate + H2O → AMP + phosphate
	59	EC 5.1.3.20	ADP-glyceromanno-heptose 6-epimerase	ADP-D-glycero-β-D-manno-heptose → ADP-L-glycero-β-D-manno-heptose
	60	EC 2.7.7.13	Mannose-1-phosphate guanylyltransferase	α-D-mannose 1-phosphate + GTP + H+→ GDP-α-D-mannose + diphosphate
	61	EC 2.5.1.72	Quinolinate synthase	α-iminosuccinate + dihydroxyacetone phosphate → quinolinate + phosphate + 2 H2O
	62	EC 2.4.99.13	(Kdo)-lipid IV(A) 3-deoxy-D-manno-octulosonic acid transferase	α-Kdo-(2→6)-lipid IVA+ CMP-3-deoxy-D-manno-octulosonate → α-Kdo-(2->4)-α-Kdo-(2->6)-lipid IVA+ CMP + H+
				an epoxyqueuosine34in tRNA → a queuosine34in tRNA
	63	EC 4.1.1.65	Phosphatidylserine decarboxylase	an L-1-phosphatidylserine + H+→ an L-1-phosphatidylethanolamine + CO2
	64	EC 2.7.2.8	Acetylglutamate kinase	an [L-2-aminoadipate carrier protein]-L-glutamate + ATP → an [L-2-aminoadipate carrier protein]-L-glutamate 5-phosphate + ADP
	65	EC 1.2.1.38	N-acetyl-gamma-glutamyl-phosphate reductase	an [L-2-aminoadipate carrier protein]-L-glutamate 5-semialdehyde + NADP++ phosphate ← an [L-2-aminoadipate carrier protein]-L-glutamate 5-phosphate + NADPH + H+
	66	EC 3.6.3.16	Arsenite-transporting ATPase	arsenite[in]+ ATP + H2O → arsenite[out]+ ADP + phosphate + H+
	67	EC 2.7.2.1	Acetate kinase	ATP + acetate ← ADP + acetyl phosphate
	68	EC 2.7.7.2	FAD synthetase	ATP + FMN + H+→ FAD + diphosphate
	69	EC 2.7.1.4	Fructokinase	β-D-fructofuranose + ATP → β-D-fructofuranose 6-phosphate + ADP + H+
	70		bifunctional aconitate hydratase 2/2-methylisocitrate dehydratase : acnB	cis-aconitate + H2O → D-threo-isocitrate
	71	EC 2.5.1.55	3-deoxy-8-phosphooctulonate synthase	D-arabinose 5-phosphate + phosphoenolpyruvate + H2O → 3-deoxy-D-manno-octulosonate 8-phosphate + phosphate
	72	EC 4.2.1.19	Imidazoleglycerol-phosphate dehydratase	D-erythro-imidazole-glycerol-phosphate → imidazole acetol-phosphate + H2O
	73	EC 2.3.1.157	Glucosamine-1-phosphate N-acetyltransferase	D-glucosamine 1-phosphate + acetyl-CoA → N-acetyl-α-D-glucosamine 1-phosphate + coenzyme A + H+
	74	EC 3.1.3.82	D-glycero-beta-D-manno-heptose 1,7-bisphosphate 7-phosphatase	D-glycero-β-D-manno-heptose 1,7-bisphosphate + H2O → D-glycero-β-D-manno-heptose 1-phosphate + phosphate
	75	EC 2.7.7.70	D-glycero-beta-D-manno-heptose 1-phosphate adenylyltransferase	D-glycero-β-D-manno-heptose 1-phosphate + ATP + H+→ ADP-D-glycero-β-D-manno-heptose + diphosphate
	76	EC 2.7.1.167	D-glycero-beta-D-manno-heptose-7-phosphate kinase	D-glycero-D-manno-heptose 7-phosphate + ATP → D-glycero-β-D-manno-heptose 1,7-bisphosphate + ADP + H+
	77	EC 4.2.1.70	Pseudouridylate synthase	D-ribose 5-phosphate + uracil ← pseudouridine 5'-phosphate + H2O
	78	EC 3.5.4.13	dCTP deaminase	dCTP + H++ H2O → ammonium + dUTP
	79	EC 2.4.1.227	Undecaprenyldiphospho-muramoylpentapeptide beta-N- acetylglucosaminyltransferase	decaprenyl-diphospho-N-acetylmuramoyl-pentapeptide + UDP-N-acetyl-α-D-glucosamine → decaprenyl-pyrophosphoryl-(N-acetylglucosamine)-N-acetylmuramyl-(pentapeptide) + UDP + H+
	80	EC 1.1.1.290	4-phosphoerythronate dehydrogenase	erythronate-4-phosphate + NAD+→ 2-oxo-3-hydroxy-4-phosphobutanoate + NADH + H+
	81	EC 2.4.-.-		galactosyl-(glucosyl)3-(heptosyl)3-Kdo2-lipid A-bisphosphate + ADP-L-glycero-β-D-manno-heptose → lipid A-core + ADP + H+
	82	EC 2.7.1.-		glucosyl-(heptosyl)2-Kdo2-lipid A + ATP → glucosyl-(heptosyl)2-Kdo2-lipid A-phosphate + ADP + H+
	83	EC 2.4.-.-		glucosyl-(heptosyl)2-Kdo2-lipid A-phosphate + ADP-L-glycero-β-D-manno-heptose → glucosyl-(heptosyl)3-Kdo2-lipid A-phosphate + ADP + H+
	84	EC 2.7.1.-		glucosyl-(heptosyl)3-Kdo2-lipid A-phosphate + ATP → glucosyl-(heptosyl)3-Kdo2-lipid A-bisphosphate + ADP + H+
	85	EC 5.4.3.8	Glutamate-1-semialdehyde 2,1-aminomutase	glutamate-1-semialdehyde → 5-amino-levulinate
	86	EC 1.2.1.70	Glutamyl-tRNA reductase	glutamate-1-semialdehyde + tRNAGlu+ NADP+← an L-glutamyl-[tRNAGlu] + NADPH
				glutathioselenol + NADPH + 2 H+→ hydrogen selenide + glutathione + NADP+
	87	EC 2.-.-.-	ADP-heptose--LPS heptosyltransferase II	heptosyl-Kdo2-lipid A + ADP-L-glycero-β-D-manno-heptose → (heptosyl)2-Kdo2-lipid A + ADP + H+
			histidinol dehydrogenase	histidinal + NAD++ H2O → L-histidine + NADH + 2 H+
	88	EC 2.6.1.9	Histidinol-phosphate transaminase	imidazole acetol-phosphate + L-glutamate → L-histidinol-phosphate + 2-oxoglutarate
	89	EC 3.4.17.13	Muramoyltetrapeptide carboxypeptidase	L-Ala-γ-D-Glu-meso-DAP-D-Ala + H2O → L-alanyl-γ-D-glutamyl-meso-diaminopimelate + D-alanine
	90	EC 4.3.2.1	Argininosuccinate lyase	L-arginino-succinate → L-arginine + fumarate
	91	EC 1.2.1.11	Aspartate-semialdehyde dehydrogenase	L-aspartate-semialdehyde + NADP++ phosphate ← L-aspartyl-4-phosphate + NADPH + H+
	92	EC 2.5.1.48	Cystathionine gamma-synthase	L-cysteine + O-succinyl-L-homoserine → succinate + L-cystathionine + H+
	93	EC 6.3.2.12	Dihydrofolate synthase	L-glutamate + 7,8-dihydropteroate + ATP → ADP + 7,8-dihydrofolate + phosphate + H+
	94	EC 6.3.2.-	(no)	L-glutamate + a [LysW protein]-L-glutamate + ATP → an [L-2-aminoadipate carrier protein]-L-glutamate + ADP + phosphate + H+
	95	EC 3.1.3.15	Histidinol-phosphatase	L-histidinol-phosphate + H2O → histidinol + phosphate
	96	EC 4.2.1.122	Tryptophan synthase (indole-salvaging)	L-serine + indole → L-tryptophan + H2O
	97	EC 2.7.1.130	Tetraacyldisaccharide 4'-kinase	lipid A disaccharide + ATP → lipid IVA+ ADP + H+
	98	EC 2.4.99.12	Lipid IV(A) 3-deoxy-D-manno-octulosonic acid transferase	lipid IVA+ CMP-3-deoxy-D-manno-octulosonate → α-Kdo-(2→6)-lipid IVA+ CMP + H+
	99	EC 2.1.1.11	Magnesium protoporphyrin IX methyltransferase	Mg-protoporphyrin + S-adenosyl-L-methionine → S-adenosyl-L-homocysteine + magnesium-protoporphyrin IX 13-monomethyl ester
	100	EC 5.3.1.24	Phosphoribosylanthranilate isomerase	N-(5-phosphoribosyl)-anthranilate → 1-(o-carboxyphenylamino)-1'-deoxyribulose 5'-phosphate
	101	EC 2.4.2.18	Anthranilate phosphoribosyltransferase	N-(5-phosphoribosyl)-anthranilate + diphosphate ← anthranilate + 5-phospho-α-D-ribose 1-diphosphate
	102	EC 2.7.7.23	UDP-N-acetylglucosamine diphosphorylase	N-acetyl-α-D-glucosamine 1-phosphate + UTP + H+→ UDP-N-acetyl-α-D-glucosamine + diphosphate
	103	EC 4.2.1.126	N-acetylmuramic acid 6-phosphate etherase	N-acetyl-β-muramate 6-phosphate + H2O → N-acetyl-D-glucosamine 6-phosphate + (R)-lactate
	104	EC 2.7.7.43	N-acylneuraminate cytidylyltransferase	N-acetyl-β-neuraminate + CTP → CMP-N-acetyl-β-neuraminate + diphosphate
	105	EC 2.7.2.8	Acetylglutamate kinase	N-acetyl-L-glutamate + ATP → N-acetylglutamyl-phosphate + ADP
	106	EC 1.2.1.38	N-acetyl-gamma-glutamyl-phosphate reductase	N-acetyl-L-glutamate 5-semialdehyde + NADP++ phosphate ← N-acetylglutamyl-phosphate + NADPH + H+
	107	EC 2.6.1.11	Acetylornithine transaminase	N-acetyl-L-ornithine + 2-oxoglutarate ← L-glutamate + N-acetyl-L-glutamate 5-semialdehyde
	108	EC 3.5.1.16	Acetylornithine deacetylase	N-acetyl-L-ornithine + H2O → L-ornithine + acetate
	109	EC 5.4.99.18	5-(carboxyamino)imidazole ribonucleotide mutase	N5-carboxyaminoimidazole ribonucleotide → 5-amino-1-(5-phospho-D-ribosyl)imidazole-4-carboxylate
	110	EC 3.5.1.19	Nicotinamidase	nicotinamide + H2O → ammonium + nicotinate
	111	EC 6.3.4.21	Nicotinate phosphoribosyltransferase	nicotinate + 5-phospho-α-D-ribose 1-diphosphate + ATP + H2O → β-nicotinate D-ribonucleotide + ADP + diphosphate + phosphate
	112	EC 2.5.1.49	O-acetylhomoserine aminocarboxypropyltransferase	O-acetyl-L-homoserine + hydrogen sulfide → L-homocysteine + acetate + H+
	113	EC 4.2.3.1	Threonine synthase	O-phospho-L-homoserine + H2O → L-threonine + phosphate
	114	EC 2.4.2.-	imidazole glycerol phosphate synthase subunit HisF	phosphoribulosylformimino-AICAR-P + L-glutamine → L-glutamate + D-erythro-imidazole-glycerol-phosphate + 5-amino-1-(5-phospho-D-ribosyl)imidazole-4-carboxamide + H+
	115		imidazole glycerol phosphate synthase subunit HisH
	116		imidazole glycerol phosphate synthase subunit HisH
	117		imidazole glycerol phosphate synthase subunit HisF
	118	EC 1.3.1.75	Divinyl chlorophyllide a 8-vinyl-reductase	protochlorophyllide a+ NADP+← 2,4-divinyl protochlorophyllide a+ NADPH + H+
	119	EC 2.7.1.26	Riboflavin kinase	riboflavin + ATP → ADP + FMN + H+
	120	EC 3.2.2.9	Adenosylhomocysteine nucleosidase	S-adenosyl-L-homocysteine + H2O → S-ribosyl-L-homocysteine + adenine
	121	EC 4.4.1.21	S-ribosylhomocysteine lyase	S-ribosyl-L-homocysteine → L-homocysteine + (S)-4,5-dihydroxypentan-2,3-dione
				selenite + 4 glutathione + 2 H+→ selenodiglutathione + glutathione disulfide + 3 H2O
	122	EC 1.8.4.9	Adenylyl-sulfate reductase (glutathione)	selenite + AMP + glutathione disulfide + 3 H+← adenosine 5'-phosphoselenate + 2 glutathione
				selenodiglutathione + NADPH → glutathioselenol + glutathione + NADP+
	123	EC 2.9.1.1	L-seryl-tRNA(Sec) selenium transferase	selenophosphate + an L-seryl-[tRNAsec] → an L-selenocysteinyl-[tRNAsec] + phosphate + H+
	124	EC 2.7.1.71	Shikimate kinase	shikimate + ATP → shikimate 3-phosphate + ADP + H+
	125	EC 2.5.1.19	3-phosphoshikimate 1-carboxyvinyltransferase	shikimate 3-phosphate + phosphoenolpyruvate → 5-enolpyruvyl-shikimate 3-phosphate + phosphate
	126	EC 2.8.3.5	Succinyl-CoA:3-ketoacid-CoA transferase	succinyl-CoA + acetoacetate → succinate + acetoacetyl-CoA
	127	EC 3.1.3.24	Sucrose-phosphate phosphatase	sucrose 6F-phosphate + H2O → sucrose + phosphate
	128	EC 2.7.6.2	Thiamine diphosphokinase	thiamin + ATP → thiamin diphosphate + AMP + H+
	129	EC 6.1.1.17	Glutamate--tRNA ligase	tRNAGlu+ L-glutamate + ATP + H+→ an L-glutamyl-[tRNAGlu] + AMP + diphosphate
	130	EC 3.5.1.108	UDP-3-O-acyl-N-acetylglucosamine deacetylase	UDP-3-O-[(3R)-3-hydroxymyristoyl]-N-acetyl-α-D-glucosamine + H2O → UDP-3-O-(3-hydroxymyristoyl)-α-D-glucosamine + acetate
	131	EC 2.4.1.44	Lipopolysaccharide 3-alpha-galactosyltransferase	UDP-α-D-galactose + glucosyl-(heptosyl)3-Kdo2-lipid A-bisphosphate → galactosyl-glucosyl-(heptosyl)3-Kdo2-lipid A-bisphosphate + UDP + H+
	132	EC 2.4.1.-		UDP-α-D-glucose + (heptosyl)2-Kdo2-lipid A → glucosyl-(heptosyl)2-Kdo2-lipid A + UDP + H+
	133	EC 2.4.1.13	Sucrose synthase	UDP-α-D-glucose + β-D-fructofuranose ← sucrose + UDP + H+
	134	EC 2.4.1.58	Lipopolysaccharide glucosyltransferase I	UDP-α-D-glucose + galactosyl-(glucosyl)2-(heptosyl)3-Kdo2-lipid A-bisphosphate → galactosyl-(glucosyl)3-(heptosyl)3-Kdo2-lipid A-bisphosphate + UDP + H+
	135	EC 2.4.1.73	Lipopolysaccharide glucosyltransferase II	UDP-α-D-glucose + galactosyl-glucosyl-(heptosyl)3-Kdo2-lipid A-bisphosphate → galactosyl-(glucosyl)2-(heptosyl)3-Kdo2-lipid A-bisphosphate + UDP + H+
	136	EC 1.1.1.336	UDP-N-acetyl-D-mannosamine dehydrogenase	UDP-N-acetyl-α-D-mannosamine + 2 NAD++ H2O → UDP-N-acetyl-α-D-mannosaminouronate + 2 NADH + 3 H+
	137	EC 6.3.2.9	UDP-N-acetylmuramoyl-L-alanine--D-glutamate ligase	UDP-N-acetylmuramoyl-L-alanine + D-glutamate + ATP → UDP-N-acetylmuramoyl-L-alanyl--D-glutamate + ADP + phosphate + H+
	138	EC 6.3.2.13	UDP-N-acetylmuramoyl-L-alanyl-D-glutamate--2,6-diaminopimelate ligase	UDP-N-acetylmuramoyl-L-alanyl--D-glutamate + meso-diaminopimelate + ATP → UDP-N-acetylmuramoyl-L-alanyl-γ-D-glutamyl-meso-2,6-diaminopimelate + ADP + phosphate + H+
	139	EC 6.3.2.10	UDP-N-acetylmuramoyl-tripeptide--D-alanyl-D-alanine ligase	UDP-N-acetylmuramoyl-L-alanyl-γ-D-glutamyl-meso-2,6-diaminopimelate + D-alanyl-D-alanine + ATP → UDP-N-acetyl-α-D-muramoyl-L-alanyl-γ-D-glutamyl-meso-2,6-diaminopimeloyl-D-alanyl-D-alanine + ADP + phosphate + H+
	140	EC 6.3.2.-		UDP-N-α-D-acetylmuramate + L-alanyl-γ-D-glutamyl-meso-diaminopimelate + ATP → UDP-N-acetylmuramoyl-L-alanyl-γ-D-glutamyl-meso-2,6-diaminopimelate + ADP + phosphate + H+
	141	EC 1.3.1.98	UDP-N-acetylmuramate dehydrogenase	UDP-N-α-D-acetylmuramate + NADP+← UDP-N-acetyl-α-D-glucosamine-enolpyruvate + NADPH + H+
	142	EC 2.4.1.227	Undecaprenyldiphospho-muramoylpentapeptide beta-N- acetylglucosaminyltransferase	undecaprenyldiphospho-N-acetylmuramoyl-L-alanyl-γ-D-glutamyl-meso-2,6-diaminopimeloyl-D-alanyl-D-alanine + UDP-N-acetyl-α-D-glucosamine → undecaprenyldiphospho-N-acetyl-(N-acetylglucosaminyl)muramoyl-L-alanyl-γ-D-glutamyl-meso-2,6-diaminopimeloyl-D-alanyl-D-alanine + UDP + H+
	143	EC 2.4.1.129	Peptidoglycan glycosyltransferase	[GlcNAc-(1->4)-MurNAc-L-alanyl-γ-D-glutamyl-meso-2,6-diaminopimeloyl-D-alanyl-D-alanine]n-diphosphoundecaprenol + undecaprenyldiphospho-N-acetyl-(N-acetylglucosaminyl)muramoyl-L-alanyl-γ-D-glutamyl-meso-2,6-diaminopimeloyl-D-alanyl-D-alanine → di-trans,octa-cis-undecaprenyl diphosphate + [GlcNAc-(1->4)-MurNAc-L-alanyl-γ-D-glutamyl-meso-2,6-diaminopimeloyl-D-alanyl-D-alanine](n+1)-diphosphoundecap…
Reactions that are chokepoints on the producing side
	No.	Enzyme entry	Accepted name	Reaction catalyzed
	1	EC 4.1.2.8	Indole-3-glycerol-phosphate lyase	(1S,2R)-1-C-(indol-3-yl)glycerol 3-phosphate → indole + D-glyceraldehyde 3-phosphate
	2	EC 4.2.1.99	2-methylisocitrate dehydratase	(2R,3S)-2-methylisocitrate ← cis-2-methylaconitate + H2O
	3		3-isopropylmalate dehydrogenase	(2R,3S)-3-isopropylmalate + NAD+→ (2S)-2-isopropyl-3-oxosuccinate + NADH + H+
	4		isopropylmalate isomerase small subunit	(2S)-2-isopropylmalate → 2-isopropylmaleate + H2O
	5		isopropylmalate isomerase large subunit
	6	EC 4.2.1.79	2-methylcitrate dehydratase	(2S,3S)-2-methylcitrate → cis-2-methylaconitate + H2O
				(2Z)-2-aminobut-2-enoate → 2-iminobutanoate
	7	EC 6.5.1.2	DNA ligase (NAD(+))	(deoxynucleotides)(m)+ (deoxynucleotides)(n)+ NAD+→ (deoxynucleotides)(n+m)+ β-nicotinamide D-ribonucleotide + AMP
	8	EC 6.5.1.1	DNA ligase (ATP)	(deoxynucleotides)(m)+ ATP + (deoxynucleotides)n→ AMP + (deoxynucleotides)(n+m)+ diphosphate
	9	EC 2.4.-.-	lipopolysaccharide heptosyltransferase I	(KDO)2-lipid A + ADP-L-glycero-β-D-manno-heptose → heptosyl-Kdo2-lipid A + ADP + H+
	10	EC 1.1.1.86	Ketol-acid reductoisomerase (NADP(+))	(R)-2,3-dihydroxy-3-methylbutanoate + NADP+← (S)-2-acetolactate + NADPH + H+
	11	EC 4.2.1.9	Dihydroxy-acid dehydratase	(R)-2,3-dihydroxy-3-methylpentanoate → (S)-3-methyl-2-oxopentanoate + H2O
	12	EC 1.1.1.86	Ketol-acid reductoisomerase (NADP(+))	(R)-2,3-dihydroxy-3-methylpentanoate + NADP+← (S)-2-aceto-2-hydroxybutanoate + NADPH + H+
	13	EC 1.1.1.169	2-dehydropantoate 2-reductase	(R)-pantoate + NADP+← 2-dehydropantoate + NADPH + H+
	14	EC 2.7.1.170	Anhydro-N-acetylmuramic acid kinase	1,6-anhydro-N-acetyl-β-muramate + ATP + H2O → N-acetyl-β-muramate 6-phosphate + ADP + H+
	15	EC 5.3.1.16	1-(5-phosphoribosyl)-5- ((5-phosphoribosylamino)methylideneamino)imidazole-4-carboxamide isomerase	1-(5-phospho-β-D-ribosyl)-5-[(5-phosphoribosylamino)methylideneamino]imidazole-4-carboxamide → phosphoribulosylformimino-AICAR-P
	16	EC 3.5.4.19	Phosphoribosyl-AMP cyclohydrolase	1-(5-phospho-β-D-ribosyl)-AMP + H2O → 1-(5-phospho-β-D-ribosyl)-5-[(5-phosphoribosylamino)methylideneamino]imidazole-4-carboxamide
	17	EC 2.4.2.17	ATP phosphoribosyltransferase	1-(5-phospho-β-D-ribosyl)-ATP + diphosphate ← ATP + 5-phospho-α-D-ribose 1-diphosphate + H+
	18	EC 3.6.1.31	Phosphoribosyl-ATP diphosphatase	1-(5-phospho-β-D-ribosyl)-ATP + H2O → 1-(5-phospho-β-D-ribosyl)-AMP + diphosphate + 2 H+
	19	EC 2.8.1.10	Thiazole synthase	1-deoxy-D-xylulose 5-phosphate + 2-iminoacetate + a thiocarboxy-[ThiS-Protein] → 2-[(2R,5Z)-(2-carboxy-4-methylthiazol-5(2H)-ylidene]ethyl phosphate + a ThiS sulfur-carrier protein + 2 H2O
	20	EC 2.6.99.2	Pyridoxine 5'-phosphate synthase	1-deoxy-D-xylulose 5-phosphate + 3-amino-1-hydroxyacetone 1-phosphate → pyridoxine 5'-phosphate + phosphate + H++ 2 H2O
	21	EC 2.5.1.9	Riboflavin synthase	2 6,7-dimethyl-8-(1-D-ribityl)lumazine + H+→ 5-amino-6-(D-ribitylamino)uracil + riboflavin
	22	EC 6.3.2.4	D-alanine--D-alanine ligase	2 D-alanine + ATP → D-alanyl-D-alanine + ADP + phosphate + H+
	23	EC 2.4.1.-		2 decaprenyl-pyrophosphoryl-(N-acetylglucosamine)-N-acetylmuramyl-(pentapeptide) → a peptidoglycan dimer (mycobacteria) + ω, mono-trans,octa-cis-decaprenyl diphosphate + H+
				2 Fe2++ 2 oxygen → 2 superoxide + 2 Fe3+
	24	EC 2.2.1.6	Acetolactate synthase	2 pyruvate + H+→ (S)-2-acetolactate + CO2
	25	EC 2.4.1.129	Peptidoglycan glycosyltransferase	2 undecaprenyldiphospho-N-acetyl-(N-acetylglucosaminyl)muramoyl-L-alanyl-γ-D-glutamyl-meso-2,6-diaminopimeloyl-D-alanyl-D-alanine → a peptidoglycan dimer (meso-diaminopimelate containing) + di-trans,octa-cis-undecaprenyl diphosphate + H+
	26	EC 2.7.1.113	Deoxyguanosine kinase
	27	EC 2.4.1.182	Lipid-A-disaccharide synthase	2,3-bis[(3R)-3-hydroxymyristoyl]-α-D-glucosaminyl 1-phosphate + UDP-2,3-bis[O-(3R)-3-hydroxymyristoyl]-α-D-glucosamine → lipid A disaccharide + UDP + H+
	28	EC 3.5.4.26	Diaminohydroxyphosphoribosylaminopyrimidine deaminase	2,5-diamino-6-(5-phospho-D-ribosylamino)pyrimidin-4(3H)-one + H++ H2O → 5-amino-6-(5-phospho-D-ribosylamino)uracil + ammonium
				2-aminoprop-2-enoate → 2-iminopropanoate
	29	EC 5.5.1.2	3-carboxy-cis,cis-muconate cycloisomerase	2-carboxy-5-oxo-2,5-dihydrofuran-2-acetate ← 3-carboxy-cis,cis-muconate + H+
	30	EC 4.1.1.44	4-carboxymuconolactone decarboxylase	2-carboxy-5-oxo-2,5-dihydrofuran-2-acetate + H+→ CO2+ 3-oxoadipate enol lactone
	31	EC 5.3.99.10	Thiazole tautomerase	2-[(2R,5Z)-(2-carboxy-4-methylthiazol-5(2H)-ylidene]ethyl phosphate → 2-(2-carboxy-4-methylthiazol-5-yl)ethyl phosphate
	32	EC 4.2.1.10	3-dehydroquinate dehydratase	3-dehydroquinate → 3-dehydroshikimate + H2O
	33	EC 4.2.3.4	3-dehydroquinate synthase	3-deoxy-D-arabino-heptulosonate-7-phosphate → 3-dehydroquinate + phosphate
	34	EC 2.7.7.38	3-deoxy-manno-octulosonate cytidylyltransferase	3-deoxy-D-manno-octulosonate + CTP → CMP-3-deoxy-D-manno-octulosonate + diphosphate
	35	EC 3.1.3.45	3-deoxy-manno-octulosonate-8-phosphatase	3-deoxy-D-manno-octulosonate 8-phosphate + H2O → 3-deoxy-D-manno-octulosonate + phosphate
	36	EC 2.1.2.11	3-methyl-2-oxobutanoate hydroxymethyltransferase	3-methyl-2-oxobutanoate + 5,10-methylenetetrahydrofolate + H2O → 2-dehydropantoate + tetrahydrofolate
	37	EC 2.7.4.7	Phosphomethylpyrimidine kinase	4-amino-2-methyl-5-phosphomethylpyrimidine + ATP → 4-amino-2-methyl-5-diphosphomethylpyrimidine + ADP
	38	EC 4.1.3.38	Aminodeoxychorismate lyase	4-amino-4-deoxychorismate → 4-aminobenzoate + pyruvate + H+
	39	EC 2.5.1.15	Dihydropteroate synthase	4-aminobenzoate + (2-amino-4-hydroxy-7,8-dihydropteridin-6-yl)methyl diphosphate → 7,8-dihydropteroate + diphosphate
	40		4-hydroxythreonine-4-phosphate dehydrogenase	4-phospho-hydroxy-L-threonine + NAD+→ (2S)-2-amino-3-oxo-4-phosphonooxybutanoate + NADH + H+
	41	EC 6.3.4.18	5-(carboxyamino)imidazole ribonucleotide synthase	5-amino-1-(5-phospho-β-D-ribosyl)imidazole + ATP + hydrogen carbonate → N5-carboxyaminoimidazole ribonucleotide + ADP + phosphate + 2 H+
	42	EC 1.1.1.193	5-amino-6-(5-phosphoribosylamino)uracil reductase	5-amino-6-(5-phospho-D-ribitylamino)uracil + NADP+← 5-amino-6-(5-phospho-D-ribosylamino)uracil + NADPH + H+
	43	EC 2.5.1.78	6,7-dimethyl-8-ribityllumazine synthase	5-amino-6-(D-ribitylamino)uracil + 1-deoxy-L-glycero-tetrulose 4-phosphate → 6,7-dimethyl-8-(1-D-ribityl)lumazine + phosphate + H++ 2 H2O
	44	EC 4.2.3.5	Chorismate synthase	5-enolpyruvyl-shikimate 3-phosphate → chorismate + phosphate
	45	EC 2.7.6.3	2-amino-4-hydroxy-6-hydroxymethyldihydropteridine diphosphokinase	6-hydroxymethyl-7,8-dihydropterin + ATP → (2-amino-4-hydroxy-7,8-dihydropteridin-6-yl)methyl diphosphate + AMP + H+
	46	EC 4.1.2.25	Dihydroneopterin aldolase	7,8-dihydroneopterin → glycolaldehyde + 6-hydroxymethyl-7,8-dihydropterin
	47	EC 2.3.1.191	UDP-3-O-(3-hydroxymyristoyl)glucosamine N-acyltransferase	a (3R)-3-hydroxymyristoyl-[acp] + UDP-3-O-(3-hydroxymyristoyl)-α-D-glucosamine → UDP-2,3-bis[O-(3R)-3-hydroxymyristoyl]-α-D-glucosamine + a holo-[acyl-carrier protein] + H+
	48	EC 2.3.1.129	Acyl-[acyl-carrier-protein]--UDP-N-acetylglucosamine O-acyltransferase	a (3R)-3-hydroxymyristoyl-[acp] + UDP-N-acetyl-α-D-glucosamine → UDP-3-O-[(3R)-3-hydroxymyristoyl]-N-acetyl-α-D-glucosamine + a holo-[acyl-carrier protein]
	49	EC 2.7.8.8	CDP-diacylglycerol--serine O-phosphatidyltransferase	a CDP-diacylglycerol + L-serine → CMP + an L-1-phosphatidylserine + H+
	50	EC 1.3.1.9	Enoyl-[acyl-carrier-protein] reductase (NADH)	a cis-Δ5-dodecenoyl-[acp] + NAD+← a trans-Δ3-cis-Δ5-dodecenoyl-[acp] + NADH + H+
	51	EC 1.3.1.9	Enoyl-[acyl-carrier-protein] reductase (NADH)	a cis-Δ7-tetradecenoyl-[acp] + NAD+← a trans-Δ3-cis-Δ7-tetradecenoyl-[acp] + NADH + H+
	52	EC 2.4.2.29	tRNA-guanine(34) transglycosylase	a guanine34in tRNA + preQ1→ a 7-aminomethyl-7-deazaguanosine34in tRNA + guanine
	53	EC 1.3.1.9	Enoyl-[acyl-carrier-protein] reductase (NADH)	a palmitoleoyl-[acp] + NAD+← a trans-Δ3-cis-Δ9-hexadecenoyl-[acp] + NADH + H+
	54	EC 3.1.26.12	Ribonuclease E	a polycistronic tRNA precursor + H2O → a tRNA precursor with a 5' extension and a long 3' trailer + a partially processed polycistronic tRNA precursor
	55	EC 2.8.1.6	Biotin synthase	a sulfurated [sulfur carrier] + dethiobiotin + 2 S-adenosyl-L-methionine → an unsulfurated [sulfur carrier] + biotin + 2 5'-deoxyadenosine + 2 L-methionine
	56	EC 2.7.7.73	Sulfur carrier protein ThiS adenylyltransferase	a ThiS sulfur-carrier protein + ATP → a carboxy-adenylated-[ThiS sulfur-carrier protein] + diphosphate
	57	EC 5.3.3.14	Trans-2-decenoyl-[acyl-carrier-protein] isomerase	a trans-Δ2-decenoyl-[acp] → a cis-Δ3-decenoyl-[acp]
	58	EC 3.1.26.5	Ribonuclease P	a tRNA precursor with a 5' extension and a short 3' extension + H2O → a tRNA precursor with a short 3' extension + a single-stranded RNA
	59	EC 2.1.1.80	Protein-glutamate O-methyltransferase	a [protein]-α-L-glutamate + S-adenosyl-L-methionine → S-adenosyl-L-homocysteine + a [protein]-L-glutamate-O5-methyl-ester
	60	EC 3.1.1.61	Protein-glutamate methylesterase	a [protein]-L-glutamate-O5-methyl-ester + H2O → a [protein]-α-L-glutamate + methanol + H+
	61	EC 2.3.1.8	Phosphate acetyltransferase	acetyl-CoA + phosphate → acetyl phosphate + coenzyme A
	62	EC 5.4.2.8	Phosphomannomutase	α-D-mannose 1-phosphate ← α-D-mannose 6-phosphate
	63	EC 2.7.7.13	Mannose-1-phosphate guanylyltransferase	α-D-mannose 1-phosphate + GTP + H+→ GDP-α-D-mannose + diphosphate
	64	EC 2.7.8.7	Holo-[acyl-carrier-protein] synthase	an acyl-carrier protein + coenzyme A → adenosine 3',5'-bisphosphate + a holo-[acyl-carrier protein]
	65	EC 2.7.2.8	Acetylglutamate kinase	an [L-2-aminoadipate carrier protein]-L-glutamate + ATP → an [L-2-aminoadipate carrier protein]-L-glutamate 5-phosphate + ADP
	66	EC 3.5.1.-		an [L-2-aminoadipate carrier protein]-L-ornithine + H2O → L-ornithine + a [LysW protein]-L-glutamate
	67	EC 2.7.1.50	Hydroxyethylthiazole kinase	ATP + 4-methyl-5-(β-hydroxyethyl)thiazole → ADP + 4-methyl-5-(2-phosphonooxyethyl)thiazole + H+
	68	EC 6.6.1.1	Magnesium chelatase	ATP + protoporphyrin IX + Mg2++ H2O → Mg-protoporphyrin + ADP + phosphate + 3 H+
	69	EC 3.2.2.14	NMN nucleosidase	β-nicotinamide D-ribonucleotide + H2O → D-ribofuranose 5-phosphate + nicotinamide + H+
	70	EC 1.1.1.159	7-alpha-hydroxysteroid dehydrogenase	cholate + NAD+→ 3α,12α-dihydroxy-7-oxo-5β-cholan-24-oate + NADH + H+
	71	EC 1.1.1.176	12-alpha-hydroxysteroid dehydrogenase	cholate + NADP+→ 3α,7α-dihydroxy-12-oxo-5β-cholan-24-oate + NADPH + H+
	72	EC 2.6.1.85	Aminodeoxychorismate synthase	chorismate + L-glutamine → 4-amino-4-deoxychorismate + L-glutamate
	73	EC 4.1.3.27	Anthranilate synthase	chorismate + L-glutamine → anthranilate + L-glutamate + pyruvate + H+
				citrate → cis-aconitate + H2O
	74	EC 6.3.3.3	Dethiobiotin synthase	CO2+ 7,8-diaminopelargonate + ATP → dethiobiotin + ADP + phosphate + 3 H+
	75	EC 5.3.1.13	Arabinose-5-phosphate isomerase	D-arabinose 5-phosphate ← D-ribulose 5-phosphate
	76	EC 2.5.1.55	3-deoxy-8-phosphooctulonate synthase	D-arabinose 5-phosphate + phosphoenolpyruvate + H2O → 3-deoxy-D-manno-octulosonate 8-phosphate + phosphate
	77	EC 4.2.1.19	Imidazoleglycerol-phosphate dehydratase	D-erythro-imidazole-glycerol-phosphate → imidazole acetol-phosphate + H2O
	78	EC 1.2.1.72	Erythrose-4-phosphate dehydrogenase	D-erythrose 4-phosphate + NAD++ H2O → erythronate-4-phosphate + NADH + 2 H+
	79	EC 5.5.1.4	Inositol-3-phosphate synthase	D-glucopyranose 6-phosphate → 1D-myo-inositol 3-monophosphate
	80	EC 5.4.2.10	Phosphoglucosamine mutase	D-glucosamine 1-phosphate ← D-glucosamine 6-phosphate
	81	EC 2.3.1.157	Glucosamine-1-phosphate N-acetyltransferase	D-glucosamine 1-phosphate + acetyl-CoA → N-acetyl-α-D-glucosamine 1-phosphate + coenzyme A + H+
	82	EC 3.1.3.82	D-glycero-beta-D-manno-heptose 1,7-bisphosphate 7-phosphatase	D-glycero-β-D-manno-heptose 1,7-bisphosphate + H2O → D-glycero-β-D-manno-heptose 1-phosphate + phosphate
	83	EC 2.7.7.70	D-glycero-beta-D-manno-heptose 1-phosphate adenylyltransferase	D-glycero-β-D-manno-heptose 1-phosphate + ATP + H+→ ADP-D-glycero-β-D-manno-heptose + diphosphate
	84	EC 2.7.1.167	D-glycero-beta-D-manno-heptose-7-phosphate kinase	D-glycero-D-manno-heptose 7-phosphate + ATP → D-glycero-β-D-manno-heptose 1,7-bisphosphate + ADP + H+
	85	EC 5.1.3.1	Ribulose-phosphate 3-epimerase	D-ribulose 5-phosphate → D-xylulose 5-phosphate
	86	EC 4.1.99.12	3,4-dihydroxy-2-butanone-4-phosphate synthase	D-ribulose 5-phosphate → formate + 1-deoxy-L-glycero-tetrulose 4-phosphate + H+
	87	EC 5.3.1.28	D-sedoheptulose 7-phosphate isomerase	D-sedoheptulose 7-phosphate → D-glycero-D-manno-heptose 7-phosphate
	88	EC 2.4.1.227	Undecaprenyldiphospho-muramoylpentapeptide beta-N- acetylglucosaminyltransferase	decaprenyl-diphospho-N-acetylmuramoyl-pentapeptide + UDP-N-acetyl-α-D-glucosamine → decaprenyl-pyrophosphoryl-(N-acetylglucosamine)-N-acetylmuramyl-(pentapeptide) + UDP + H+
	89	EC 2.3.1.42	Glycerone-phosphate O-acyltransferase	dihydroxyacetone phosphate + oleoyl-CoA → 1-oleoyl-2-lyso-glycerone phosphate + coenzyme A
	90	EC 1.1.1.290	4-phosphoerythronate dehydrogenase	erythronate-4-phosphate + NAD+→ 2-oxo-3-hydroxy-4-phosphobutanoate + NADH + H+
	91	EC 3.5.1.28	N-acetylmuramoyl-L-alanine amidase	GlcNAc-1,6-anhMurNAc-L-Ala-γ-D-Glu-DAP-D-Ala + H2O → N-acetyl-β-D-glucosamine(anhydrous)-N-acetylmuramate + L-Ala-γ-D-Glu-meso-DAP-D-Ala
	92	EC 2.7.1.-		glucosyl-(heptosyl)2-Kdo2-lipid A + ATP → glucosyl-(heptosyl)2-Kdo2-lipid A-phosphate + ADP + H+
	93	EC 2.4.-.-		glucosyl-(heptosyl)2-Kdo2-lipid A-phosphate + ADP-L-glycero-β-D-manno-heptose → glucosyl-(heptosyl)3-Kdo2-lipid A-phosphate + ADP + H+
	94	EC 2.7.1.-		glucosyl-(heptosyl)3-Kdo2-lipid A-phosphate + ATP → glucosyl-(heptosyl)3-Kdo2-lipid A-bisphosphate + ADP + H+
	95	EC 1.2.1.70	Glutamyl-tRNA reductase	glutamate-1-semialdehyde + tRNAGlu+ NADP+← an L-glutamyl-[tRNAGlu] + NADPH
	96	EC 3.5.1.24	Choloylglycine hydrolase	glycocholate + H2O → cholate + glycine
	97	EC 3.5.4.25	GTP cyclohydrolase II	GTP + 3 H2O → 2,5-diamino-6-(5-phospho-D-ribosylamino)pyrimidin-4(3H)-one + formate + diphosphate + 2 H+
	98	EC 2.-.-.-		heptosyl-Kdo2-lipid A + ADP-L-glycero-β-D-manno-heptose → (heptosyl)2-Kdo2-lipid A + ADP + H+
				histidinol + NAD+→ histidinal + NADH + H+
	99	EC 2.6.1.9	Histidinol-phosphate transaminase	imidazole acetol-phosphate + L-glutamate → L-histidinol-phosphate + 2-oxoglutarate
	100	EC 3.4.17.13	Muramoyltetrapeptide carboxypeptidase	L-Ala-γ-D-Glu-meso-DAP-D-Ala + H2O → L-alanyl-γ-D-glutamyl-meso-diaminopimelate + D-alanine
	101	EC 6.3.2.8	UDP-N-acetylmuramate--L-alanine ligase	L-alanine + UDP-N-α-D-acetylmuramate + ATP → UDP-N-acetylmuramoyl-L-alanine + ADP + phosphate + H+
	102	EC 2.7.2.4	Aspartate kinase	L-aspartate + ATP → L-aspartyl-4-phosphate + ADP
	103	EC 6.3.4.5	Argininosuccinate synthase	L-aspartate + L-citrulline + ATP → L-arginino-succinate + AMP + diphosphate + H+
	104	EC 1.4.3.16	L-aspartate oxidase	L-aspartate + oxygen → α-iminosuccinate + hydrogen peroxide + H+
	105	EC 2.5.1.48	Cystathionine gamma-synthase	L-cysteine + O-succinyl-L-homoserine → succinate + L-cystathionine + H+
	106	EC 5.1.1.3	Glutamate racemase	L-glutamate → D-glutamate
	107	EC 6.3.2.-		L-glutamate + a [LysW protein]-L-glutamate + ATP → an [L-2-aminoadipate carrier protein]-L-glutamate + ADP + phosphate + H+
	108	EC 2.3.1.1	Amino-acid N-acetyltransferase	L-glutamate + acetyl-CoA → N-acetyl-L-glutamate + coenzyme A + H+
	109	EC 2.3.1.31	Homoserine O-acetyltransferase	L-homoserine + acetyl-CoA → O-acetyl-L-homoserine + coenzyme A
	110	EC 2.7.1.39	Homoserine kinase	L-homoserine + ATP → O-phospho-L-homoserine + ADP + H+
	111	EC 1.1.1.3	Homoserine dehydrogenase	L-homoserine + NAD(P)+← L-aspartate-semialdehyde + NAD(P)H + H+
	112	EC 2.3.1.46	Homoserine O-succinyltransferase	L-homoserine + succinyl-CoA → O-succinyl-L-homoserine + coenzyme A
	113	EC 1.5.1.2	Pyrroline-5-carboxylate reductase	L-proline + NAD(P)+← (S)-1-pyrroline-5-carboxylate + NAD(P)H + 2 H+
				L-threonine → (2Z)-2-aminobut-2-enoate + H2O + H+
	114	EC 2.7.1.130	Tetraacyldisaccharide 4'-kinase	lipid A disaccharide + ATP → lipid IVA+ ADP + H+
	115	EC 2.4.99.12	Lipid IV(A) 3-deoxy-D-manno-octulosonic acid transferase	lipid IVA+ CMP-3-deoxy-D-manno-octulosonate → α-Kdo-(2→6)-lipid IVA+ CMP + H+
	116	EC 2.1.1.11	Magnesium protoporphyrin IX methyltransferase	Mg-protoporphyrin + S-adenosyl-L-methionine → S-adenosyl-L-homocysteine + magnesium-protoporphyrin IX 13-monomethyl ester
	117	EC 5.3.1.24	Phosphoribosylanthranilate isomerase	N-(5-phosphoribosyl)-anthranilate → 1-(o-carboxyphenylamino)-1'-deoxyribulose 5'-phosphate
	118	EC 2.4.2.18	Anthranilate phosphoribosyltransferase	N-(5-phosphoribosyl)-anthranilate + diphosphate ← anthranilate + 5-phospho-α-D-ribose 1-diphosphate
	119	EC 4.2.1.126	N-acetylmuramic acid 6-phosphate etherase	N-acetyl-β-muramate 6-phosphate + H2O → N-acetyl-D-glucosamine 6-phosphate + (R)-lactate
	120	EC 2.7.2.8	Acetylglutamate kinase	N-acetyl-L-glutamate + ATP → N-acetylglutamyl-phosphate + ADP
	121	EC 1.2.1.38	N-acetyl-gamma-glutamyl-phosphate reductase	N-acetyl-L-glutamate 5-semialdehyde + NADP++ phosphate ← N-acetylglutamyl-phosphate + NADPH + H+
	122	EC 2.6.1.11	Acetylornithine transaminase	N-acetyl-L-ornithine + 2-oxoglutarate ← L-glutamate + N-acetyl-L-glutamate 5-semialdehyde
	123	EC 3.5.1.19	Nicotinamidase	nicotinamide + H2O → ammonium + nicotinate
	124	EC 4.2.3.1	Threonine synthase	O-phospho-L-homoserine + H2O → L-threonine + phosphate
	125	EC 2.3.3.5	2-methylcitrate synthase	oxaloacetate + propanoyl-CoA + H2O → (2S,3S)-2-methylcitrate + coenzyme A + H+
	126	EC 2.5.1.54	3-deoxy-7-phosphoheptulonate synthase	phosphoenolpyruvate + D-erythrose 4-phosphate + H2O → 3-deoxy-D-arabino-heptulosonate-7-phosphate + phosphate
	127	EC 2.5.1.56	N-acetylneuraminate synthase	phosphoenolpyruvate + N-acetyl-D-mannosamine + H2O → N-acetyl-β-neuraminate + phosphate
	128	EC 2.4.2.-		phosphoribulosylformimino-AICAR-P + L-glutamine → L-glutamate + D-erythro-imidazole-glycerol-phosphate + 5-amino-1-(5-phospho-D-ribosyl)imidazole-4-carboxamide + H+
	129	EC 1.7.1.13	PreQ(1) synthase	preQ1+ 2 NADP+← preQ0+ 2 NADPH + 3 H+
	130	EC 1.13.11.3	Protocatechuate 3,4-dioxygenase	protocatechuate + oxygen → 3-carboxy-cis,cis-muconate + 2 H+
	131	EC 1.3.1.75	Divinyl chlorophyllide a 8-vinyl-reductase	protochlorophyllide a+ NADP+← 2,4-divinyl protochlorophyllide a+ NADPH + H+
	132	EC 2.7.1.83	Pseudouridine kinase	pseudouridine + ATP → pseudouridine 5'-phosphate + ADP + H+
	133	EC 2.2.1.6	Acetolactate synthase	pyruvate + 2-oxobutanoate + H+→ (S)-2-aceto-2-hydroxybutanoate + CO2
	134	EC 2.7.1.26	Riboflavin kinase	riboflavin + ATP → ADP + FMN + H+
	135	EC 3.2.2.9	Adenosylhomocysteine nucleosidase	S-ribosyl-L-homocysteine → L-homocysteine + (S)-4,5-dihydroxypentan-2,3-dione
	136	EC 1.8.4.9	Adenylyl-sulfate reductase (glutathione)	selenite + AMP + glutathione disulfide + 3 H+← adenosine 5'-phosphoselenate + 2 glutathione
				selenodiglutathione + NADPH → glutathioselenol + glutathione + NADP+
	137	EC 2.7.1.71	Shikimate kinase	shikimate + ATP → shikimate 3-phosphate + ADP + H+
	138	EC 2.5.1.19	3-phosphoshikimate 1-carboxyvinyltransferase	shikimate 3-phosphate + phosphoenolpyruvate → 5-enolpyruvyl-shikimate 3-phosphate + phosphate
	139	EC 3.1.3.24	Sucrose-phosphate phosphatase	sucrose 6F-phosphate + H2O → sucrose + phosphate
	140	EC 3.1.3.2	Acid phosphatase	thiamin phosphate + H2O → thiamin + phosphate
	141	EC 6.1.1.17	Glutamate--tRNA ligase	tRNAGlu+ L-glutamate + ATP + H+→ an L-glutamyl-[tRNAGlu] + AMP + diphosphate
	142	EC 3.6.1.54	UDP-2,3-diacylglucosamine diphosphatase	UDP-2,3-bis[O-(3R)-3-hydroxymyristoyl]-α-D-glucosamine + H2O → 2,3-bis[(3R)-3-hydroxymyristoyl]-α-D-glucosaminyl 1-phosphate + UMP + 2 H+
	143	EC 3.5.1.108	UDP-3-O-acyl-N-acetylglucosamine deacetylase	UDP-3-O-[(3R)-3-hydroxymyristoyl]-N-acetyl-α-D-glucosamine + H2O → UDP-3-O-(3-hydroxymyristoyl)-α-D-glucosamine + acetate
	144	EC 2.4.1.44	Lipopolysaccharide 3-alpha-galactosyltransferase	UDP-α-D-galactose + glucosyl-(heptosyl)3-Kdo2-lipid A-bisphosphate → galactosyl-glucosyl-(heptosyl)3-Kdo2-lipid A-bisphosphate + UDP + H+
	145	EC 2.4.1.-		UDP-α-D-glucose + (heptosyl)2-Kdo2-lipid A → glucosyl-(heptosyl)2-Kdo2-lipid A + UDP + H+
	146	EC 2.4.1.13	Sucrose synthase	UDP-α-D-glucose + β-D-fructofuranose ← sucrose + UDP + H+
	147	EC 2.4.1.14	Sucrose-phosphate synthase	UDP-α-D-glucose + β-D-fructofuranose 6-phosphate → sucrose 6F-phosphate + UDP + H+
	148	EC 2.4.1.58	Lipopolysaccharide glucosyltransferase I	UDP-α-D-glucose + galactosyl-(glucosyl)2-(heptosyl)3-Kdo2-lipid A-bisphosphate → galactosyl-(glucosyl)3-(heptosyl)3-Kdo2-lipid A-bisphosphate + UDP + H+
	149	EC 2.4.1.73	Lipopolysaccharide glucosyltransferase II	UDP-α-D-glucose + galactosyl-glucosyl-(heptosyl)3-Kdo2-lipid A-bisphosphate → galactosyl-(glucosyl)2-(heptosyl)3-Kdo2-lipid A-bisphosphate + UDP + H+
	150	EC 5.1.3.14	UDP-N-acetylglucosamine 2-epimerase (non-hydrolyzing)	UDP-N-acetyl-α-D-glucosamine → UDP-N-acetyl-α-D-mannosamine
	151	EC 2.5.1.7	UDP-N-acetylglucosamine 1-carboxyvinyltransferase	UDP-N-acetyl-α-D-glucosamine + phosphoenolpyruvate → UDP-N-acetyl-α-D-glucosamine-enolpyruvate + phosphate
	152	EC 2.7.8.13	Phospho-N-acetylmuramoyl-pentapeptide-transferase	UDP-N-acetyl-α-D-muramoyl-L-alanyl-γ-D-glutamyl-meso-2,6-diaminopimeloyl-D-alanyl-D-alanine + di-trans,octa-cis-undecaprenyl phosphate → undecaprenyldiphospho-N-acetylmuramoyl-L-alanyl-γ-D-glutamyl-meso-2,6-diaminopimeloyl-D-alanyl-D-alanine + UMP
	153	EC 2.7.8.-		UDP-N-acetyl-α-D-muramoyl-L-alanyl-γ-D-glutamyl-meso-2,6-diaminopimeloyl-D-alanyl-D-alanine + trans,octacis-decaprenyl phosphate → decaprenyl-diphospho-N-acetylmuramoyl-pentapeptide + UMP
	154	EC 6.3.2.9	UDP-N-acetylmuramoyl-L-alanine--D-glutamate ligase	UDP-N-acetylmuramoyl-L-alanine + D-glutamate + ATP → UDP-N-acetylmuramoyl-L-alanyl--D-glutamate + ADP + phosphate + H+
	155	EC 6.3.2.10	UDP-N-acetylmuramoyl-tripeptide--D-alanyl-D-alanine ligase	UDP-N-acetylmuramoyl-L-alanyl-γ-D-glutamyl-meso-2,6-diaminopimelate + D-alanyl-D-alanine + ATP → UDP-N-acetyl-α-D-muramoyl-L-alanyl-γ-D-glutamyl-meso-2,6-diaminopimeloyl-D-alanyl-D-alanine + ADP + phosphate + H+
	156	EC 1.3.1.98	UDP-N-acetylmuramate dehydrogenase	UDP-N-α-D-acetylmuramate + NADP+← UDP-N-acetyl-α-D-glucosamine-enolpyruvate + NADPH + H+
	157	EC 2.4.1.227	Undecaprenyldiphospho-muramoylpentapeptide beta-N- acetylglucosaminyltransferase	undecaprenyldiphospho-N-acetylmuramoyl-L-alanyl-γ-D-glutamyl-meso-2,6-diaminopimeloyl-D-alanyl-D-alanine + UDP-N-acetyl-α-D-glucosamine → undecaprenyldiphospho-N-acetyl-(N-acetylglucosaminyl)muramoyl-L-alanyl-γ-D-glutamyl-meso-2,6-diaminopimeloyl-D-alanyl-D-alanine + UDP + H+
	158	EC 2.4.1.129	Peptidoglycan glycosyltransferase	[GlcNAc-(1->4)-MurNAc-L-alanyl-γ-D-glutamyl-meso-2,6-diaminopimeloyl-D-alanyl-D-alanine]n-diphosphoundecaprenol + undecaprenyldiphospho-N-acetyl-(N-acetylglucosaminyl)muramoyl-L-alanyl-γ-D-glutamyl-meso-2,6-diaminopimeloyl-D-alanyl-D-alanine → di-trans,octa-cis-undecaprenyl diphosphate + [GlcNAc-(1->4)-MurNAc-L-alanyl-γ-D-glutamyl-meso-2,6-diaminopimeloyl-D-alanyl-D-alanine](n+1)-diphosphoundecap…

## Sheet: α2 list
			Chokepoint enzymes after Human protein rejection (α2 list)
Reactions that are chokepoints on the consuming side
	No.	Enzyme entry	Accepted name	Reaction catalyzed
	1	EC 4.1.3.30	Methylisocitrate lyase	(2R,3S)-2-methylisocitrate → succinate + pyruvate
	2	EC 4.2.1.99	2-methylisocitrate dehydratase	(2R,3S)-2-methylisocitrate ← cis-2-methylaconitate + H2O
				(2R,4S)-2-methyl-2,4-dihydroxydihydrofuran-3-one + H2O → (2R,4S)-2-methyl-2,3,3,4-tetrahydroxytetrahydrofuran
				(2S)-2-amino-3-oxo-4-phosphonooxybutanoate + H+ → 3-amino-1-hydroxyacetone 1-phosphate + CO2
				(2S)-2-isopropyl-3-oxosuccinate + H+ → 4-methyl-2-oxopentanoate + CO2
	3	EC 4.2.1.79	2-methylcitrate dehydratase	(2S,3S)-2-methylcitrate → cis-2-methylaconitate + H2O
				(2S,4S)-2-methyl-2,4-dihydroxydihydrofuran-3-one + H2O → (2S,4S)-2-methyl-2,3,3,4-tetrahydroxytetrahydrofuran
				(2Z)-2-aminobut-2-enoate → 2-iminobutanoate
	4	EC 6.5.1.1	DNA ligase (ATP)	(deoxynucleotides)(m) + ATP + (deoxynucleotides)n → AMP + (deoxynucleotides)(n+m) + diphosphate
	5	EC 2.4.-.-	lipopolysaccharide heptosyltransferase I	(KDO)2-lipid A + ADP-L-glycero-β-D-manno-heptose → heptosyl-Kdo2-lipid A + ADP + H+
	6	EC 4.2.1.9	Dihydroxy-acid dehydratase	(R)-2,3-dihydroxy-3-methylbutanoate → 3-methyl-2-oxobutanoate + H2O
	7	EC 1.1.1.86	Ketol-acid reductoisomerase (NADP(+))	(R)-2,3-dihydroxy-3-methylpentanoate + NADP+ ← (S)-2-aceto-2-hydroxybutanoate + NADPH + H+
	8	EC 1.1.1.169	2-dehydropantoate 2-reductase	(R)-pantoate + NADP+ ← 2-dehydropantoate + NADPH + H+
	9	EC 2.7.1.170	Anhydro-N-acetylmuramic acid kinase	1,6-anhydro-N-acetyl-β-muramate + ATP + H2O → N-acetyl-β-muramate 6-phosphate + ADP + H+
	10	EC 5.3.1.16	1-(5-phosphoribosyl)-5- ((5-phosphoribosylamino)methylideneamino)imidazole-4-carboxamide isomerase	1-(5-phospho-β-D-ribosyl)-5-[(5-phosphoribosylamino)methylideneamino]imidazole-4-carboxamide → phosphoribulosylformimino-AICAR-P
	11	EC 3.5.4.19	Phosphoribosyl-AMP cyclohydrolase	1-(5-phospho-β-D-ribosyl)-AMP + H2O → 1-(5-phospho-β-D-ribosyl)-5-[(5-phosphoribosylamino)methylideneamino]imidazole-4-carboxamide
	12	EC 3.6.1.31	Phosphoribosyl-ATP diphosphatase	1-(5-phospho-β-D-ribosyl)-ATP + H2O → 1-(5-phospho-β-D-ribosyl)-AMP + diphosphate + 2 H+
	13	EC 4.1.1.48	Indole-3-glycerol-phosphate synthase	1-(o-carboxyphenylamino)-1'-deoxyribulose 5'-phosphate + H+ → (1S,2R)-1-C-(indol-3-yl)glycerol 3-phosphate + CO2 + H2O
	14	EC 2.8.1.10	Thiazole synthase	1-deoxy-D-xylulose 5-phosphate + 2-iminoacetate + a thiocarboxy-[ThiS-Protein] → 2-[(2R,5Z)-(2-carboxy-4-methylthiazol-5(2H)-ylidene]ethyl phosphate + a ThiS sulfur-carrier protein + 2 H2O
	15	EC 1.1.1.101	Acylglycerone-phosphate reductase	1-oleoyl-2-lyso-glycerone phosphate + NADPH + H+ → 1-oleyl-2-lyso-phosphatidate + NADP+
	16	EC 2.3.1.51	1-acylglycerol-3-phosphate O-acyltransferase	1-oleyl-2-lyso-phosphatidate + oleoyl-CoA → 1-18:1-2-18:1-phosphatidate + coenzyme A
	17	EC 2.5.1.9	Riboflavin synthase	2 6,7-dimethyl-8-(1-D-ribityl)lumazine + H+ → 5-amino-6-(D-ribitylamino)uracil + riboflavin
				2 a biotinylated [BCCP monomer] → a biotinylated [BCCP dimer]
	18	EC 3.4.16.4	Serine-type D-Ala-D-Ala carboxypeptidase	2 a peptidoglycan dimer (meso-diaminopimelate containing) → a peptidoglycan with D,D cross-links (meso-diaminopimelate containing) + D-alanine
	19	EC 6.3.2.4	D-alanine--D-alanine ligase	2 D-alanine + ATP → D-alanyl-D-alanine + ADP + phosphate + H+
	20	EC 2.4.1.-	2.4.1 -- Hexosyltransferases	2 decaprenyl-pyrophosphoryl-(N-acetylglucosamine)-N-acetylmuramyl-(pentapeptide) → a peptidoglycan dimer (mycobacteria) + ω, mono-trans,octa-cis-decaprenyl diphosphate + H+
				2 glutathione + an oxidized glutaredoxin → glutathione disulfide + a reduced glutaredoxin
	21	EC 2.4.1.182	Lipid-A-disaccharide synthase	2,3-bis[(3R)-3-hydroxymyristoyl]-α-D-glucosaminyl 1-phosphate + UDP-2,3-bis[O-(3R)-3-hydroxymyristoyl]-α-D-glucosamine → lipid A disaccharide + UDP + H+
	22	EC 3.5.4.26	Diaminohydroxyphosphoribosylaminopyrimidine deaminase	2,5-diamino-6-(5-phospho-D-ribosylamino)pyrimidin-4(3H)-one + H+ + H2O → 5-amino-6-(5-phospho-D-ribosylamino)uracil + ammonium
	23	EC 2.5.1.3	Thiamine-phosphate diphosphorylase	2-(2-carboxy-4-methylthiazol-5-yl)ethyl phosphate + 4-amino-2-methyl-5-diphosphomethylpyrimidine + 2 H+ → thiamin phosphate + CO2 + diphosphate
	24	EC 5.5.1.2	3-carboxy-cis,cis-muconate cycloisomerase	2-carboxy-5-oxo-2,5-dihydrofuran-2-acetate ← 3-carboxy-cis,cis-muconate + H+
	25	EC 4.1.1.44	4-carboxymuconolactone decarboxylase	2-carboxy-5-oxo-2,5-dihydrofuran-2-acetate + H+ → CO2 + 3-oxoadipate enol lactone
				2-iminobutanoate + H+ + H2O → 2-oxobutanoate + ammonium
	26	EC 4.2.3.4	3-dehydroquinate synthase	3-deoxy-D-arabino-heptulosonate-7-phosphate → 3-dehydroquinate + phosphate
	27	EC 2.7.7.38	3-deoxy-manno-octulosonate cytidylyltransferase	3-deoxy-D-manno-octulosonate + CTP → CMP-3-deoxy-D-manno-octulosonate + diphosphate
	28	EC 3.1.3.45	3-deoxy-manno-octulosonate-8-phosphatase	3-deoxy-D-manno-octulosonate 8-phosphate + H2O → 3-deoxy-D-manno-octulosonate + phosphate
	29	EC 3.1.1.24	3-oxoadipate enol-lactonase	3-oxoadipate enol lactone + H2O → 3-oxoadipate + H+
	30	EC 1.1.1.238	12-beta-hydroxysteroid dehydrogenase	3α,7α,12β-trihydroxy-5β-cholan-24-oate + NADP+← 3α,7α-dihydroxy-12-oxo-5β-cholan-24-oate + NADPH + H+
	31	EC 2.7.4.7	Phosphomethylpyrimidine kinase	4-amino-2-methyl-5-phosphomethylpyrimidine + ATP → 4-amino-2-methyl-5-diphosphomethylpyrimidine + ADP
	32	EC 4.1.3.38	Aminodeoxychorismate lyase	-amino-4-deoxychorismate → 4-aminobenzoate + pyruvate + H+
	33	EC 2.5.1.15	Dihydropteroate synthase	4-aminobenzoate + (2-amino-4-hydroxy-7,8-dihydropteridin-6-yl)methyl diphosphate → 7,8-dihydropteroate + diphosphate
	34	EC 1.1.1.193	5-amino-6-(5-phosphoribosylamino)uracil reductase	5-amino-6-(5-phospho-D-ribitylamino)uracil + NADP+← 5-amino-6-(5-phospho-D-ribosylamino)uracil + NADPH + H+
	35	EC 2.5.1.78	6,7-dimethyl-8-ribityllumazine synthase	5-amino-6-(D-ribitylamino)uracil + 1-deoxy-L-glycero-tetrulose 4-phosphate → 6,7-dimethyl-8-(1-D-ribityl)lumazine + phosphate + H++ 2 H2O
	36	EC 4.2.3.5	Chorismate synthase	5-enolpyruvyl-shikimate 3-phosphate → chorismate + phosphate
	37	EC 2.7.6.3	2-amino-4-hydroxy-6-hydroxymethyldihydropteridine diphosphokinase	6-hydroxymethyl-7,8-dihydropterin + ATP → (2-amino-4-hydroxy-7,8-dihydropteridin-6-yl)methyl diphosphate + AMP + H+
	38	EC 4.1.2.25	Dihydroneopterin aldolase	7,8-dihydroneopterin → glycolaldehyde + 6-hydroxymethyl-7,8-dihydropterin
	39	EC 1.1.1.201	7-beta-hydroxysteroid dehydrogenase (NADP(+))	7-epicholate + NADP+← 3α,12α-dihydroxy-7-oxo-5β-cholan-24-oate + NADPH + H+
	40	EC 2.3.1.191	UDP-3-O-(3-hydroxymyristoyl)glucosamine N-acyltransferase	a (3R)-3-hydroxymyristoyl-[acp] + UDP-3-O-(3-hydroxymyristoyl)-α-D-glucosamine → UDP-2,3-bis[O-(3R)-3-hydroxymyristoyl]-α-D-glucosamine + a holo-[acyl-carrier protein] + H+
	41	EC 2.4.99.17	S-adenosylmethionine:tRNA ribosyltransferase-isomerase	a 7-aminomethyl-7-deazaguanosine34in tRNA + S-adenosyl-L-methionine → an epoxyqueuosine34in tRNA + adenine + L-methionine + 2 H+
	42	EC 1.3.1.9	Enoyl-[acyl-carrier-protein] reductase (NADH)	a cis-Δ5-dodecenoyl-[acp] + NAD+← a trans-Δ3-cis-Δ5-dodecenoyl-[acp] + NADH + H+
	43	EC 2.4.2.29	tRNA-guanine(34) transglycosylase	a guanine34in tRNA + preQ1→ a 7-aminomethyl-7-deazaguanosine34in tRNA + guanine
	44	EC 2.8.1.6	Biotin synthase	a sulfurated [sulfur carrier] + dethiobiotin + 2 S-adenosyl-L-methionine → an unsulfurated [sulfur carrier] + biotin + 2 5'-deoxyadenosine + 2 L-methionine
	45	EC 2.7.7.73	Sulfur carrier protein ThiS adenylyltransferase	a ThiS sulfur-carrier protein + ATP → a carboxy-adenylated-[ThiS sulfur-carrier protein] + diphosphate
	46	EC 3.1.26.5	Ribonuclease P	a tRNA precursor with a 5' extension + H2O → an uncharged tRNA + a single-stranded RNA
	47	EC 6.1.1.5	Isoleucine--tRNA ligase	a tRNAile+ L-isoleucine + ATP + H+→ an L-isoleucyl-[tRNAile] + AMP + diphosphate
	48	EC 6.1.1.4	Leucine--tRNA ligase	a tRNAleu+ L-leucine + ATP + H+→ an L-leucyl-[tRNAleu] + AMP + diphosphate
	49	EC 6.1.1.15	Proline--tRNA ligase	a tRNApro+ L-proline + ATP + H+→ an L-prolyl-[tRNApro] + AMP + diphosphate
	50	EC 2.1.1.80	Protein-glutamate O-methyltransferase	a [protein]-α-L-glutamate + S-adenosyl-L-methionine → S-adenosyl-L-homocysteine + a [protein]-L-glutamate-O5-methyl-ester
	51	EC 3.1.1.61	Protein-glutamate methylesterase	a [protein]-L-glutamate-O5-methyl-ester + H2O → a [protein]-α-L-glutamate + methanol + H+
	52	EC 2.3.3.9	Malate synthase (2-isopropylmalate synthase)	acetyl-CoA + glyoxylate + H2O → (S)-malate + coenzyme A + H+
	53	EC 3.1.3.7	3'(2'),5'-bisphosphate nucleotidase	adenosine 3',5'-bisphosphate + H2O → AMP + phosphate
	54	EC 5.1.3.20	ADP-glyceromanno-heptose 6-epimerase	ADP-D-glycero-β-D-manno-heptose → ADP-L-glycero-β-D-manno-heptose
	55	EC 2.7.7.13	Mannose-1-phosphate guanylyltransferase	α-D-mannose 1-phosphate + GTP + H+→ GDP-α-D-mannose + diphosphate
	56	EC 2.5.1.72	Quinolinate synthase	α-iminosuccinate + dihydroxyacetone phosphate → quinolinate + phosphate + 2 H2O
	57	EC 2.4.99.13	(Kdo)-lipid IV(A) 3-deoxy-D-manno-octulosonic acid transferase	α-Kdo-(2→6)-lipid IVA+ CMP-3-deoxy-D-manno-octulosonate → α-Kdo-(2->4)-α-Kdo-(2->6)-lipid IVA+ CMP + H+
				an epoxyqueuosine34in tRNA → a queuosine34in tRNA
	58	EC 4.1.1.65	Phosphatidylserine decarboxylase	an L-1-phosphatidylserine + H+→ an L-1-phosphatidylethanolamine + CO2
	59	EC 2.7.2.8	Acetylglutamate kinase	an [L-2-aminoadipate carrier protein]-L-glutamate + ATP → an [L-2-aminoadipate carrier protein]-L-glutamate 5-phosphate + ADP
	60	EC 1.2.1.38	N-acetyl-gamma-glutamyl-phosphate reductase	an [L-2-aminoadipate carrier protein]-L-glutamate 5-semialdehyde + NADP++ phosphate ← an [L-2-aminoadipate carrier protein]-L-glutamate 5-phosphate + NADPH + H+
	61	EC 3.6.3.16	Arsenite-transporting ATPase	arsenite[in]+ ATP + H2O → arsenite[out]+ ADP + phosphate + H+
	62	EC 2.7.2.1	Acetate kinase	ATP + acetate ← ADP + acetyl phosphate
	63	EC 2.7.7.2	FAD synthetase	ATP + FMN + H+→ FAD + diphosphate
	64	EC 2.7.1.4	Fructokinase	β-D-fructofuranose + ATP → β-D-fructofuranose 6-phosphate + ADP + H+
	65		bifunctional aconitate hydratase 2/2-methylisocitrate dehydratase : acnB	cis-aconitate + H2O → D-threo-isocitrate
	66	EC 2.5.1.55	3-deoxy-8-phosphooctulonate synthase	D-arabinose 5-phosphate + phosphoenolpyruvate + H2O → 3-deoxy-D-manno-octulosonate 8-phosphate + phosphate
	67	EC 4.2.1.19	Imidazoleglycerol-phosphate dehydratase	D-erythro-imidazole-glycerol-phosphate → imidazole acetol-phosphate + H2O
	68	EC 2.3.1.157	Glucosamine-1-phosphate N-acetyltransferase	D-glucosamine 1-phosphate + acetyl-CoA → N-acetyl-α-D-glucosamine 1-phosphate + coenzyme A + H+
	69	EC 3.1.3.82	D-glycero-beta-D-manno-heptose 1,7-bisphosphate 7-phosphatase	D-glycero-β-D-manno-heptose 1,7-bisphosphate + H2O → D-glycero-β-D-manno-heptose 1-phosphate + phosphate
	70	EC 2.7.7.70	D-glycero-beta-D-manno-heptose 1-phosphate adenylyltransferase	D-glycero-β-D-manno-heptose 1-phosphate + ATP + H+→ ADP-D-glycero-β-D-manno-heptose + diphosphate
	71	EC 2.7.1.167	D-glycero-beta-D-manno-heptose-7-phosphate kinase	D-glycero-D-manno-heptose 7-phosphate + ATP → D-glycero-β-D-manno-heptose 1,7-bisphosphate + ADP + H+
	72	EC 4.2.1.70	Pseudouridylate synthase	D-ribose 5-phosphate + uracil ← pseudouridine 5'-phosphate + H2O
	73	EC 3.5.4.13	dCTP deaminase	dCTP + H++ H2O → ammonium + dUTP
	74	EC 2.4.1.227	Undecaprenyldiphospho-muramoylpentapeptide beta-N- acetylglucosaminyltransferase	decaprenyl-diphospho-N-acetylmuramoyl-pentapeptide + UDP-N-acetyl-α-D-glucosamine → decaprenyl-pyrophosphoryl-(N-acetylglucosamine)-N-acetylmuramyl-(pentapeptide) + UDP + H+
	75	EC 1.1.1.290	4-phosphoerythronate dehydrogenase	erythronate-4-phosphate + NAD+→ 2-oxo-3-hydroxy-4-phosphobutanoate + NADH + H+
	76	EC 2.7.1.-		glucosyl-(heptosyl)2-Kdo2-lipid A + ATP → glucosyl-(heptosyl)2-Kdo2-lipid A-phosphate + ADP + H+
	77	EC 5.4.3.8	Glutamate-1-semialdehyde 2,1-aminomutase	glutamate-1-semialdehyde → 5-amino-levulinate
	78	EC 1.2.1.70	Glutamyl-tRNA reductase	glutamate-1-semialdehyde + tRNAGlu+ NADP+← an L-glutamyl-[tRNAGlu] + NADPH
				glutathioselenol + NADPH + 2 H+→ hydrogen selenide + glutathione + NADP+
	79	EC 2.-.-.-	ADP-heptose--LPS heptosyltransferase II	heptosyl-Kdo2-lipid A + ADP-L-glycero-β-D-manno-heptose → (heptosyl)2-Kdo2-lipid A + ADP + H+
	80		histidinol dehydrogenase	histidinal + NAD++ H2O → L-histidine + NADH + 2 H+
	81	EC 2.6.1.9	Histidinol-phosphate transaminase	imidazole acetol-phosphate + L-glutamate → L-histidinol-phosphate + 2-oxoglutarate
	82	EC 3.4.17.13	Muramoyltetrapeptide carboxypeptidase	L-Ala-γ-D-Glu-meso-DAP-D-Ala + H2O → L-alanyl-γ-D-glutamyl-meso-diaminopimelate + D-alanine
	83	EC 4.3.2.1	Argininosuccinate lyase	L-arginino-succinate → L-arginine + fumarate
	84	EC 1.2.1.11	Aspartate-semialdehyde dehydrogenase	L-aspartate-semialdehyde + NADP++ phosphate ← L-aspartyl-4-phosphate + NADPH + H+
	85	EC 2.5.1.48	Cystathionine gamma-synthase	L-cysteine + O-succinyl-L-homoserine → succinate + L-cystathionine + H+
	86	EC 6.3.2.12	Dihydrofolate synthase	L-glutamate + 7,8-dihydropteroate + ATP → ADP + 7,8-dihydrofolate + phosphate + H+
	87	EC 3.1.3.15	Histidinol-phosphatase	L-histidinol-phosphate + H2O → histidinol + phosphate
	88	EC 4.2.1.122	Tryptophan synthase (indole-salvaging)	L-serine + indole → L-tryptophan + H2O
	89	EC 2.7.1.130	Tetraacyldisaccharide 4'-kinase	lipid A disaccharide + ATP → lipid IVA+ ADP + H+
	90	EC 2.4.99.12	Lipid IV(A) 3-deoxy-D-manno-octulosonic acid transferase	lipid IVA+ CMP-3-deoxy-D-manno-octulosonate → α-Kdo-(2→6)-lipid IVA+ CMP + H+
	91	EC 2.1.1.11	Magnesium protoporphyrin IX methyltransferase	Mg-protoporphyrin + S-adenosyl-L-methionine → S-adenosyl-L-homocysteine + magnesium-protoporphyrin IX 13-monomethyl ester
	92	EC 5.3.1.24	Phosphoribosylanthranilate isomerase	N-(5-phosphoribosyl)-anthranilate → 1-(o-carboxyphenylamino)-1'-deoxyribulose 5'-phosphate
	93	EC 2.4.2.18	Anthranilate phosphoribosyltransferase	N-(5-phosphoribosyl)-anthranilate + diphosphate ← anthranilate + 5-phospho-α-D-ribose 1-diphosphate
	94	EC 2.7.7.23	UDP-N-acetylglucosamine diphosphorylase	N-acetyl-α-D-glucosamine 1-phosphate + UTP + H+→ UDP-N-acetyl-α-D-glucosamine + diphosphate
	95	EC 4.2.1.126	N-acetylmuramic acid 6-phosphate etherase	N-acetyl-β-muramate 6-phosphate + H2O → N-acetyl-D-glucosamine 6-phosphate + (R)-lactate
	96	EC 2.7.7.43	N-acylneuraminate cytidylyltransferase	N-acetyl-β-neuraminate + CTP → CMP-N-acetyl-β-neuraminate + diphosphate
	97	EC 2.6.1.11	Acetylornithine transaminase	N-acetyl-L-ornithine + 2-oxoglutarate ← L-glutamate + N-acetyl-L-glutamate 5-semialdehyde
	98	EC 3.5.1.16	Acetylornithine deacetylase	N-acetyl-L-ornithine + H2O → L-ornithine + acetate
	99	EC 5.4.99.18	5-(carboxyamino)imidazole ribonucleotide mutase	N5-carboxyaminoimidazole ribonucleotide → 5-amino-1-(5-phospho-D-ribosyl)imidazole-4-carboxylate
	100	EC 3.5.1.19	Nicotinamidase	nicotinamide + H2O → ammonium + nicotinate
	101	EC 6.3.4.21	Nicotinate phosphoribosyltransferase	nicotinate + 5-phospho-α-D-ribose 1-diphosphate + ATP + H2O → β-nicotinate D-ribonucleotide + ADP + diphosphate + phosphate
	102	EC 2.5.1.49	O-acetylhomoserine aminocarboxypropyltransferase	O-acetyl-L-homoserine + hydrogen sulfide → L-homocysteine + acetate + H+
	103	EC 4.2.3.1	Threonine synthase	O-phospho-L-homoserine + H2O → L-threonine + phosphate
	104	EC 2.4.2.-	imidazole glycerol phosphate synthase subunit HisF	phosphoribulosylformimino-AICAR-P + L-glutamine → L-glutamate + D-erythro-imidazole-glycerol-phosphate + 5-amino-1-(5-phospho-D-ribosyl)imidazole-4-carboxamide + H+
	105		imidazole glycerol phosphate synthase subunit HisH
	106		imidazole glycerol phosphate synthase subunit HisH
	107		imidazole glycerol phosphate synthase subunit HisF
	108	EC 1.3.1.75	Divinyl chlorophyllide a 8-vinyl-reductase	protochlorophyllide a+ NADP+← 2,4-divinyl protochlorophyllide a+ NADPH + H+
	109	EC 2.7.1.26	Riboflavin kinase	riboflavin + ATP → ADP + FMN + H+
	110	EC 3.2.2.9	Adenosylhomocysteine nucleosidase	S-adenosyl-L-homocysteine + H2O → S-ribosyl-L-homocysteine + adenine
	111	EC 4.4.1.21	S-ribosylhomocysteine lyase	S-ribosyl-L-homocysteine → L-homocysteine + (S)-4,5-dihydroxypentan-2,3-dione
				selenite + 4 glutathione + 2 H+→ selenodiglutathione + glutathione disulfide + 3 H2O
	112	EC 1.8.4.9	Adenylyl-sulfate reductase (glutathione)	selenite + AMP + glutathione disulfide + 3 H+← adenosine 5'-phosphoselenate + 2 glutathione
				selenodiglutathione + NADPH → glutathioselenol + glutathione + NADP+
	113	EC 2.9.1.1	L-seryl-tRNA(Sec) selenium transferase	selenophosphate + an L-seryl-[tRNAsec] → an L-selenocysteinyl-[tRNAsec] + phosphate + H+
	114	EC 2.7.1.71	Shikimate kinase	shikimate + ATP → shikimate 3-phosphate + ADP + H+
	115	EC 2.5.1.19	3-phosphoshikimate 1-carboxyvinyltransferase	shikimate 3-phosphate + phosphoenolpyruvate → 5-enolpyruvyl-shikimate 3-phosphate + phosphate
	116	EC 2.8.3.5	Succinyl-CoA:3-ketoacid-CoA transferase	succinyl-CoA + acetoacetate → succinate + acetoacetyl-CoA
	117	EC 3.1.3.24	Sucrose-phosphate phosphatase	sucrose 6F-phosphate + H2O → sucrose + phosphate
	118	EC 2.7.6.2	Thiamine diphosphokinase	thiamin + ATP → thiamin diphosphate + AMP + H+
	119	EC 6.1.1.17	Glutamate--tRNA ligase	tRNAGlu+ L-glutamate + ATP + H+→ an L-glutamyl-[tRNAGlu] + AMP + diphosphate
	120	EC 3.5.1.108	UDP-3-O-acyl-N-acetylglucosamine deacetylase	UDP-3-O-[(3R)-3-hydroxymyristoyl]-N-acetyl-α-D-glucosamine + H2O → UDP-3-O-(3-hydroxymyristoyl)-α-D-glucosamine + acetate
	121	EC 2.4.1.44	Lipopolysaccharide 3-alpha-galactosyltransferase	UDP-α-D-galactose + glucosyl-(heptosyl)3-Kdo2-lipid A-bisphosphate → galactosyl-glucosyl-(heptosyl)3-Kdo2-lipid A-bisphosphate + UDP + H+
	122	EC 2.4.1.13	Sucrose synthase	UDP-α-D-glucose + β-D-fructofuranose ← sucrose + UDP + H+
	123	EC 2.4.1.58	Lipopolysaccharide glucosyltransferase I	UDP-α-D-glucose + galactosyl-(glucosyl)2-(heptosyl)3-Kdo2-lipid A-bisphosphate → galactosyl-(glucosyl)3-(heptosyl)3-Kdo2-lipid A-bisphosphate + UDP + H+
	124	EC 2.4.1.73	Lipopolysaccharide glucosyltransferase II	UDP-α-D-glucose + galactosyl-glucosyl-(heptosyl)3-Kdo2-lipid A-bisphosphate → galactosyl-(glucosyl)2-(heptosyl)3-Kdo2-lipid A-bisphosphate + UDP + H+
	125	EC 1.1.1.336	UDP-N-acetyl-D-mannosamine dehydrogenase	UDP-N-acetyl-α-D-mannosamine + 2 NAD++ H2O → UDP-N-acetyl-α-D-mannosaminouronate + 2 NADH + 3 H+
	126	EC 6.3.2.9	UDP-N-acetylmuramoyl-L-alanine--D-glutamate ligase	UDP-N-acetylmuramoyl-L-alanine + D-glutamate + ATP → UDP-N-acetylmuramoyl-L-alanyl--D-glutamate + ADP + phosphate + H+
	127	EC 6.3.2.13	UDP-N-acetylmuramoyl-L-alanyl-D-glutamate--2,6-diaminopimelate ligase	UDP-N-acetylmuramoyl-L-alanyl--D-glutamate + meso-diaminopimelate + ATP → UDP-N-acetylmuramoyl-L-alanyl-γ-D-glutamyl-meso-2,6-diaminopimelate + ADP + phosphate + H+
	128	EC 6.3.2.10	UDP-N-acetylmuramoyl-tripeptide--D-alanyl-D-alanine ligase	UDP-N-acetylmuramoyl-L-alanyl-γ-D-glutamyl-meso-2,6-diaminopimelate + D-alanyl-D-alanine + ATP → UDP-N-acetyl-α-D-muramoyl-L-alanyl-γ-D-glutamyl-meso-2,6-diaminopimeloyl-D-alanyl-D-alanine + ADP + phosphate + H+
	129	EC 1.3.1.98	UDP-N-acetylmuramate dehydrogenase	UDP-N-α-D-acetylmuramate + NADP+← UDP-N-acetyl-α-D-glucosamine-enolpyruvate + NADPH + H+
	130	EC 2.4.1.129	Peptidoglycan glycosyltransferase	[GlcNAc-(1->4)-MurNAc-L-alanyl-γ-D-glutamyl-meso-2,6-diaminopimeloyl-D-alanyl-D-alanine]n-diphosphoundecaprenol + undecaprenyldiphospho-N-acetyl-(N-acetylglucosaminyl)muramoyl-L-alanyl-γ-D-glutamyl-meso-2,6-diaminopimeloyl-D-alanyl-D-alanine → di-trans,octa-cis-undecaprenyl diphosphate + [GlcNAc-(1->4)-MurNAc-L-alanyl-γ-D-glutamyl-meso-2,6-diaminopimeloyl-D-alanyl-D-alanine](n+1)-diphosphoundecap…
Reactions that are chokepoints on the producing side
	No.	Enzyme entry	Accepted name	Reaction catalyzed
	1	EC 4.1.2.8	Indole-3-glycerol-phosphate lyase	(1S,2R)-1-C-(indol-3-yl)glycerol 3-phosphate → indole + D-glyceraldehyde 3-phosphate
	2		3-isopropylmalate dehydrogenase	(2R,3S)-3-isopropylmalate + NAD+→ (2S)-2-isopropyl-3-oxosuccinate + NADH + H+
	3		isopropylmalate isomerase small subunit	(2S)-2-isopropylmalate → 2-isopropylmaleate + H2O
	4		isopropylmalate isomerase large subunit
	5	EC 6.5.1.2	DNA ligase (NAD(+))	(deoxynucleotides)(m)+ (deoxynucleotides)(n)+ NAD+→ (deoxynucleotides)(n+m)+ β-nicotinamide D-ribonucleotide + AMP
	6	EC 2.4.2.17	ATP phosphoribosyltransferase	1-(5-phospho-β-D-ribosyl)-ATP + diphosphate ← ATP + 5-phospho-α-D-ribose 1-diphosphate + H+
	7	EC 2.6.99.2	Pyridoxine 5'-phosphate synthase	1-deoxy-D-xylulose 5-phosphate + 3-amino-1-hydroxyacetone 1-phosphate → pyridoxine 5'-phosphate + phosphate + H++ 2 H2O
	8	EC 2.2.1.6	Acetolactate synthase	2 pyruvate + H+→ (S)-2-acetolactate + CO2
	9	EC 2.7.1.113	Deoxyguanosine kinase
	10	EC 5.3.99.10	Thiazole tautomerase	2-[(2R,5Z)-(2-carboxy-4-methylthiazol-5(2H)-ylidene]ethyl phosphate → 2-(2-carboxy-4-methylthiazol-5-yl)ethyl phosphate
	11	EC 2.1.2.11	3-methyl-2-oxobutanoate hydroxymethyltransferase	3-methyl-2-oxobutanoate + 5,10-methylenetetrahydrofolate + H2O → 2-dehydropantoate + tetrahydrofolate
	12	EC 6.3.4.18	5-(carboxyamino)imidazole ribonucleotide synthase	5-amino-1-(5-phospho-β-D-ribosyl)imidazole + ATP + hydrogen carbonate → N5-carboxyaminoimidazole ribonucleotide + ADP + phosphate + 2 H+
	13	EC 2.3.1.129	Acyl-[acyl-carrier-protein]--UDP-N-acetylglucosamine O-acyltransferase	a (3R)-3-hydroxymyristoyl-[acp] + UDP-N-acetyl-α-D-glucosamine → UDP-3-O-[(3R)-3-hydroxymyristoyl]-N-acetyl-α-D-glucosamine + a holo-[acyl-carrier protein]
	14	EC 2.7.8.8	CDP-diacylglycerol--serine O-phosphatidyltransferase	a CDP-diacylglycerol + L-serine → CMP + an L-1-phosphatidylserine + H+
	15	EC 3.1.26.12	Ribonuclease E	a polycistronic tRNA precursor + H2O → a tRNA precursor with a 5' extension and a long 3' trailer + a partially processed polycistronic tRNA precursor
	16	EC 5.3.3.14	Trans-2-decenoyl-[acyl-carrier-protein] isomerase	a trans-Δ2-decenoyl-[acp] → a cis-Δ3-decenoyl-[acp]
	17	EC 2.3.1.8	Phosphate acetyltransferase	acetyl-CoA + phosphate → acetyl phosphate + coenzyme A
	18	EC 5.4.2.8	Phosphomannomutase	α-D-mannose 1-phosphate ← α-D-mannose 6-phosphate
	19	EC 2.7.8.7	Holo-[acyl-carrier-protein] synthase	an acyl-carrier protein + coenzyme A → adenosine 3',5'-bisphosphate + a holo-[acyl-carrier protein]
	20	EC 3.5.1.-		an [L-2-aminoadipate carrier protein]-L-ornithine + H2O → L-ornithine + a [LysW protein]-L-glutamate
	21	EC 2.7.1.50	Hydroxyethylthiazole kinase	ATP + 4-methyl-5-(β-hydroxyethyl)thiazole → ADP + 4-methyl-5-(2-phosphonooxyethyl)thiazole + H+
	22	EC 6.6.1.1	Magnesium chelatase	ATP + protoporphyrin IX + Mg2++ H2O → Mg-protoporphyrin + ADP + phosphate + 3 H+
	23	EC 3.2.2.14	NMN nucleosidase	β-nicotinamide D-ribonucleotide + H2O → D-ribofuranose 5-phosphate + nicotinamide + H+
	24	EC 1.1.1.159	7-alpha-hydroxysteroid dehydrogenase	cholate + NAD+→ 3α,12α-dihydroxy-7-oxo-5β-cholan-24-oate + NADH + H+
	25	EC 1.1.1.176	12-alpha-hydroxysteroid dehydrogenase	cholate + NADP+→ 3α,7α-dihydroxy-12-oxo-5β-cholan-24-oate + NADPH + H+
	26	EC 2.6.1.85	Aminodeoxychorismate synthase	chorismate + L-glutamine → 4-amino-4-deoxychorismate + L-glutamate
	27	EC 4.1.3.27	Anthranilate synthase	chorismate + L-glutamine → anthranilate + L-glutamate + pyruvate + H+
				citrate → cis-aconitate + H2O
	28	EC 6.3.3.3	Dethiobiotin synthase	CO2+ 7,8-diaminopelargonate + ATP → dethiobiotin + ADP + phosphate + 3 H+
	29	EC 5.3.1.13	Arabinose-5-phosphate isomerase	D-arabinose 5-phosphate ← D-ribulose 5-phosphate
	30	EC 1.2.1.72	Erythrose-4-phosphate dehydrogenase	D-erythrose 4-phosphate + NAD++ H2O → erythronate-4-phosphate + NADH + 2 H+
	31	EC 5.5.1.4	Inositol-3-phosphate synthase	D-glucopyranose 6-phosphate → 1D-myo-inositol 3-monophosphate
	32	EC 5.4.2.10	Phosphoglucosamine mutase	D-glucosamine 1-phosphate ← D-glucosamine 6-phosphate
	33	EC 5.1.3.1	Ribulose-phosphate 3-epimerase	D-ribulose 5-phosphate → D-xylulose 5-phosphate
	34	EC 4.1.99.12	3,4-dihydroxy-2-butanone-4-phosphate synthase	D-ribulose 5-phosphate → formate + 1-deoxy-L-glycero-tetrulose 4-phosphate + H+
	35	EC 5.3.1.28	D-sedoheptulose 7-phosphate isomerase	D-sedoheptulose 7-phosphate → D-glycero-D-manno-heptose 7-phosphate
	36	EC 2.3.1.42	Glycerone-phosphate O-acyltransferase	dihydroxyacetone phosphate + oleoyl-CoA → 1-oleoyl-2-lyso-glycerone phosphate + coenzyme A
	37	EC 3.5.1.28	N-acetylmuramoyl-L-alanine amidase	GlcNAc-1,6-anhMurNAc-L-Ala-γ-D-Glu-DAP-D-Ala + H2O → N-acetyl-β-D-glucosamine(anhydrous)-N-acetylmuramate + L-Ala-γ-D-Glu-meso-DAP-D-Ala
	38	EC 3.5.1.24	Choloylglycine hydrolase	glycocholate + H2O → cholate + glycine
	39	EC 3.5.4.25	GTP cyclohydrolase II	GTP + 3 H2O → 2,5-diamino-6-(5-phospho-D-ribosylamino)pyrimidin-4(3H)-one + formate + diphosphate + 2 H+
	40	EC 6.3.2.8	UDP-N-acetylmuramate--L-alanine ligase	L-alanine + UDP-N-α-D-acetylmuramate + ATP → UDP-N-acetylmuramoyl-L-alanine + ADP + phosphate + H+
	41	EC 2.7.2.4	Aspartate kinase	L-aspartate + ATP → L-aspartyl-4-phosphate + ADP
	43	EC 6.3.4.5	Argininosuccinate synthase	L-aspartate + L-citrulline + ATP → L-arginino-succinate + AMP + diphosphate + H+
	44	EC 1.4.3.16	L-aspartate oxidase	L-aspartate + oxygen → α-iminosuccinate + hydrogen peroxide + H+
	45	EC 5.1.1.3	Glutamate racemase	L-glutamate → D-glutamate
	46	EC 2.3.1.1	Amino-acid N-acetyltransferase	L-glutamate + acetyl-CoA → N-acetyl-L-glutamate + coenzyme A + H+
	47	EC 2.3.1.31	Homoserine O-acetyltransferase	L-homoserine + acetyl-CoA → O-acetyl-L-homoserine + coenzyme A
	48	EC 2.7.1.39	Homoserine kinase	L-homoserine + ATP → O-phospho-L-homoserine + ADP + H+
	49	EC 1.1.1.3	Homoserine dehydrogenase	L-homoserine + NAD(P)+← L-aspartate-semialdehyde + NAD(P)H + H+
	50	EC 2.3.1.46	Homoserine O-succinyltransferase	L-homoserine + succinyl-CoA → O-succinyl-L-homoserine + coenzyme A
	51	EC 1.5.1.2	Pyrroline-5-carboxylate reductase	L-proline + NAD(P)+← (S)-1-pyrroline-5-carboxylate + NAD(P)H + 2 H+
				L-threonine → (2Z)-2-aminobut-2-enoate + H2O + H+
	52	EC 2.3.3.5	2-methylcitrate synthase	oxaloacetate + propanoyl-CoA + H2O → (2S,3S)-2-methylcitrate + coenzyme A + H+
	53	EC 2.5.1.54	3-deoxy-7-phosphoheptulonate synthase	phosphoenolpyruvate + D-erythrose 4-phosphate + H2O → 3-deoxy-D-arabino-heptulosonate-7-phosphate + phosphate
	54	EC 2.5.1.56	N-acetylneuraminate synthase	phosphoenolpyruvate + N-acetyl-D-mannosamine + H2O → N-acetyl-β-neuraminate + phosphate
	55	EC 1.7.1.13	PreQ(1) synthase	preQ1+ 2 NADP+← preQ0+ 2 NADPH + 3 H+
	56	EC 1.13.11.3	Protocatechuate 3,4-dioxygenase	protocatechuate + oxygen → 3-carboxy-cis,cis-muconate + 2 H+
	57	EC 2.7.1.83	Pseudouridine kinase	pseudouridine + ATP → pseudouridine 5'-phosphate + ADP + H+
	58	EC 3.1.3.2	Acid phosphatase	thiamin phosphate + H2O → thiamin + phosphate
	59	EC 3.6.1.54	UDP-2,3-diacylglucosamine diphosphatase	UDP-2,3-bis[O-(3R)-3-hydroxymyristoyl]-α-D-glucosamine + H2O → 2,3-bis[(3R)-3-hydroxymyristoyl]-α-D-glucosaminyl 1-phosphate + UMP + 2 H+
	60	EC 2.4.1.14	Sucrose-phosphate synthase	UDP-α-D-glucose + β-D-fructofuranose 6-phosphate → sucrose 6F-phosphate + UDP + H+
	61	EC 5.1.3.14	UDP-N-acetylglucosamine 2-epimerase (non-hydrolyzing)	UDP-N-acetyl-α-D-glucosamine → UDP-N-acetyl-α-D-mannosamine
	62	EC 2.5.1.7	UDP-N-acetylglucosamine 1-carboxyvinyltransferase	UDP-N-acetyl-α-D-glucosamine + phosphoenolpyruvate → UDP-N-acetyl-α-D-glucosamine-enolpyruvate + phosphate
	63	EC 2.7.8.13	Phospho-N-acetylmuramoyl-pentapeptide-transferase	UDP-N-acetyl-α-D-muramoyl-L-alanyl-γ-D-glutamyl-meso-2,6-diaminopimeloyl-D-alanyl-D-alanine + di-trans,octa-cis-undecaprenyl phosphate → undecaprenyldiphospho-N-acetylmuramoyl-L-alanyl-γ-D-glutamyl-meso-2,6-diaminopimeloyl-D-alanyl-D-alanine + UMP
	64	EC 2.7.8.-		UDP-N-acetyl-α-D-muramoyl-L-alanyl-γ-D-glutamyl-meso-2,6-diaminopimeloyl-D-alanyl-D-alanine + trans,octacis-decaprenyl phosphate → decaprenyl-diphospho-N-acetylmuramoyl-pentapeptide + UMP

## Sheet: α3 list
		Final Chokepoint Enzymes (α3 list)
No.	Protein ID	Enzyme Name
1	gi|57167484|gb|AAW36263.1|	DNA ligase, ATP-dependent
2	gi|57166818|gb|AAW35597.1|	lipopolysaccharide heptosyltransferase I
3	gi|57165730|gb|AAW34509.1|	dihydroxy-acid dehydratase
4	sp|Q5HVD9|ILVC_CAMJR	Ketol-acid reductoisomerase
5	sp|Q5HW73|COAX_CAMJR	Type III pantothenate kinase
6	sp|Q5HSJ0|HIS4_CAMJR	1-(5-phosphoribosyl)-5-[(5-phosphoribosylamino)methylideneamino] imidazole-4-carboxamide isomerase
7	gi|57167421|gb|AAW36200.1|	phosphoribosyl-ATP pyrophosphatase/phosphoribosyl-AMP cyclohydrolase
8	sp|Q5HVR3|TRPC_CAMJR	Indole-3-glycerol phosphate synthase
9	sp|Q5HU56|THIG_CAMJR	Thiazole synthase
10	gi|57166894|gb|AAW35673.1|	riboflavin synthase, alpha subunit
11	gi|57166447|gb|AAW35226.1|	D-alanine--D-alanine ligase
12	sp|Q5HWH9|LPXB_CAMJR	Lipid-A-disaccharide synthase
13	sp|Q5HU23|THIE_CAMJR	Thiamine-phosphate synthase
14	gi|57167373|gb|AAW36152.1|	4-carboxymuconolactone decarboxylase, putative
15	gi|57166637|gb|AAW35416.1|	3-dehydroquinate synthase
16	gi|57166768|gb|AAW35547.1|	phosphomethylpyrimidine kinase
17	gi|57167023|gb|AAW35802.1|	dihydropteroate synthase
18	gi|57166242|gb|AAW35021.1|	6,7-dimethyl-8-ribityllumazine synthase
19	gi|57167449|gb|AAW36228.1|	chorismate synthase
20	gi|57167031|gb|AAW35810.1|	S-adenosylmethionine:tRNA ribosyltransferase-isomerase
21	sp|Q5HUF2|TGT_CAMJR	Queuine tRNA-ribosyltransferase
22	sp|Q5HSB2|BIOB_CAMJR	Biotin synthase
23	gi|57166592|gb|AAW35371.1|	ribonuclease P protein component
24	sp|Q5HU41|SYI_CAMJR	Isoleucine--tRNA ligase
25	sp|Q5HU13|SYL_CAMJR	Leucine--tRNA ligase
26	sp|Q5HVM3|SYP_CAMJR	Proline--tRNA ligase
27	gi|57166556|gb|AAW35335.1|	protein-glutamate methylesterase CheB
28	gi|57165710|gb|AAW34489.1|	2-isopropylmalate synthase
29	gi|57166492|gb|AAW35271.1|	phosphatidylserine decarboxylase
30	gi|57166090|gb|AAW34869.1|	acetylglutamate kinase
31	gi|57166088|gb|AAW34867.1|	N-acetyl-gamma-glutamyl-phosphate reductase
32	gi|57165796|gb|AAW34575.1|	acetate kinase
33	gi|57237676|ref|YP_178924.1|	bifunctional aconitate hydratase 2/2-methylisocitrate dehydratase
34	gi|57166243|gb|AAW35022.1|	3-deoxy-8-phosphooctulonate synthase
35	gi|57167416|gb|AAW36195.1|	imidazoleglycerol-phosphate dehydratase/histidinol-phosphatase
36	sp|Q5HUX5|GLMU_CAMJR	Bifunctional protein GlmU
37	sp|Q5HTW1|HLDE_CAMJR	Bifunctional protein HldE
38	gi|57165699|gb|AAW34478.1|	RNA pseudouridylate synthase family protein
39	gi|73620738|sp|Q5HTB5.1|DCD_CAMJR	Deoxycytidine triphosphate deaminase
40	sp|Q5HU62|MURG_CAMJR	UDP-N-acetylglucosamine--N-acetylmuramyl-(pentapeptide) pyrophosphoryl-undecaprenol N-acetylglucosamine transferase
41	sp|Q5HUU3|GSA_CAMJR	Glutamate-1-semialdehyde 2,1-aminomutase
42	gi|57167062|gb|AAW35841.1|	glutamyl-tRNA reductase
43	gi|57238022|ref|YP_179271.1|	ADP-heptose--LPS heptosyltransferase II
44	gi|57238611|ref|YP_179742.1|	histidinol dehydrogenase
45	sp|Q5HWF4|HIS8_CAMJR	Histidinol-phosphate aminotransferase
46	gi|57166563|gb|AAW35342.1|	argininosuccinate lyase
47	gi|57166714|gb|AAW35493.1|	aspartate-semialdehyde dehydrogenase
48	gi|57167416|gb|AAW36195.1|	imidazoleglycerol-phosphate dehydratase/histidinol-phosphatase
49	gi|57166208|gb|AAW34987.1|	tryptophan synthase, alpha subunit
50	gi|57166207|gb|AAW34986.1|	tryptophan synthase, beta subunit
51	gi|57166460|gb|AAW35239.1|	tetraacyldisaccharide 4'-kinase
52	sp|Q5HWC0|TRPF_CAMJR	N-(5'-phosphoribosyl)anthranilate isomerase
53	sp|Q5HUX5|GLMU_CAMJR	Bifunctional protein GlmU
54	gi|57165930|gb|AAW34709.1|	pyrazinamidase/nicotinamidase, putative
55	gi|57166094|gb|AAW34873.1|	nicotinate phosphoribosyltransferase, putative
56	gi|57166461|gb|AAW35240.1|	threonine synthase
57	gi|57238366|ref|YP_179494.1|	imidazole glycerol phosphate synthase subunit HisF
58	gi|57238367|ref|YP_179495.1|	imidazole glycerol phosphate synthase subunit HisH
59	gi|57238613|ref|YP_179744.1|	imidazole glycerol phosphate synthase subunit HisH
60	gi|57238616|ref|YP_179747.1|	imidazole glycerol phosphate synthase subunit HisF
61	sp|Q5HTR6|LUXS_CAMJR	S-ribosylhomocysteine lyase
62	sp|Q5HT33|SELA_CAMJR	L-seryl-tRNA(Sec) selenium transferase
63	gi|57166246|gb|AAW35025.1|	shikimate kinase
64	gi|57166528|gb|AAW35307.1|	3-phosphoshikimate 1-carboxyvinyltransferase
65	sp|Q5HUV1|SYE1_CAMJR	Glutamate--tRNA ligase 1
66	sp|Q5HW34|MURD_CAMJR	UDP-N-acetylmuramoylalanine--D-glutamate ligase
67	sp|Q5HSB7|MURB_CAMJR	UDP-N-acetylenolpyruvoylglucosamine reductase
68	gi|57236905|ref|YP_179858.1|	3-isopropylmalate dehydrogenase
69	gi|57236903|ref|YP_179856.1|	isopropylmalate isomerase small subunit
70	gi|57236904|ref|YP_179857.1|	isopropylmalate isomerase large subunit
71	gi|57167022|gb|AAW35801.1|	DNA ligase, NAD-dependent
72	gi|57167414|gb|AAW36193.1|	ATP phosphoribosyltransferase
73	sp|Q5HTM5|PDXJ_CAMJR	Pyridoxine 5'-phosphate synthase
74	gi|57167034|gb|AAW35813.1|	acetolactate synthase, large subunit, biosynthetic type
75	gi|57167033|gb|AAW35812.1|	acetolactate synthase, small subunit
76	gi|57166153|gb|AAW34932.1|	3-methyl-2-oxobutanoate hydroxymethyltransferase
77	gi|57238111|ref|YP_179361.1|	4-hydroxythreonine-4-phosphate dehydrogenase
78	sp|Q5HWJ2|LPXA_CAMJR	Acyl-[acyl-carrier-protein]--UDP-N-acetylglucosamine O-acyltransferase
79	gi|57166800|gb|AAW35579.1|	CDP-diacylglycerol--serine O-phosphatidyltransferase
80	gi|57165795|gb|AAW34574.1|	phosphate acetyltransferase
81	gi|57167248|gb|AAW36027.1|	phosphomannomutase/phosphoglucomutase
82	sp|Q5HT08|ACPS_CAMJR	Holo-[acyl-carrier-protein] synthase
83	gi|57166205|gb|AAW34984.1|	anthranilate synthase component II
84	gi|57166204|gb|AAW34983.1|	anthranilate synthase component I
85	sp|Q5HWG3|BIOD_CAMJR	ATP-dependent dethiobiotin synthetase BioD
86	gi|57167271|gb|AAW36050.1|	arabinose-5-phosphate isomerase
87	gi|57166219|gb|AAW34998.1|	phosphoglucosamine mutase
88	gi|57166309|gb|AAW35088.1|	ribulose-phosphate 3-epimerase
89	gi|57166945|gb|AAW35724.1|	N-acetylmuramoyl-L-alanine amidase
90	gi|57166625|gb|AAW35404.1|	GTP cyclohydrolase II
91	sp|Q5HU47|MURC_CAMJR	UDP-N-acetylmuramate--L-alanine ligase
92	gi|57167026|gb|AAW35805.1|	aspartate kinase, monofunctional class
93	gi|57165779|gb|AAW34558.1|	argininosuccinate synthase
94	gi|57167467|gb|AAW36246.1|	glutamate racemase
95	gi|57165716|gb|AAW34495.1|	homoserine O-acetyltransferase
96	gi|57165945|gb|AAW34724.1|	homoserine kinase
97	gi|57165961|gb|AAW34740.1|	homoserine dehydrogenase
98	gi|57165715|gb|AAW34494.1|	homoserine O-succinyltransferase
99	gi|57166762|gb|AAW35541.1|	pyrroline-5-carboxylate reductase
100	gi|57165822|gb|AAW34601.1|	3-deoxy-7-phosphoheptulonate synthase
101	gi|57166149|gb|AAW34928.1|	acid phosphatase SurE
102	gi|57166503|gb|AAW35282.1|	UDP-N-acetylglucosamine 1-carboxyvinyltransferase
103	gi|57166292|gb|AAW35071.1|	phospho-N-acetylmuramoyl-pentapeptide-transferase

## Sheet: in π list
		Chokepoint Enzymes in π list
No.	Protein ID	Enzyme Name
1	gi|57167484|gb|AAW36263.1|	DNA ligase, ATP-dependent
2	gi|57166818|gb|AAW35597.1|	lipopolysaccharide heptosyltransferase I
3	gi|57165730|gb|AAW34509.1|	dihydroxy-acid dehydratase
4	sp|Q5HVD9|ILVC_CAMJR	Ketol-acid reductoisomerase
5	sp|Q5HW73|COAX_CAMJR	Type III pantothenate kinase
6	sp|Q5HSJ0|HIS4_CAMJR	1-(5-phosphoribosyl)-5-[(5-phosphoribosylamino)methylideneamino] imidazole-4-carboxamide isomerase
7	gi|57167421|gb|AAW36200.1|	phosphoribosyl-ATP pyrophosphatase/phosphoribosyl-AMP cyclohydrolase
8	sp|Q5HVR3|TRPC_CAMJR	Indole-3-glycerol phosphate synthase
9	sp|Q5HU56|THIG_CAMJR	Thiazole synthase
10	gi|57166894|gb|AAW35673.1|	riboflavin synthase, alpha subunit
11	gi|57166447|gb|AAW35226.1|	D-alanine--D-alanine ligase
12	sp|Q5HWH9|LPXB_CAMJR	Lipid-A-disaccharide synthase
13	sp|Q5HU23|THIE_CAMJR	Thiamine-phosphate synthase
14	gi|57167373|gb|AAW36152.1|	4-carboxymuconolactone decarboxylase, putative
15	gi|57166637|gb|AAW35416.1|	3-dehydroquinate synthase
16	gi|57166768|gb|AAW35547.1|	phosphomethylpyrimidine kinase
17	gi|57167023|gb|AAW35802.1|	dihydropteroate synthase
18	gi|57166242|gb|AAW35021.1|	6,7-dimethyl-8-ribityllumazine synthase
19	gi|57167449|gb|AAW36228.1|	chorismate synthase
20	gi|57167031|gb|AAW35810.1|	S-adenosylmethionine:tRNA ribosyltransferase-isomerase
21	sp|Q5HUF2|TGT_CAMJR	Queuine tRNA-ribosyltransferase
22	sp|Q5HSB2|BIOB_CAMJR	Biotin synthase
23	gi|57166592|gb|AAW35371.1|	ribonuclease P protein component
24	sp|Q5HU41|SYI_CAMJR	Isoleucine--tRNA ligase
25	sp|Q5HU13|SYL_CAMJR	Leucine--tRNA ligase
26	sp|Q5HVM3|SYP_CAMJR	Proline--tRNA ligase
27	gi|57166556|gb|AAW35335.1|	protein-glutamate methylesterase CheB
28	gi|57165710|gb|AAW34489.1|	2-isopropylmalate synthase
29	gi|57166492|gb|AAW35271.1|	phosphatidylserine decarboxylase
30	gi|57166090|gb|AAW34869.1|	acetylglutamate kinase
31	gi|57166088|gb|AAW34867.1|	N-acetyl-gamma-glutamyl-phosphate reductase
32	gi|57165796|gb|AAW34575.1|	acetate kinase
33	gi|57237676|ref|YP_178924.1|	bifunctional aconitate hydratase 2/2-methylisocitrate dehydratase
34	gi|57166243|gb|AAW35022.1|	3-deoxy-8-phosphooctulonate synthase
35	gi|57167416|gb|AAW36195.1|	imidazoleglycerol-phosphate dehydratase/histidinol-phosphatase
36	sp|Q5HUX5|GLMU_CAMJR	Bifunctional protein GlmU
37	sp|Q5HTW1|HLDE_CAMJR	Bifunctional protein HldE
38	gi|57165699|gb|AAW34478.1|	RNA pseudouridylate synthase family protein
39	gi|73620738|sp|Q5HTB5.1|DCD_CAMJR	Deoxycytidine triphosphate deaminase
40	sp|Q5HU62|MURG_CAMJR	UDP-N-acetylglucosamine--N-acetylmuramyl-(pentapeptide) pyrophosphoryl-undecaprenol N-acetylglucosamine transferase
41	sp|Q5HUU3|GSA_CAMJR	Glutamate-1-semialdehyde 2,1-aminomutase
42	gi|57167062|gb|AAW35841.1|	glutamyl-tRNA reductase
43	gi|57238022|ref|YP_179271.1|	ADP-heptose--LPS heptosyltransferase II
44	gi|57238611|ref|YP_179742.1|	histidinol dehydrogenase
45	sp|Q5HWF4|HIS8_CAMJR	Histidinol-phosphate aminotransferase
46	gi|57166563|gb|AAW35342.1|	argininosuccinate lyase
47	gi|57166714|gb|AAW35493.1|	aspartate-semialdehyde dehydrogenase
48	gi|57166208|gb|AAW34987.1|	tryptophan synthase, alpha subunit
49	gi|57166207|gb|AAW34986.1|	tryptophan synthase, beta subunit
50	gi|57166460|gb|AAW35239.1|	tetraacyldisaccharide 4'-kinase
51	sp|Q5HWC0|TRPF_CAMJR	N-(5'-phosphoribosyl)anthranilate isomerase
52	gi|57165930|gb|AAW34709.1|	pyrazinamidase/nicotinamidase, putative
53	gi|57166094|gb|AAW34873.1|	nicotinate phosphoribosyltransferase, putative
54	gi|57166461|gb|AAW35240.1|	threonine synthase
55	gi|57238366|ref|YP_179494.1|	imidazole glycerol phosphate synthase subunit HisF
56	gi|57238367|ref|YP_179495.1|	imidazole glycerol phosphate synthase subunit HisH
57	gi|57238613|ref|YP_179744.1|	imidazole glycerol phosphate synthase subunit HisH
58	gi|57238616|ref|YP_179747.1|	imidazole glycerol phosphate synthase subunit HisF
59	sp|Q5HTR6|LUXS_CAMJR	S-ribosylhomocysteine lyase
60	sp|Q5HT33|SELA_CAMJR	L-seryl-tRNA(Sec) selenium transferase
61	gi|57166246|gb|AAW35025.1|	shikimate kinase
62	gi|57166528|gb|AAW35307.1|	3-phosphoshikimate 1-carboxyvinyltransferase
63	sp|Q5HUV1|SYE1_CAMJR	Glutamate--tRNA ligase 1
64	sp|Q5HW34|MURD_CAMJR	UDP-N-acetylmuramoylalanine--D-glutamate ligase
65	sp|Q5HSB7|MURB_CAMJR	UDP-N-acetylenolpyruvoylglucosamine reductase
66	gi|57236905|ref|YP_179858.1|	3-isopropylmalate dehydrogenase
67	gi|57236903|ref|YP_179856.1|	isopropylmalate isomerase small subunit
68	gi|57236904|ref|YP_179857.1|	isopropylmalate isomerase large subunit
69	gi|57167022|gb|AAW35801.1|	DNA ligase, NAD-dependent
70	gi|57167414|gb|AAW36193.1|	ATP phosphoribosyltransferase
71	sp|Q5HTM5|PDXJ_CAMJR	Pyridoxine 5'-phosphate synthase
72	gi|57167034|gb|AAW35813.1|	acetolactate synthase, large subunit, biosynthetic type
73	gi|57167033|gb|AAW35812.1|	acetolactate synthase, small subunit
74	gi|57166153|gb|AAW34932.1|	3-methyl-2-oxobutanoate hydroxymethyltransferase
75	gi|57238111|ref|YP_179361.1|	4-hydroxythreonine-4-phosphate dehydrogenase
76	sp|Q5HWJ2|LPXA_CAMJR	Acyl-[acyl-carrier-protein]--UDP-N-acetylglucosamine O-acyltransferase
77	gi|57166800|gb|AAW35579.1|	CDP-diacylglycerol--serine O-phosphatidyltransferase
78	gi|57165795|gb|AAW34574.1|	phosphate acetyltransferase
79	gi|57167248|gb|AAW36027.1|	phosphomannomutase/phosphoglucomutase
80	sp|Q5HT08|ACPS_CAMJR	Holo-[acyl-carrier-protein] synthase
81	gi|57166205|gb|AAW34984.1|	anthranilate synthase component II
82	gi|57166204|gb|AAW34983.1|	anthranilate synthase component I
83	sp|Q5HWG3|BIOD_CAMJR	ATP-dependent dethiobiotin synthetase BioD
84	gi|57167271|gb|AAW36050.1|	arabinose-5-phosphate isomerase
85	gi|57166219|gb|AAW34998.1|	phosphoglucosamine mutase
86	gi|57166309|gb|AAW35088.1|	ribulose-phosphate 3-epimerase
87	gi|57166945|gb|AAW35724.1|	N-acetylmuramoyl-L-alanine amidase
88	gi|57166625|gb|AAW35404.1|	GTP cyclohydrolase II
89	sp|Q5HU47|MURC_CAMJR	UDP-N-acetylmuramate--L-alanine ligase
90	gi|57167026|gb|AAW35805.1|	aspartate kinase, monofunctional class
91	gi|57165779|gb|AAW34558.1|	argininosuccinate synthase
92	gi|57167467|gb|AAW36246.1|	glutamate racemase
93	gi|57165716|gb|AAW34495.1|	homoserine O-acetyltransferase
94	gi|57165945|gb|AAW34724.1|	homoserine kinase
95	gi|57165961|gb|AAW34740.1|	homoserine dehydrogenase
96	gi|57165715|gb|AAW34494.1|	homoserine O-succinyltransferase
97	gi|57166762|gb|AAW35541.1|	pyrroline-5-carboxylate reductase
98	gi|57165822|gb|AAW34601.1|	3-deoxy-7-phosphoheptulonate synthase
99	gi|57166149|gb|AAW34928.1|	acid phosphatase SurE
100	gi|57166503|gb|AAW35282.1|	UDP-N-acetylglucosamine 1-carboxyvinyltransferase
101	gi|57166292|gb|AAW35071.1|	phospho-N-acetylmuramoyl-pentapeptide-transferase

## Sheet: in φ list
		Chokepoint Enzymes in φ list
No.	Protein ID	Enzyme Name
1	gi|57167484|gb|AAW36263.1|	DNA ligase, ATP-dependent
2	gi|57166818|gb|AAW35597.1|	lipopolysaccharide heptosyltransferase I
3	gi|57165730|gb|AAW34509.1|	dihydroxy-acid dehydratase
4	sp|Q5HVD9|ILVC_CAMJR	Ketol-acid reductoisomerase
5	sp|Q5HW73|COAX_CAMJR	Type III pantothenate kinase
6	sp|Q5HSJ0|HIS4_CAMJR	1-(5-phosphoribosyl)-5-[(5-phosphoribosylamino)methylideneamino] imidazole-4-carboxamide isomerase
7	gi|57167421|gb|AAW36200.1|	phosphoribosyl-ATP pyrophosphatase/phosphoribosyl-AMP cyclohydrolase
8	sp|Q5HVR3|TRPC_CAMJR	Indole-3-glycerol phosphate synthase
9	sp|Q5HU56|THIG_CAMJR	Thiazole synthase
10	gi|57166894|gb|AAW35673.1|	riboflavin synthase, alpha subunit
11	gi|57166447|gb|AAW35226.1|	D-alanine--D-alanine ligase
12	sp|Q5HWH9|LPXB_CAMJR	Lipid-A-disaccharide synthase
13	sp|Q5HU23|THIE_CAMJR	Thiamine-phosphate synthase
14	gi|57167373|gb|AAW36152.1|	4-carboxymuconolactone decarboxylase, putative
15	gi|57166637|gb|AAW35416.1|	3-dehydroquinate synthase
16	gi|57166768|gb|AAW35547.1|	phosphomethylpyrimidine kinase
17	gi|57167023|gb|AAW35802.1|	dihydropteroate synthase
18	gi|57166242|gb|AAW35021.1|	6,7-dimethyl-8-ribityllumazine synthase
19	gi|57167449|gb|AAW36228.1|	chorismate synthase
20	gi|57167031|gb|AAW35810.1|	S-adenosylmethionine:tRNA ribosyltransferase-isomerase
21	sp|Q5HUF2|TGT_CAMJR	Queuine tRNA-ribosyltransferase
22	sp|Q5HSB2|BIOB_CAMJR	Biotin synthase
23	gi|57166592|gb|AAW35371.1|	ribonuclease P protein component
24	sp|Q5HU41|SYI_CAMJR	Isoleucine--tRNA ligase
25	sp|Q5HU13|SYL_CAMJR	Leucine--tRNA ligase
26	sp|Q5HVM3|SYP_CAMJR	Proline--tRNA ligase
27	gi|57166556|gb|AAW35335.1|	protein-glutamate methylesterase CheB
28	gi|57165710|gb|AAW34489.1|	2-isopropylmalate synthase
29	gi|57166492|gb|AAW35271.1|	phosphatidylserine decarboxylase
30	gi|57166090|gb|AAW34869.1|	acetylglutamate kinase
31	gi|57166088|gb|AAW34867.1|	N-acetyl-gamma-glutamyl-phosphate reductase
32	gi|57165796|gb|AAW34575.1|	acetate kinase
33	gi|57237676|ref|YP_178924.1|	bifunctional aconitate hydratase 2/2-methylisocitrate dehydratase
34	gi|57166243|gb|AAW35022.1|	3-deoxy-8-phosphooctulonate synthase
35	gi|57167416|gb|AAW36195.1|	imidazoleglycerol-phosphate dehydratase/histidinol-phosphatase
36	sp|Q5HUX5|GLMU_CAMJR	Bifunctional protein GlmU
37	sp|Q5HTW1|HLDE_CAMJR	Bifunctional protein HldE
38	gi|57165699|gb|AAW34478.1|	RNA pseudouridylate synthase family protein
39	gi|73620738|sp|Q5HTB5.1|DCD_CAMJR	Deoxycytidine triphosphate deaminase
40	sp|Q5HU62|MURG_CAMJR	UDP-N-acetylglucosamine--N-acetylmuramyl-(pentapeptide) pyrophosphoryl-undecaprenol N-acetylglucosamine transferase
41	sp|Q5HUU3|GSA_CAMJR	Glutamate-1-semialdehyde 2,1-aminomutase
42	gi|57167062|gb|AAW35841.1|	glutamyl-tRNA reductase
43	gi|57238022|ref|YP_179271.1|	ADP-heptose--LPS heptosyltransferase II
44	gi|57238611|ref|YP_179742.1|	histidinol dehydrogenase
45	sp|Q5HWF4|HIS8_CAMJR	Histidinol-phosphate aminotransferase
46	gi|57166563|gb|AAW35342.1|	argininosuccinate lyase
47	gi|57166714|gb|AAW35493.1|	aspartate-semialdehyde dehydrogenase
48	gi|57166208|gb|AAW34987.1|	tryptophan synthase, alpha subunit
49	gi|57166207|gb|AAW34986.1|	tryptophan synthase, beta subunit
50	gi|57166460|gb|AAW35239.1|	tetraacyldisaccharide 4'-kinase
51	sp|Q5HWC0|TRPF_CAMJR	N-(5'-phosphoribosyl)anthranilate isomerase
52	gi|57165930|gb|AAW34709.1|	pyrazinamidase/nicotinamidase, putative
53	gi|57166094|gb|AAW34873.1|	nicotinate phosphoribosyltransferase, putative
54	gi|57166461|gb|AAW35240.1|	threonine synthase
55	gi|57238366|ref|YP_179494.1|	imidazole glycerol phosphate synthase subunit HisF
56	gi|57238367|ref|YP_179495.1|	imidazole glycerol phosphate synthase subunit HisH
57	gi|57238613|ref|YP_179744.1|	imidazole glycerol phosphate synthase subunit HisH
58	gi|57238616|ref|YP_179747.1|	imidazole glycerol phosphate synthase subunit HisF
59	sp|Q5HTR6|LUXS_CAMJR	S-ribosylhomocysteine lyase
60	sp|Q5HT33|SELA_CAMJR	L-seryl-tRNA(Sec) selenium transferase
61	gi|57166246|gb|AAW35025.1|	shikimate kinase
62	gi|57166528|gb|AAW35307.1|	3-phosphoshikimate 1-carboxyvinyltransferase
63	sp|Q5HUV1|SYE1_CAMJR	Glutamate--tRNA ligase 1
64	sp|Q5HW34|MURD_CAMJR	UDP-N-acetylmuramoylalanine--D-glutamate ligase
65	sp|Q5HSB7|MURB_CAMJR	UDP-N-acetylenolpyruvoylglucosamine reductase
66	gi|57236905|ref|YP_179858.1|	3-isopropylmalate dehydrogenase
67	gi|57236903|ref|YP_179856.1|	isopropylmalate isomerase small subunit
68	gi|57236904|ref|YP_179857.1|	isopropylmalate isomerase large subunit
69	gi|57167022|gb|AAW35801.1|	DNA ligase, NAD-dependent
70	gi|57167414|gb|AAW36193.1|	ATP phosphoribosyltransferase
71	sp|Q5HTM5|PDXJ_CAMJR	Pyridoxine 5'-phosphate synthase
72	gi|57167034|gb|AAW35813.1|	acetolactate synthase, large subunit, biosynthetic type
73	gi|57167033|gb|AAW35812.1|	acetolactate synthase, small subunit
74	gi|57166153|gb|AAW34932.1|	3-methyl-2-oxobutanoate hydroxymethyltransferase
75	gi|57238111|ref|YP_179361.1|	4-hydroxythreonine-4-phosphate dehydrogenase
76	sp|Q5HWJ2|LPXA_CAMJR	Acyl-[acyl-carrier-protein]--UDP-N-acetylglucosamine O-acyltransferase
77	gi|57166800|gb|AAW35579.1|	CDP-diacylglycerol--serine O-phosphatidyltransferase
78	gi|57165795|gb|AAW34574.1|	phosphate acetyltransferase
79	gi|57167248|gb|AAW36027.1|	phosphomannomutase/phosphoglucomutase
80	sp|Q5HT08|ACPS_CAMJR	Holo-[acyl-carrier-protein] synthase
81	gi|57166205|gb|AAW34984.1|	anthranilate synthase component II
82	gi|57166204|gb|AAW34983.1|	anthranilate synthase component I
83	sp|Q5HWG3|BIOD_CAMJR	ATP-dependent dethiobiotin synthetase BioD
84	gi|57167271|gb|AAW36050.1|	arabinose-5-phosphate isomerase
85	gi|57166219|gb|AAW34998.1|	phosphoglucosamine mutase
86	gi|57166309|gb|AAW35088.1|	ribulose-phosphate 3-epimerase
87	gi|57166945|gb|AAW35724.1|	N-acetylmuramoyl-L-alanine amidase
88	gi|57166625|gb|AAW35404.1|	GTP cyclohydrolase II
89	sp|Q5HU47|MURC_CAMJR	UDP-N-acetylmuramate--L-alanine ligase
90	gi|57167026|gb|AAW35805.1|	aspartate kinase, monofunctional class
91	gi|57165779|gb|AAW34558.1|	argininosuccinate synthase
92	gi|57167467|gb|AAW36246.1|	glutamate racemase
93	gi|57165716|gb|AAW34495.1|	homoserine O-acetyltransferase
94	gi|57165945|gb|AAW34724.1|	homoserine kinase
95	gi|57165961|gb|AAW34740.1|	homoserine dehydrogenase
96	gi|57165715|gb|AAW34494.1|	homoserine O-succinyltransferase
97	gi|57166762|gb|AAW35541.1|	pyrroline-5-carboxylate reductase
98	gi|57165822|gb|AAW34601.1|	3-deoxy-7-phosphoheptulonate synthase
99	gi|57166149|gb|AAW34928.1|	acid phosphatase SurE
100	gi|57166503|gb|AAW35282.1|	UDP-N-acetylglucosamine 1-carboxyvinyltransferase
101	gi|57166292|gb|AAW35071.1|	phospho-N-acetylmuramoyl-pentapeptide-transferase

## Sheet: in ψ list
		Chokepoint Enzymes in ψ list
No.	Protein ID	Enzyme Name
1	gi|57167484|gb|AAW36263.1|	DNA ligase, ATP-dependent
2	gi|57166818|gb|AAW35597.1|	lipopolysaccharide heptosyltransferase I
3	gi|57165730|gb|AAW34509.1|	dihydroxy-acid dehydratase
4	sp|Q5HVD9|ILVC_CAMJR	Ketol-acid reductoisomerase
5	sp|Q5HW73|COAX_CAMJR	Type III pantothenate kinase
6	sp|Q5HSJ0|HIS4_CAMJR	1-(5-phosphoribosyl)-5-[(5-phosphoribosylamino)methylideneamino] imidazole-4-carboxamide isomerase
7	gi|57167421|gb|AAW36200.1|	phosphoribosyl-ATP pyrophosphatase/phosphoribosyl-AMP cyclohydrolase
8	sp|Q5HVR3|TRPC_CAMJR	Indole-3-glycerol phosphate synthase
9	sp|Q5HU56|THIG_CAMJR	Thiazole synthase
10	gi|57166894|gb|AAW35673.1|	riboflavin synthase, alpha subunit
11	gi|57166447|gb|AAW35226.1|	D-alanine--D-alanine ligase
12	sp|Q5HWH9|LPXB_CAMJR	Lipid-A-disaccharide synthase
13	sp|Q5HU23|THIE_CAMJR	Thiamine-phosphate synthase
14	gi|57167373|gb|AAW36152.1|	4-carboxymuconolactone decarboxylase, putative
15	gi|57166637|gb|AAW35416.1|	3-dehydroquinate synthase
16	gi|57166768|gb|AAW35547.1|	phosphomethylpyrimidine kinase
17	gi|57167023|gb|AAW35802.1|	dihydropteroate synthase
18	gi|57166242|gb|AAW35021.1|	6,7-dimethyl-8-ribityllumazine synthase
19	gi|57167449|gb|AAW36228.1|	chorismate synthase
20	gi|57167031|gb|AAW35810.1|	S-adenosylmethionine:tRNA ribosyltransferase-isomerase
21	sp|Q5HSB2|BIOB_CAMJR	Biotin synthase
22	gi|57166592|gb|AAW35371.1|	ribonuclease P protein component
23	gi|57166556|gb|AAW35335.1|	protein-glutamate methylesterase CheB
24	gi|57166088|gb|AAW34867.1|	N-acetyl-gamma-glutamyl-phosphate reductase
25	gi|57165796|gb|AAW34575.1|	acetate kinase
26	gi|57237676|ref|YP_178924.1|	bifunctional aconitate hydratase 2/2-methylisocitrate dehydratase
27	gi|57166243|gb|AAW35022.1|	3-deoxy-8-phosphooctulonate synthase
28	gi|57167416|gb|AAW36195.1|	imidazoleglycerol-phosphate dehydratase/histidinol-phosphatase
29	sp|Q5HUX5|GLMU_CAMJR	Bifunctional protein GlmU
30	gi|57165699|gb|AAW34478.1|	RNA pseudouridylate synthase family protein
31	gi|73620738|sp|Q5HTB5.1|DCD_CAMJR	Deoxycytidine triphosphate deaminase
32	sp|Q5HU62|MURG_CAMJR	UDP-N-acetylglucosamine--N-acetylmuramyl-(pentapeptide) pyrophosphoryl-undecaprenol N-acetylglucosamine transferase
33	gi|57167062|gb|AAW35841.1|	glutamyl-tRNA reductase
34	gi|57238022|ref|YP_179271.1|	ADP-heptose--LPS heptosyltransferase II
35	gi|57238611|ref|YP_179742.1|	histidinol dehydrogenase
36	sp|Q5HWF4|HIS8_CAMJR	Histidinol-phosphate aminotransferase
37	gi|57166714|gb|AAW35493.1|	aspartate-semialdehyde dehydrogenase
38	gi|57166208|gb|AAW34987.1|	tryptophan synthase, alpha subunit
39	gi|57166207|gb|AAW34986.1|	tryptophan synthase, beta subunit
40	gi|57166460|gb|AAW35239.1|	tetraacyldisaccharide 4'-kinase
41	sp|Q5HWC0|TRPF_CAMJR	N-(5'-phosphoribosyl)anthranilate isomerase
42	gi|57165930|gb|AAW34709.1|	pyrazinamidase/nicotinamidase, putative
43	gi|57238366|ref|YP_179494.1|	imidazole glycerol phosphate synthase subunit HisF
44	gi|57238367|ref|YP_179495.1|	imidazole glycerol phosphate synthase subunit HisH
45	gi|57238613|ref|YP_179744.1|	imidazole glycerol phosphate synthase subunit HisH
46	gi|57238616|ref|YP_179747.1|	imidazole glycerol phosphate synthase subunit HisF
47	sp|Q5HTR6|LUXS_CAMJR	S-ribosylhomocysteine lyase
48	sp|Q5HT33|SELA_CAMJR	L-seryl-tRNA(Sec) selenium transferase
49	gi|57166528|gb|AAW35307.1|	3-phosphoshikimate 1-carboxyvinyltransferase
50	sp|Q5HW34|MURD_CAMJR	UDP-N-acetylmuramoylalanine--D-glutamate ligase
51	sp|Q5HSB7|MURB_CAMJR	UDP-N-acetylenolpyruvoylglucosamine reductase
52	gi|57167414|gb|AAW36193.1|	ATP phosphoribosyltransferase
53	sp|Q5HTM5|PDXJ_CAMJR	Pyridoxine 5'-phosphate synthase
54	gi|57167033|gb|AAW35812.1|	acetolactate synthase, small subunit
55	gi|57166153|gb|AAW34932.1|	3-methyl-2-oxobutanoate hydroxymethyltransferase
56	gi|57238111|ref|YP_179361.1|	4-hydroxythreonine-4-phosphate dehydrogenase
57	sp|Q5HWJ2|LPXA_CAMJR	Acyl-[acyl-carrier-protein]--UDP-N-acetylglucosamine O-acyltransferase
58	gi|57166800|gb|AAW35579.1|	CDP-diacylglycerol--serine O-phosphatidyltransferase
59	gi|57165795|gb|AAW34574.1|	phosphate acetyltransferase
60	sp|Q5HT08|ACPS_CAMJR	Holo-[acyl-carrier-protein] synthase
61	gi|57166204|gb|AAW34983.1|	anthranilate synthase component I
62	sp|Q5HWG3|BIOD_CAMJR	ATP-dependent dethiobiotin synthetase BioD
63	gi|57167271|gb|AAW36050.1|	arabinose-5-phosphate isomerase
64	gi|57166945|gb|AAW35724.1|	N-acetylmuramoyl-L-alanine amidase
65	gi|57166625|gb|AAW35404.1|	GTP cyclohydrolase II
66	sp|Q5HU47|MURC_CAMJR	UDP-N-acetylmuramate--L-alanine ligase
67	gi|57167026|gb|AAW35805.1|	aspartate kinase, monofunctional class
68	gi|57167467|gb|AAW36246.1|	glutamate racemase
69	gi|57165945|gb|AAW34724.1|	homoserine kinase
70	gi|57165961|gb|AAW34740.1|	homoserine dehydrogenase
71	gi|57165715|gb|AAW34494.1|	homoserine O-succinyltransferase
72	gi|57165822|gb|AAW34601.1|	3-deoxy-7-phosphoheptulonate synthase
73	gi|57166149|gb|AAW34928.1|	acid phosphatase SurE
74	gi|57166503|gb|AAW35282.1|	UDP-N-acetylglucosamine 1-carboxyvinyltransferase
75	gi|57166292|gb|AAW35071.1|	phospho-N-acetylmuramoyl-pentapeptide-transferase

## Sheet: in Ω list
		Chokepoint Enzymes in Ω list
No.	Protein ID	Enzyme Name
1	gi|57166818|gb|AAW35597.1|	lipopolysaccharide heptosyltransferase I
2	sp|Q5HW73|COAX_CAMJR	Type III pantothenate kinase
3	gi|57167421|gb|AAW36200.1|	phosphoribosyl-ATP pyrophosphatase/phosphoribosyl-AMP cyclohydrolase
4	sp|Q5HU56|THIG_CAMJR	Thiazole synthase
5	gi|57166894|gb|AAW35673.1|	riboflavin synthase, alpha subunit
6	gi|57166447|gb|AAW35226.1|	D-alanine--D-alanine ligase
7	sp|Q5HWH9|LPXB_CAMJR	Lipid-A-disaccharide synthase
8	gi|57166637|gb|AAW35416.1|	3-dehydroquinate synthase
9	gi|57166768|gb|AAW35547.1|	phosphomethylpyrimidine kinase
10	gi|57167023|gb|AAW35802.1|	dihydropteroate synthase
11	gi|57166242|gb|AAW35021.1|	6,7-dimethyl-8-ribityllumazine synthase
12	gi|57167449|gb|AAW36228.1|	chorismate synthase
13	sp|Q5HSB2|BIOB_CAMJR	Biotin synthase
14	gi|57166556|gb|AAW35335.1|	protein-glutamate methylesterase CheB
15	gi|57166088|gb|AAW34867.1|	N-acetyl-gamma-glutamyl-phosphate reductase
16	gi|57165796|gb|AAW34575.1|	acetate kinase
17	gi|57237676|ref|YP_178924.1|	bifunctional aconitate hydratase 2/2-methylisocitrate dehydratase
18	gi|57166243|gb|AAW35022.1|	3-deoxy-8-phosphooctulonate synthase
19	sp|Q5HUX5|GLMU_CAMJR	Bifunctional protein GlmU
20	gi|57165699|gb|AAW34478.1|	RNA pseudouridylate synthase family protein
21	sp|Q5HU62|MURG_CAMJR	UDP-N-acetylglucosamine--N-acetylmuramyl-(pentapeptide) pyrophosphoryl-undecaprenol N-acetylglucosamine transferase
22	gi|57167062|gb|AAW35841.1|	glutamyl-tRNA reductase
23	gi|57238022|ref|YP_179271.1|	ADP-heptose--LPS heptosyltransferase II
24	gi|57166714|gb|AAW35493.1|	aspartate-semialdehyde dehydrogenase
25	gi|57166207|gb|AAW34986.1|	tryptophan synthase, beta subunit
26	gi|57166528|gb|AAW35307.1|	3-phosphoshikimate 1-carboxyvinyltransferase
27	sp|Q5HW34|MURD_CAMJR	UDP-N-acetylmuramoylalanine--D-glutamate ligase
28	sp|Q5HSB7|MURB_CAMJR	UDP-N-acetylenolpyruvoylglucosamine reductase
29	sp|Q5HTM5|PDXJ_CAMJR	Pyridoxine 5'-phosphate synthase
30	gi|57166153|gb|AAW34932.1|	3-methyl-2-oxobutanoate hydroxymethyltransferase
31	gi|57238111|ref|YP_179361.1|	4-hydroxythreonine-4-phosphate dehydrogenase
32	sp|Q5HWJ2|LPXA_CAMJR	Acyl-[acyl-carrier-protein]--UDP-N-acetylglucosamine O-acyltransferase
33	gi|57165795|gb|AAW34574.1|	phosphate acetyltransferase
34	sp|Q5HT08|ACPS_CAMJR	Holo-[acyl-carrier-protein] synthase
35	gi|57166204|gb|AAW34983.1|	anthranilate synthase component I
36	gi|57167271|gb|AAW36050.1|	arabinose-5-phosphate isomerase
37	gi|57166945|gb|AAW35724.1|	N-acetylmuramoyl-L-alanine amidase
38	gi|57166625|gb|AAW35404.1|	GTP cyclohydrolase II
39	sp|Q5HU47|MURC_CAMJR	UDP-N-acetylmuramate--L-alanine ligase
40	gi|57167026|gb|AAW35805.1|	aspartate kinase, monofunctional class
41	gi|57167467|gb|AAW36246.1|	glutamate racemase
42	gi|57165961|gb|AAW34740.1|	homoserine dehydrogenase
43	gi|57165715|gb|AAW34494.1|	homoserine O-succinyltransferase
44	gi|57166503|gb|AAW35282.1|	UDP-N-acetylglucosamine 1-carboxyvinyltransferase
45	gi|57166292|gb|AAW35071.1|	phospho-N-acetylmuramoyl-pentapeptide-transferase

## Sheet: in η list
		Chokepoint Enzymes in η list
No.	Protein ID	Enzyme Name
1	gi|57166818|gb|AAW35597.1|	lipopolysaccharide heptosyltransferase I
2	sp|Q5HW73|COAX_CAMJR	Type III pantothenate kinase
3	gi|57167421|gb|AAW36200.1|	phosphoribosyl-ATP pyrophosphatase/phosphoribosyl-AMP cyclohydrolase
4	sp|Q5HU56|THIG_CAMJR	Thiazole synthase
5	gi|57166894|gb|AAW35673.1|	riboflavin synthase, alpha subunit
6	gi|57166447|gb|AAW35226.1|	D-alanine--D-alanine ligase
7	sp|Q5HWH9|LPXB_CAMJR	Lipid-A-disaccharide synthase
8	gi|57166637|gb|AAW35416.1|	3-dehydroquinate synthase
9	gi|57166768|gb|AAW35547.1|	phosphomethylpyrimidine kinase
10	gi|57167023|gb|AAW35802.1|	dihydropteroate synthase
11	gi|57166242|gb|AAW35021.1|	6,7-dimethyl-8-ribityllumazine synthase
12	gi|57167449|gb|AAW36228.1|	chorismate synthase
13	sp|Q5HSB2|BIOB_CAMJR	Biotin synthase
14	gi|57166556|gb|AAW35335.1|	protein-glutamate methylesterase CheB
15	gi|57166088|gb|AAW34867.1|	N-acetyl-gamma-glutamyl-phosphate reductase
16	gi|57165796|gb|AAW34575.1|	acetate kinase
17	gi|57237676|ref|YP_178924.1|	bifunctional aconitate hydratase 2/2-methylisocitrate dehydratase
18	gi|57166243|gb|AAW35022.1|	3-deoxy-8-phosphooctulonate synthase
19	sp|Q5HUX5|GLMU_CAMJR	Bifunctional protein GlmU
20	gi|57165699|gb|AAW34478.1|	RNA pseudouridylate synthase family protein
21	sp|Q5HU62|MURG_CAMJR	UDP-N-acetylglucosamine--N-acetylmuramyl-(pentapeptide) pyrophosphoryl-undecaprenol N-acetylglucosamine transferase
22	gi|57167062|gb|AAW35841.1|	glutamyl-tRNA reductase
23	gi|57238022|ref|YP_179271.1|	ADP-heptose--LPS heptosyltransferase II
24	gi|57166714|gb|AAW35493.1|	aspartate-semialdehyde dehydrogenase
25	gi|57166207|gb|AAW34986.1|	tryptophan synthase, beta subunit
26	gi|57166528|gb|AAW35307.1|	3-phosphoshikimate 1-carboxyvinyltransferase
27	sp|Q5HW34|MURD_CAMJR	UDP-N-acetylmuramoylalanine--D-glutamate ligase
28	sp|Q5HSB7|MURB_CAMJR	UDP-N-acetylenolpyruvoylglucosamine reductase
29	sp|Q5HTM5|PDXJ_CAMJR	Pyridoxine 5'-phosphate synthase
30	gi|57166153|gb|AAW34932.1|	3-methyl-2-oxobutanoate hydroxymethyltransferase
31	gi|57238111|ref|YP_179361.1|	4-hydroxythreonine-4-phosphate dehydrogenase
32	sp|Q5HWJ2|LPXA_CAMJR	Acyl-[acyl-carrier-protein]--UDP-N-acetylglucosamine O-acyltransferase
33	gi|57165795|gb|AAW34574.1|	phosphate acetyltransferase
34	sp|Q5HT08|ACPS_CAMJR	Holo-[acyl-carrier-protein] synthase
35	gi|57166204|gb|AAW34983.1|	anthranilate synthase component I
36	gi|57167271|gb|AAW36050.1|	arabinose-5-phosphate isomerase
37	gi|57166945|gb|AAW35724.1|	N-acetylmuramoyl-L-alanine amidase
38	gi|57166625|gb|AAW35404.1|	GTP cyclohydrolase II
39	sp|Q5HU47|MURC_CAMJR	UDP-N-acetylmuramate--L-alanine ligase
40	gi|57167026|gb|AAW35805.1|	aspartate kinase, monofunctional class
41	gi|57167467|gb|AAW36246.1|	glutamate racemase
42	gi|57165961|gb|AAW34740.1|	homoserine dehydrogenase
43	gi|57165715|gb|AAW34494.1|	homoserine O-succinyltransferase
44	gi|57166503|gb|AAW35282.1|	UDP-N-acetylglucosamine 1-carboxyvinyltransferase
45	gi|57166292|gb|AAW35071.1|	phospho-N-acetylmuramoyl-pentapeptide-transferase

## Sheet: in λ list
		Chokepoint Enzymes in λ list
No.	Protein ID	Enzyme Name
1	sp|Q5HT08|ACPS_CAMJR	Holo-[acyl-carrier-protein] synthase
2	gi|57166945|gb|AAW35724.1|	N-acetylmuramoyl-L-alanine amidase
