# Supplementary material for: Pathway based therapeutic targets identification and development of an interactive database CampyNIBase of Campylobacter jejuni RM1221 through non-redundant protein dataset
Source: PLoS One. 2018 Jun 8;13(6):e0198170. doi: 10.1371/journal.pone.0198170 (PMC5993290; doi:10.1371/journal.pone.0198170)
Supplement: S2 Table — (XLSX) [file pone.0198170.s002.xlsx]

## Sheet: δ list
		Plasmid Protein (δ list)
No.	Protein ID	Protein Name
1	gi|57166652|gb|AAW35431.1|	conserved hypothetical protein

## Sheet: in π list
		Plasmid Protein in π list
No.	Protein ID	Protein Name
1	gi|57166652|gb|AAW35431.1|	conserved hypothetical protein

## Sheet: in φ list
		Plasmid Protein in φ list
No.	Protein ID	Protein Name

## Sheet: in ψ list
		Plasmid Protein in ψ list
No.	Protein ID	Protein Name

## Sheet: in Ω list
		Plasmid Protein in Ω list
No.	Protein ID	Protein Name

## Sheet: in η list
		Plasmid Protein in η list
No.	Protein ID	Protein Name

## Sheet: in λ list
		Plasmid Protein in λ list
No.	Protein ID	Protein Name
