# Supplementary material for: Pathway based therapeutic targets identification and development of an interactive database CampyNIBase of Campylobacter jejuni RM1221 through non-redundant protein dataset
Source: PLoS One. 2018 Jun 8;13(6):e0198170. doi: 10.1371/journal.pone.0198170 (PMC5993290; doi:10.1371/journal.pone.0198170)
Supplement: S4 Table — (XLSX) [file pone.0198170.s004.xlsx]

## Sheet: Antibiotic Resistant Genes
			Antibiotic Resistant Genes from two sources
	Antibiotic resistance genes from Literature review					Antibiotic resistance genes from ARDB
	No.	Resistant Genes	Interacting Proteins collected from STRING 10			No.	Gene ID	Gene Name
	1	cmeB	cmeC			1	YP_178373	SMR family multidrug efflux pump
	2	gyrA	gyrB			2	YP_178722	macrolide-specific efflux protein macB
			dnaA			3	YP_179805	ABC transporter ATP-binding protein
			guaA			4	YP_178221	undecaprenol kinase (uppP)
			dnaK			5	YP_178302.1	hypothetical protein CJE0280
			recA
	3	aphA-7

## Sheet: γ list
		Antibiotic Resistant Proteins (γ list)
No.	Protein ID	Protein Name
1	gi|57166225|gb|AAW35004.1|	RND efflux system, inner membrane transporter CmeB
2	gi|57166224|gb|AAW35003.1|	RND efflux system, outer membrane lipoprotein CmeC
3	gi|57166718|gb|AAW35497.1|	DNA gyrase, A subunit
4	gi|57165721|gb|AAW34500.1|	DNA gyrase, B subunit
5	gi|57165719|gb|AAW34498.1|	chromosomal replication initiator protein DnaA
6	gi|57166926|gb|AAW35705.1|	GMP synthase
7	gi|57166408|gb|AAW35187.1|	chaperone protein DnaK
8	gi|57167488|gb|AAW36267.1|	RecA
9	sp|P14508|	Aminoglycoside 3'-phosphotransferase
10	gi|57237360|ref|YP_178373.1|	SMR family multidrug efflux pump
11	gi|57238197|ref|YP_178722.1|	macrolide-specific efflux protein macB
12	gi|57238674|ref|YP_179805.1|	ABC transporter ATP-binding protein
13	gi|57237209|ref|YP_178221.1|	undecaprenol kinase
14	gi|57237289|ref|YP_178302.1|	hypothetical protein CJE0280

## Sheet: in π list
		Antibiotic Resistant Proteins in π list
No.	Protein ID	Protein Name
1	gi|57166225|gb|AAW35004.1|	RND efflux system, inner membrane transporter CmeB
2	gi|57166224|gb|AAW35003.1|	RND efflux system, outer membrane lipoprotein CmeC
3	gi|57166718|gb|AAW35497.1|	DNA gyrase, A subunit
4	gi|57165721|gb|AAW34500.1|	DNA gyrase, B subunit
5	sp|P14508|	Aminoglycoside 3'-phosphotransferase

## Sheet: in φ list
		Antibiotic Resistant Proteins in φ list
No.	Protein ID	Protein Name
1	gi|57166225|gb|AAW35004.1|	RND efflux system, inner membrane transporter CmeB
2	gi|57166224|gb|AAW35003.1|	RND efflux system, outer membrane lipoprotein CmeC
3	gi|57166718|gb|AAW35497.1|	DNA gyrase, A subunit
4	gi|57165721|gb|AAW34500.1|	DNA gyrase, B subunit
5	sp|P14508|	Aminoglycoside 3'-phosphotransferase

## Sheet: in ψ list
		Antibiotic Resistant Proteins in ψ list
No.	Protein ID	Protein Name
1	gi|57166225|gb|AAW35004.1|	RND efflux system, inner membrane transporter CmeB
2	gi|57166224|gb|AAW35003.1|	RND efflux system, outer membrane lipoprotein CmeC
3	gi|57166718|gb|AAW35497.1|	DNA gyrase, A subunit
4	sp|P14508|	Aminoglycoside 3'-phosphotransferase

## Sheet: in Ω list
		Antibiotic Resistant Proteins in Ω list
No.	Protein ID	Protein Name
1	gi|57166225|gb|AAW35004.1|	RND efflux system, inner membrane transporter CmeB
2	gi|57166718|gb|AAW35497.1|	DNA gyrase, A subunit

## Sheet: in η list
		Antibiotic Resistant Proteins in η list
No.	Protein ID	Protein Name
1	gi|57166225|gb|AAW35004.1|	RND efflux system, inner membrane transporter CmeB
2	gi|57166718|gb|AAW35497.1|	DNA gyrase, A subunit

## Sheet: in λ list
		Antibiotic Resistant Proteins in λ list
No.	Protein ID	Protein Name
