# Supplementary material for: Pathway based therapeutic targets identification and development of an interactive database CampyNIBase of Campylobacter jejuni RM1221 through non-redundant protein dataset
Source: PLoS One. 2018 Jun 8;13(6):e0198170. doi: 10.1371/journal.pone.0198170 (PMC5993290; doi:10.1371/journal.pone.0198170)
Supplement: S7 Table — (XLSX) [file pone.0198170.s007.xlsx]

## Sheet: φ list
		Eligible Proteins (φ list)
No.	Protein ID	Protein Name
1	gi|57167484|gb|AAW36263.1|	DNA ligase, ATP-dependent
2	gi|57166818|gb|AAW35597.1|	lipopolysaccharide heptosyltransferase I
3	gi|57165730|gb|AAW34509.1|	dihydroxy-acid dehydratase
4	sp|Q5HVD9|ILVC_CAMJR	Ketol-acid reductoisomerase
5	sp|Q5HW73|COAX_CAMJR	Type III pantothenate kinase
6	sp|Q5HSJ0|HIS4_CAMJR	1-(5-phosphoribosyl)-5-[(5-phosphoribosylamino)methylideneamino] imidazole-4-carboxamide isomerase
7	gi|57167421|gb|AAW36200.1|	phosphoribosyl-ATP pyrophosphatase/phosphoribosyl-AMP cyclohydrolase
8	sp|Q5HVR3|TRPC_CAMJR	Indole-3-glycerol phosphate synthase
9	sp|Q5HU56|THIG_CAMJR	Thiazole synthase
10	gi|57166894|gb|AAW35673.1|	riboflavin synthase, alpha subunit
11	gi|57166447|gb|AAW35226.1|	D-alanine--D-alanine ligase
12	sp|Q5HWH9|LPXB_CAMJR	Lipid-A-disaccharide synthase
13	sp|Q5HU23|THIE_CAMJR	Thiamine-phosphate synthase
14	gi|57167373|gb|AAW36152.1|	4-carboxymuconolactone decarboxylase, putative
15	gi|57166637|gb|AAW35416.1|	3-dehydroquinate synthase
16	gi|57166768|gb|AAW35547.1|	phosphomethylpyrimidine kinase
17	gi|57167023|gb|AAW35802.1|	dihydropteroate synthase
18	gi|57166242|gb|AAW35021.1|	6,7-dimethyl-8-ribityllumazine synthase
19	gi|57167449|gb|AAW36228.1|	chorismate synthase
20	gi|57167031|gb|AAW35810.1|	S-adenosylmethionine:tRNA ribosyltransferase-isomerase
21	sp|Q5HUF2|TGT_CAMJR	Queuine tRNA-ribosyltransferase
22	sp|Q5HSB2|BIOB_CAMJR	Biotin synthase
23	gi|57166592|gb|AAW35371.1|	ribonuclease P protein component
24	sp|Q5HU41|SYI_CAMJR	Isoleucine--tRNA ligase
25	sp|Q5HU13|SYL_CAMJR	Leucine--tRNA ligase
26	sp|Q5HVM3|SYP_CAMJR	Proline--tRNA ligase
27	gi|57166556|gb|AAW35335.1|	protein-glutamate methylesterase CheB
28	gi|57165710|gb|AAW34489.1|	2-isopropylmalate synthase
29	gi|57166492|gb|AAW35271.1|	phosphatidylserine decarboxylase
30	gi|57166090|gb|AAW34869.1|	acetylglutamate kinase
31	gi|57166088|gb|AAW34867.1|	N-acetyl-gamma-glutamyl-phosphate reductase
32	gi|57165796|gb|AAW34575.1|	acetate kinase
33	gi|57237676|ref|YP_178924.1|	bifunctional aconitate hydratase 2/2-methylisocitrate dehydratase
34	gi|57166243|gb|AAW35022.1|	3-deoxy-8-phosphooctulonate synthase
35	gi|57167416|gb|AAW36195.1|	imidazoleglycerol-phosphate dehydratase/histidinol-phosphatase
36	sp|Q5HUX5|GLMU_CAMJR	Bifunctional protein GlmU
37	sp|Q5HTW1|HLDE_CAMJR	Bifunctional protein HldE
38	gi|57165699|gb|AAW34478.1|	RNA pseudouridylate synthase family protein
39	gi|73620738|sp|Q5HTB5.1|DCD_CAMJR	Deoxycytidine triphosphate deaminase
40	sp|Q5HU62|MURG_CAMJR	UDP-N-acetylglucosamine--N-acetylmuramyl-(pentapeptide) pyrophosphoryl-undecaprenol N-acetylglucosamine transferase
41	sp|Q5HUU3|GSA_CAMJR	Glutamate-1-semialdehyde 2,1-aminomutase
42	gi|57167062|gb|AAW35841.1|	glutamyl-tRNA reductase
43	gi|57238022|ref|YP_179271.1|	ADP-heptose--LPS heptosyltransferase II
44	gi|57238611|ref|YP_179742.1|	histidinol dehydrogenase
45	sp|Q5HWF4|HIS8_CAMJR	Histidinol-phosphate aminotransferase
46	gi|57166563|gb|AAW35342.1|	argininosuccinate lyase
47	gi|57166714|gb|AAW35493.1|	aspartate-semialdehyde dehydrogenase
48	gi|57166208|gb|AAW34987.1|	tryptophan synthase, alpha subunit
49	gi|57166207|gb|AAW34986.1|	tryptophan synthase, beta subunit
50	gi|57166460|gb|AAW35239.1|	tetraacyldisaccharide 4'-kinase
51	sp|Q5HWC0|TRPF_CAMJR	N-(5'-phosphoribosyl)anthranilate isomerase
52	gi|57165930|gb|AAW34709.1|	pyrazinamidase/nicotinamidase, putative
53	gi|57166094|gb|AAW34873.1|	nicotinate phosphoribosyltransferase, putative
54	gi|57166461|gb|AAW35240.1|	threonine synthase
55	gi|57238366|ref|YP_179494.1|	imidazole glycerol phosphate synthase subunit HisF
56	gi|57238367|ref|YP_179495.1|	imidazole glycerol phosphate synthase subunit HisH
57	gi|57238613|ref|YP_179744.1|	imidazole glycerol phosphate synthase subunit HisH
58	gi|57238616|ref|YP_179747.1|	imidazole glycerol phosphate synthase subunit HisF
59	sp|Q5HTR6|LUXS_CAMJR	S-ribosylhomocysteine lyase
60	sp|Q5HT33|SELA_CAMJR	L-seryl-tRNA(Sec) selenium transferase
61	gi|57166246|gb|AAW35025.1|	shikimate kinase
62	gi|57166528|gb|AAW35307.1|	3-phosphoshikimate 1-carboxyvinyltransferase
63	sp|Q5HUV1|SYE1_CAMJR	Glutamate--tRNA ligase 1
64	sp|Q5HW34|MURD_CAMJR	UDP-N-acetylmuramoylalanine--D-glutamate ligase
65	sp|Q5HSB7|MURB_CAMJR	UDP-N-acetylenolpyruvoylglucosamine reductase
66	gi|57236905|ref|YP_179858.1|	3-isopropylmalate dehydrogenase
67	gi|57236903|ref|YP_179856.1|	isopropylmalate isomerase small subunit
68	gi|57236904|ref|YP_179857.1|	isopropylmalate isomerase large subunit
69	gi|57167022|gb|AAW35801.1|	DNA ligase, NAD-dependent
70	gi|57167414|gb|AAW36193.1|	ATP phosphoribosyltransferase
71	sp|Q5HTM5|PDXJ_CAMJR	Pyridoxine 5'-phosphate synthase
72	gi|57167034|gb|AAW35813.1|	acetolactate synthase, large subunit, biosynthetic type
73	gi|57167033|gb|AAW35812.1|	acetolactate synthase, small subunit
74	gi|57166153|gb|AAW34932.1|	3-methyl-2-oxobutanoate hydroxymethyltransferase
75	gi|57238111|ref|YP_179361.1|	4-hydroxythreonine-4-phosphate dehydrogenase
76	sp|Q5HWJ2|LPXA_CAMJR	Acyl-[acyl-carrier-protein]--UDP-N-acetylglucosamine O-acyltransferase
77	gi|57166800|gb|AAW35579.1|	CDP-diacylglycerol--serine O-phosphatidyltransferase
78	gi|57165795|gb|AAW34574.1|	phosphate acetyltransferase
79	gi|57167248|gb|AAW36027.1|	phosphomannomutase/phosphoglucomutase
80	sp|Q5HT08|ACPS_CAMJR	Holo-[acyl-carrier-protein] synthase
81	gi|57166205|gb|AAW34984.1|	anthranilate synthase component II
82	gi|57166204|gb|AAW34983.1|	anthranilate synthase component I
83	sp|Q5HWG3|BIOD_CAMJR	ATP-dependent dethiobiotin synthetase BioD
84	gi|57167271|gb|AAW36050.1|	arabinose-5-phosphate isomerase
85	gi|57166219|gb|AAW34998.1|	phosphoglucosamine mutase
86	gi|57166309|gb|AAW35088.1|	ribulose-phosphate 3-epimerase
87	gi|57166945|gb|AAW35724.1|	N-acetylmuramoyl-L-alanine amidase
88	gi|57166625|gb|AAW35404.1|	GTP cyclohydrolase II
89	sp|Q5HU47|MURC_CAMJR	UDP-N-acetylmuramate--L-alanine ligase
90	gi|57167026|gb|AAW35805.1|	aspartate kinase, monofunctional class
91	gi|57165779|gb|AAW34558.1|	argininosuccinate synthase
92	gi|57167467|gb|AAW36246.1|	glutamate racemase
93	gi|57165716|gb|AAW34495.1|	homoserine O-acetyltransferase
94	gi|57165945|gb|AAW34724.1|	homoserine kinase
95	gi|57165961|gb|AAW34740.1|	homoserine dehydrogenase
96	gi|57165715|gb|AAW34494.1|	homoserine O-succinyltransferase
97	gi|57166762|gb|AAW35541.1|	pyrroline-5-carboxylate reductase
98	gi|57165822|gb|AAW34601.1|	3-deoxy-7-phosphoheptulonate synthase
99	gi|57166149|gb|AAW34928.1|	acid phosphatase SurE
100	gi|57166503|gb|AAW35282.1|	UDP-N-acetylglucosamine 1-carboxyvinyltransferase
101	gi|57166292|gb|AAW35071.1|	phospho-N-acetylmuramoyl-pentapeptide-transferase
102	gi|57166004|gb|AAW34783.1|	flagellum-specific ATP synthase FliI
103	gi|57167463|gb|AAW36242.1|	ABC transporter, periplasmic substrate-binding protein, putative
104	gi|57166814|gb|AAW35593.1|	general glycosylation pathway protein
105	gi|57167534|gb|AAW36313.1|	ribosomal protein L3
106	gi|57167533|gb|AAW36312.1|	flagellin subunit protein FlaB
107	gi|57167532|gb|AAW36311.1|	phage protein, HK97 gp10 family
108	gi|57167530|gb|AAW36309.1|	hypothetical protein CJE1444
109	gi|57167527|gb|AAW36306.1|	DNA/RNA non-specific endonuclease
110	gi|57167526|gb|AAW36305.1|	ComEC/Rec2 family protein
111	gi|57167520|gb|AAW36299.1|	nitroreductase family protein
112	gi|57167517|gb|AAW36296.1|	ribosomal protein L4
113	gi|57167515|gb|AAW36294.1|	ribosomal protein L2
114	gi|57167513|gb|AAW36292.1|	ribosomal protein L22
115	gi|57167512|gb|AAW36291.1|	ribosomal protein S3
116	gi|57167511|gb|AAW36290.1|	ribosomal protein L16
117	gi|57167508|gb|AAW36287.1|	ribosomal protein L14
118	gi|57167506|gb|AAW36285.1|	ribosomal protein L5
119	gi|57167504|gb|AAW36283.1|	ribosomal protein S8
120	gi|57167503|gb|AAW36282.1|	ribosomal protein L6
121	gi|57167502|gb|AAW36281.1|	ribosomal protein L18
122	gi|57167501|gb|AAW36280.1|	ribosomal protein S5
123	gi|57167500|gb|AAW36279.1|	ribosomal protein L15
124	gi|57167499|gb|AAW36278.1|	preprotein translocase, SecY subunit
125	gi|57167498|gb|AAW36277.1|	major facilitator superfamily protein
126	gi|57167497|gb|AAW36276.1|	DNA topoisomerase I
127	gi|57167495|gb|AAW36274.1|	sodium/hydrogen exchanger family protein
128	gi|57167494|gb|AAW36273.1|	citrate synthase
129	gi|57167493|gb|AAW36272.1|	CysQ
130	gi|57167492|gb|AAW36271.1|	hypothetical protein CJE1849
131	gi|57167489|gb|AAW36268.1|	conserved hypothetical protein
132	gi|57167487|gb|AAW36266.1|	enolase
133	gi|57167485|gb|AAW36264.1|	conserved hypothetical protein
134	gi|57167483|gb|AAW36262.1|	hypothetical protein CJE1840
135	gi|57167481|gb|AAW36260.1|	conserved hypothetical protein
136	gi|57167480|gb|AAW36259.1|	thioredoxin family protein
137	gi|57167479|gb|AAW36258.1|	thiredoxin, homolog
138	gi|57167478|gb|AAW36257.1|	ABC transporter, ATP-binding protein
139	gi|57167477|gb|AAW36256.1|	ABC transporter, permease protein
140	gi|57167476|gb|AAW36255.1|	ABC transporter, permease protein
141	gi|57167475|gb|AAW36254.1|	membrane protein, putative
142	gi|57167474|gb|AAW36253.1|	conserved hypothetical protein
143	gi|57167473|gb|AAW36252.1|	iron permease, FTR1 family
144	gi|57167470|gb|AAW36249.1|	Na+/H+ antiporter NhaA
145	gi|57167469|gb|AAW36248.1|	Na+/H+ antiporter NhaA
146	gi|57167468|gb|AAW36247.1|	lipoprotein NlpC
147	gi|57167466|gb|AAW36245.1|	methionine aminopeptidase, type I
148	gi|57167465|gb|AAW36244.1|	conserved hypothetical protein
149	gi|57167464|gb|AAW36243.1|	lipoprotein, putative
150	gi|57167462|gb|AAW36241.1|	ABC transporter, ATP-binding protein
151	gi|57167461|gb|AAW36240.1|	ABC transporter, permease protein, putative
152	gi|57167460|gb|AAW36239.1|	transketolase
153	gi|57167459|gb|AAW36238.1|	geranyltranstransferase
154	gi|57167458|gb|AAW36237.1|	PDZ domain protein
155	gi|57167457|gb|AAW36236.1|	conserved hypothetical protein TIGR00103
156	gi|57167456|gb|AAW36235.1|	UDP-N-acetylmuramoylalanyl-D-glutamate--2,6-diaminopimelate ligase
157	gi|57167455|gb|AAW36234.1|	conserved hypothetical protein
158	gi|57167453|gb|AAW36232.1|	DNA primase
159	gi|57167452|gb|AAW36231.1|	conserved hypothetical protein
160	gi|57167451|gb|AAW36230.1|	RNase H
161	gi|57167450|gb|AAW36229.1|	ribonuclease III
162	gi|57167448|gb|AAW36227.1|	conserved hypothetical protein
163	gi|57167446|gb|AAW36225.1|	hypothetical protein CJE1803
164	gi|57167445|gb|AAW36224.1|	biopolymer transport exbD protein
165	gi|57167444|gb|AAW36223.1|	TonB system transport protein ExbB
166	gi|57167443|gb|AAW36222.1|	conserved hypothetical protein
167	gi|57167442|gb|AAW36221.1|	conserved hypothetical protein
168	gi|57167441|gb|AAW36220.1|	serine transporter
169	gi|57167440|gb|AAW36219.1|	L-serine ammonia-lyase
170	gi|57167439|gb|AAW36218.1|	membrane protein, putative
171	gi|57167438|gb|AAW36217.1|	riboflavin biosynthesis protein RibD, putative
172	gi|57167437|gb|AAW36216.1|	conserved hypothetical protein
173	gi|57167436|gb|AAW36215.1|	A/G-specific adenine glycosylase
174	gi|57167435|gb|AAW36214.1|	alpha-ketoglutarate permease
175	gi|57167434|gb|AAW36213.1|	hemin ABC transporter, periplasmic hemin-binding protein, putative
176	gi|57167433|gb|AAW36212.1|	hemin ABC transporter, ATP-binding protein, putative
177	gi|57167432|gb|AAW36211.1|	hemin ABC transporter, permease protein, putative
178	gi|57167431|gb|AAW36210.1|	TonB-dependent heme receptor
179	gi|57167430|gb|AAW36209.1|	conserved hypothetical protein
180	gi|57167429|gb|AAW36208.1|	peptide chain release factor 1
181	gi|57167427|gb|AAW36206.1|	phosphatidylglycerophosphatase A
182	gi|57167426|gb|AAW36205.1|	ATP-sulfurylase family protein
183	gi|57167425|gb|AAW36204.1|	DNA-binding response regulator, putative
184	gi|57167424|gb|AAW36203.1|	ispD/ispF bifunctional enzyme
185	gi|57167423|gb|AAW36202.1|	ATP/GTP-binding protein
186	gi|57167422|gb|AAW36201.1|	2,3,4,5-tetrahydropyridine-2-carboxylate N-succinyltransferase, putative
187	gi|57167419|gb|AAW36198.1|	HrgA protein
188	gi|57167413|gb|AAW36192.1|	ribosomal protein L17
189	gi|57167412|gb|AAW36191.1|	DNA-directed RNA polymerase, alpha subunit
190	gi|57167411|gb|AAW36190.1|	ribosomal protein S4
191	gi|57167410|gb|AAW36189.1|	ribosomal protein S11
192	gi|57167409|gb|AAW36188.1|	ribosomal protein S13/S18
193	gi|57167406|gb|AAW36185.1|	metallo-beta-lactamase domain protein
194	gi|57167405|gb|AAW36184.1|	conserved domain protein
195	gi|57167404|gb|AAW36183.1|	cyclic peptide ABC transporter, ATP-binding protein/permease
196	gi|57167403|gb|AAW36182.1|	flavohemoprotein, truncation
197	gi|57167402|gb|AAW36181.1|	oxidoreductase, FAD-binding, iron-sulfur cluster-binding
198	gi|57167401|gb|AAW36180.1|	peptide ABC transporter, periplasmic peptide-binding protein
199	gi|57167400|gb|AAW36179.1|	peptide ABC transporter, permease protein
200	gi|57167399|gb|AAW36178.1|	peptide ABC transporter, permease protein
201	gi|57167398|gb|AAW36177.1|	peptide ABC transporter, ATP-binding protein
202	gi|57167397|gb|AAW36176.1|	peptide ABC transporter, ATP-binding protein
203	gi|57167396|gb|AAW36175.1|	NADH-quinone oxidoreductase, A subunit
204	gi|57167395|gb|AAW36174.1|	NADH-quinone oxidoreductase, B subunit
205	gi|57167394|gb|AAW36173.1|	NADH-quinone oxidoreductase, C subunit
206	gi|57167393|gb|AAW36172.1|	NADH-quinone oxidoreductase, D subunit
207	gi|57167391|gb|AAW36170.1|	hypothetical protein CJE1745
208	gi|57167390|gb|AAW36169.1|	NADH-quinone oxidoreductase, G subunit
209	gi|57167389|gb|AAW36168.1|	NADH-quinone oxidoreductase, H subunit
210	gi|57167388|gb|AAW36167.1|	NADH-quinone oxidoreductase, I subunit
211	gi|57167387|gb|AAW36166.1|	NADH-quinone oxidoreductase, J subunit
212	gi|57167385|gb|AAW36164.1|	NADH-quinone oxidoreductase, L subunit
213	gi|57167384|gb|AAW36163.1|	NADH-quinone oxidoreductase, M subunit
214	gi|57167383|gb|AAW36162.1|	NADH-quinone oxidoreductase, N subunit
215	gi|57167382|gb|AAW36161.1|	paralyzed flagella protein PflA
216	gi|57167380|gb|AAW36159.1|	arsenical-resistance protein, putative
217	gi|57167379|gb|AAW36158.1|	arsenate reductase
218	gi|57167378|gb|AAW36157.1|	arsenical resistance operon repressor
219	gi|57167377|gb|AAW36156.1|	permease, putative
220	gi|57167376|gb|AAW36155.1|	transporter, putative
221	gi|57167375|gb|AAW36154.1|	conserved hypothetical protein
222	gi|57167372|gb|AAW36151.1|	type I restriction-modification system, M subunit
223	gi|57167371|gb|AAW36150.1|	MloA protein, putative
224	gi|57167370|gb|AAW36149.1|	RloC protein, putative
225	gi|57167369|gb|AAW36148.1|	oxidoreductase, zinc-binding dehydrogenase family
226	gi|57167368|gb|AAW36147.1|	transcriptional regulator, putative
227	gi|57167367|gb|AAW36146.1|	flavodoxin-like fold domain protein
228	gi|57167366|gb|AAW36145.1|	integral membrane protein
229	gi|57167365|gb|AAW36144.1|	conserved hypothetical protein
230	gi|57167364|gb|AAW36143.1|	conserved hypothetical protein
231	gi|57167363|gb|AAW36142.1|	LamB/YcsF family protein
232	gi|57167362|gb|AAW36141.1|	tungstate ABC transporter, periplasmic tungstate-binding protein, putative
233	gi|57167361|gb|AAW36140.1|	tungstate ABC transporter, permease protein, putative
234	gi|57167360|gb|AAW36139.1|	tungsten ABC transporter, ATP-binding protein, putative
235	gi|57167359|gb|AAW36138.1|	acetyl-coenzyme A synthetase
236	gi|57167358|gb|AAW36137.1|	UTP-glucose-1-phosphate uridylyltransferase
237	gi|57167357|gb|AAW36136.1|	glucose-6-phosphate isomerase
238	gi|57167356|gb|AAW36135.1|	bacterioferritin, putative
239	gi|57167355|gb|AAW36134.1|	conserved hypothetical protein
240	gi|57167354|gb|AAW36133.1|	mannosyl-glycoprotein endo-beta-N-acetylglucosamidase domain protein
241	gi|57167353|gb|AAW36132.1|	diaminopimelate epimerase
242	gi|57167352|gb|AAW36131.1|	dephospho-CoA kinase
243	gi|57167351|gb|AAW36130.1|	phosphoribosylformylglycinamidine cyclo-ligase
244	gi|57167349|gb|AAW36128.1|	CRISPR-associated protein Cas1
245	gi|57167348|gb|AAW36127.1|	CRISPR-associated protein Cas2
246	gi|57167347|gb|AAW36126.1|	molybdopterin biosynthesis MoeA protein, putative
247	gi|57167346|gb|AAW36125.1|	conserved hypothetical protein
248	gi|57167345|gb|AAW36124.1|	molybdopterin converting factor, subunit 2
249	gi|57167343|gb|AAW36122.1|	oxidoreductase, putative
250	gi|57167342|gb|AAW36121.1|	carboxynorspermidine decarboxylase
251	gi|57167340|gb|AAW36119.1|	conserved hypothetical protein
252	gi|57167338|gb|AAW36117.1|	formate dehydrogenase, alpha subunit, selenocysteine-containing
253	gi|57167337|gb|AAW36116.1|	formate dehydrogenase, iron-sulfur subunit
254	gi|57167336|gb|AAW36115.1|	formate dehydrogenase, cytochrome b subunit
255	gi|57167335|gb|AAW36114.1|	formate dehydrogenase accessory protein FdhD
256	gi|57167334|gb|AAW36113.1|	ModE repressor domain protein
257	gi|57167333|gb|AAW36112.1|	methyl-accepting chemotaxis protein
258	gi|57167332|gb|AAW36111.1|	conserved hypothetical protein
259	gi|57167331|gb|AAW36110.1|	selenide, water dikinase
260	gi|57167330|gb|AAW36109.1|	bifunctional putA protein, putative
261	gi|57167329|gb|AAW36108.1|	sodium/proline permease
262	gi|57167327|gb|AAW36106.1|	membrane protein, putative
263	gi|57167325|gb|AAW36104.1|	adenylosuccinate synthetase
264	gi|57167324|gb|AAW36103.1|	conserved domain protein
265	gi|57167323|gb|AAW36102.1|	conserved hypothetical protein
266	gi|57167322|gb|AAW36101.1|	conserved hypothetical protein
267	gi|57167321|gb|AAW36100.1|	carbamoyl-phosphate synthase, small subunit
268	gi|57167320|gb|AAW36099.1|	membrane protein, putative
269	gi|57167319|gb|AAW36098.1|	sensory box sensor histidine kinase, putative
270	gi|57167318|gb|AAW36097.1|	DNA-binding response regulator
271	gi|57167317|gb|AAW36096.1|	cytochrome c oxidase, cbb3-type, subunit I
272	gi|57167316|gb|AAW36095.1|	cytochrome c oxidase, cbb3-type, subunit II
273	gi|57167314|gb|AAW36093.1|	cytochrome c oxidase, cbb3-type, subunit III
274	gi|57167311|gb|AAW36090.1|	hypothetical protein CJE1657
275	gi|57167310|gb|AAW36089.1|	lipoprotein, putative
276	gi|57167309|gb|AAW36088.1|	conserved hypothetical protein
277	gi|57167308|gb|AAW36087.1|	ATP-dependent DNA helicase, UvrD/REP family
278	gi|57167307|gb|AAW36086.1|	ribosomal protein L13
279	gi|57167306|gb|AAW36085.1|	ribosomal protein S9
280	gi|57167305|gb|AAW36084.1|	fibronectin-binding protein
281	gi|57167304|gb|AAW36083.1|	HAD-superfamily hydrolase, subfamily IA, variant 1 family protein
282	gi|57167303|gb|AAW36082.1|	pyruvate ferredoxin/flavodoxin oxidoreductase
283	gi|57167302|gb|AAW36081.1|	transformation system protein
284	gi|57167301|gb|AAW36080.1|	general secretory pathway protein D
285	gi|57167300|gb|AAW36079.1|	transformation system protein
286	gi|57167299|gb|AAW36078.1|	transformation system protein
287	gi|57167298|gb|AAW36077.1|	general secretory pathway protein E
288	gi|57167297|gb|AAW36076.1|	general secretory pathway protein F
289	gi|57167296|gb|AAW36075.1|	membrane protein, putative
290	gi|57167295|gb|AAW36074.1|	conserved hypothetical protein
291	gi|57167294|gb|AAW36073.1|	flagellar hook-associated protein FlgK, putative
292	gi|57167293|gb|AAW36072.1|	conserved hypothetical protein
293	gi|57167291|gb|AAW36070.1|	conserved hypothetical protein
294	gi|57167290|gb|AAW36069.1|	flagellar P-ring protein FlgI
295	gi|57167289|gb|AAW36068.1|	site-specific DNA methyltransferase, putative
296	gi|57167288|gb|AAW36067.1|	conserved hypothetical protein
297	gi|57167287|gb|AAW36066.1|	conserved hypothetical protein
298	gi|57167286|gb|AAW36065.1|	thiamine-monophosphate kinase, putative
299	gi|57167285|gb|AAW36064.1|	tRNA pseudouridine synthase D, putative
300	gi|57167282|gb|AAW36061.1|	peptide chain release factor 2
301	gi|57167281|gb|AAW36060.1|	MiaB-like tRNA modifying enzyme YliG, TIGR01125
302	gi|57167280|gb|AAW36059.1|	PP-loop family protein
303	gi|57167279|gb|AAW36058.1|	membrane protein, putative
304	gi|57167278|gb|AAW36057.1|	deoxyuridine triphosphatase domain protein
305	gi|57167277|gb|AAW36056.1|	hypothetical protein CJE1623
306	gi|57167276|gb|AAW36055.1|	conserved hypothetical protein
307	gi|57167275|gb|AAW36054.1|	capsular polysaccharide ABC transporter, permease protein
308	gi|57167274|gb|AAW36053.1|	capsular polysaccharide ABC transporter, ATP-binding protein
309	gi|57167273|gb|AAW36052.1|	capsular polysaccharide ABC transporter
310	gi|57167272|gb|AAW36051.1|	capsular polysaccharide ABC transporter, periplasmic polysaccharide-binding protein
311	gi|57167270|gb|AAW36049.1|	capsular polysaccharide biosynthesis protein, putative
312	gi|57167269|gb|AAW36048.1|	capsular polysaccharide biosynthesis glycosyltransferase WcbB, putative
313	gi|57167268|gb|AAW36047.1|	hypothetical protein CJE1614
314	gi|57167267|gb|AAW36046.1|	capsular polysaccharide biosynthesis protein, putative
315	gi|57167266|gb|AAW36045.1|	GDP-L-fucose synthetase
316	gi|57167265|gb|AAW36044.1|	GDP-mannose 4,6-dehydratase
317	gi|57167264|gb|AAW36043.1|	capsular biosynthesis sugar kinase, putative
318	gi|57167263|gb|AAW36042.1|	phosphoheptose isomerase
319	gi|57167262|gb|AAW36041.1|	capsular biosynthesis nucleotidyltransferase, putative
320	gi|57167261|gb|AAW36040.1|	hypothetical protein CJE1607
321	gi|57167260|gb|AAW36039.1|	haloacid dehalogenase-like hydrolase domain/phosphoribulokinase domain protein
322	gi|57167259|gb|AAW36038.1|	capsular polysaccharide biosynthesis protein, putative
323	gi|57167258|gb|AAW36037.1|	capsular polysaccharide biosynthesis protein, putative
324	gi|57167257|gb|AAW36036.1|	capsular polysaccharide biosynthesis protein, putative
325	gi|57167256|gb|AAW36035.1|	capsular polysaccharide biosynthesis protein, putative
326	gi|57167255|gb|AAW36034.1|	capsule polysaccharide export protein KpsC
327	gi|57167254|gb|AAW36033.1|	capsule polysaccharide export protein KpsS
328	gi|57167253|gb|AAW36032.1|	hypothetical protein CJE1599
329	gi|57167252|gb|AAW36031.1|	cytochrome P450 family protein
330	gi|57167251|gb|AAW36030.1|	membrane protein, putative
331	gi|57167249|gb|AAW36028.1|	flagellar protein FliL
332	gi|57167247|gb|AAW36026.1|	conserved hypothetical protein
333	gi|57167246|gb|AAW36025.1|	conserved hypothetical protein
334	gi|57167245|gb|AAW36024.1|	nicotinate (nicotinamide) nucleotide adenylyltransferase
335	gi|57167244|gb|AAW36023.1|	glyceraldehyde 3-phosphate dehydrogenase A
336	gi|57167243|gb|AAW36022.1|	phosphoglycerate kinase
337	gi|57167242|gb|AAW36021.1|	triosephosphate isomerase
338	gi|57167241|gb|AAW36020.1|	enoyl-(acyl-carrier-protein) reductase
339	gi|57167240|gb|AAW36019.1|	hydrogenase, (NiFe)/(NiFeSe) small subunit family
340	gi|57167238|gb|AAW36017.1|	MmgE/PrpD family protein
341	gi|57167237|gb|AAW36016.1|	adenylosuccinate lyase
342	gi|57167236|gb|AAW36015.1|	cystathionine beta-lyase
343	gi|57167235|gb|AAW36014.1|	endoribonuclease L-PSP, putative
344	gi|57167234|gb|AAW36013.1|	conserved hypothetical protein
345	gi|57167233|gb|AAW36012.1|	ankyrin repeat protein
346	gi|57167232|gb|AAW36011.1|	catalase
347	gi|57167231|gb|AAW36010.1|	conserved hypothetical protein
348	gi|57167230|gb|AAW36009.1|	hypothetical protein CJE1574
349	gi|57167229|gb|AAW36008.1|	flavodoxin
350	gi|57167228|gb|AAW36007.1|	lipoprotein, putative
351	gi|57167227|gb|AAW36006.1|	conserved hypothetical protein
352	gi|57167226|gb|AAW36005.1|	selenocysteine-specific elongation factor
353	gi|57167224|gb|AAW36003.1|	iron-sulfur cluster-binding domain protein
354	gi|57167223|gb|AAW36002.1|	multidrug resistance efflux transporter, putative
355	gi|57167222|gb|AAW36001.1|	non-canonical purine NTP pyrophosphatase, RdgB/HAM1 family
356	gi|57167221|gb|AAW36000.1|	membrane protein, putative
357	gi|57167220|gb|AAW35999.1|	toluene tolerance protein, putative
358	gi|57167219|gb|AAW35998.1|	lipoprotein, VacJ family
359	gi|57167218|gb|AAW35997.1|	nucleotide phosphoribosyltransferase, putative
360	gi|57167217|gb|AAW35996.1|	xanthine/uracil permease family protein
361	gi|57167216|gb|AAW35995.1|	radical SAM domain protein
362	gi|57167215|gb|AAW35994.1|	GlnD family protein
363	gi|57167214|gb|AAW35993.1|	glucosamine--fructose-6-phosphate aminotransferase, isomerizing
364	gi|57167213|gb|AAW35992.1|	serine protease, subtilase family
365	gi|57167212|gb|AAW35991.1|	fumarate hydratase, class II
366	gi|57167211|gb|AAW35990.1|	membrane protein, putative
367	gi|57167210|gb|AAW35989.1|	Holliday junction DNA helicase RuvB
368	gi|57167209|gb|AAW35988.1|	conserved hypothetical protein
369	gi|57167206|gb|AAW35985.1|	hypothetical protein CJE1550
370	gi|57167205|gb|AAW35984.1|	polyphosphate kinase
371	gi|57167204|gb|AAW35983.1|	cytochrome c-type protein nrfH
372	gi|57167203|gb|AAW35982.1|	cytochrome c552
373	gi|57167202|gb|AAW35981.1|	conserved hypothetical protein
374	gi|57167201|gb|AAW35980.1|	enterochelin ABC transporter, ATP-binding protein
375	gi|57167200|gb|AAW35979.1|	enterochelin ABC transporter, permease protein
376	gi|57167199|gb|AAW35978.1|	enterochelin ABC transporter, permease protein
377	gi|57167198|gb|AAW35977.1|	phospholipase A
378	gi|57167197|gb|AAW35976.1|	molybdopterin-guanine dinucleotide biosynthesis protein, putative
379	gi|57167196|gb|AAW35975.1|	fibronectin/fibrinogen binding protein, putative
380	gi|57167195|gb|AAW35974.1|	hypothetical protein CJE1537
381	gi|57167194|gb|AAW35973.1|	phosphatidate cytidylyltransferase
382	gi|57167193|gb|AAW35972.1|	1-deoxy-D-xylulose 5-phosphate reductoisomerase
383	gi|57167192|gb|AAW35971.1|	conserved hypothetical protein
384	gi|57167191|gb|AAW35970.1|	O-sialoglycoprotein endopeptidase
385	gi|57167190|gb|AAW35969.1|	transformation system protein
386	gi|57167189|gb|AAW35968.1|	hypothetical protein CJE1531
387	gi|57167188|gb|AAW35967.1|	motility accessory factor
388	gi|57167186|gb|AAW35965.1|	motility accessory factor
389	gi|57167184|gb|AAW35963.1|	motility accessory factor
390	gi|57167183|gb|AAW35962.1|	motility accessory factor
391	gi|57167182|gb|AAW35961.1|	posttranslational flagellin modification protein A
392	gi|57167181|gb|AAW35960.1|	posttranslational flagellin modification protein B
393	gi|57167180|gb|AAW35959.1|	conserved hypothetical protein
394	gi|57167179|gb|AAW35958.1|	nucleotidyltransferase family protein
395	gi|57167178|gb|AAW35957.1|	UDP-N-acetylglucosamine 2-epimerase
396	gi|57167177|gb|AAW35956.1|	N-acetylneuraminic acid synthetase
397	gi|57167176|gb|AAW35955.1|	formyltransferase, putative
398	gi|57167175|gb|AAW35954.1|	aminotransferase, DegT family
399	gi|57167174|gb|AAW35953.1|	NAD-dependent epimerase/dehydratase family protein
400	gi|57167173|gb|AAW35952.1|	N-acetylneuraminic acid synthetase
401	gi|57167172|gb|AAW35951.1|	flagellin modification protein, PseA
402	gi|57167169|gb|AAW35948.1|	acetyltransferase, GNAT family
403	gi|57167168|gb|AAW35947.1|	flagellar protein, putative
404	gi|57167167|gb|AAW35946.1|	CMP-N-acetylneuraminic acid synthetase
405	gi|57167166|gb|AAW35945.1|	conserved hypothetical protein
406	gi|57167164|gb|AAW35943.1|	aminoglycoside N3-acetyltransferase domain protein
407	gi|57167163|gb|AAW35942.1|	conserved hypothetical protein
408	gi|57167162|gb|AAW35941.1|	polysaccharide deacetylase family protein
409	gi|57167161|gb|AAW35940.1|	acyl carrier protein, putative
410	gi|57167160|gb|AAW35939.1|	formyl transferase domain protein
411	gi|57167159|gb|AAW35938.1|	acetyltransferase, GNAT family
412	gi|57167158|gb|AAW35937.1|	amino acid adenylation domain protein
413	gi|57167157|gb|AAW35936.1|	conserved domain protein
414	gi|57167156|gb|AAW35935.1|	hypothetical protein CJE1494
415	gi|57167154|gb|AAW35933.1|	3-oxoacyl-(acyl-carrier-protein) synthase, putative
416	gi|57167153|gb|AAW35932.1|	HAD-superfamily phosphatase, subfamily IIIC
417	gi|57167152|gb|AAW35931.1|	conserved domain protein
418	gi|57167150|gb|AAW35929.1|	conserved domain protein
419	gi|57167149|gb|AAW35928.1|	conserved hypothetical protein
420	gi|57167148|gb|AAW35927.1|	aminotransferase, DegT/DnrJ/EryC1/StrS family
421	gi|57167147|gb|AAW35926.1|	polysaccharide biosynthesis protein
422	gi|57167145|gb|AAW35924.1|	acetyl-CoA carboxylase, biotin carboxyl carrier protein
423	gi|57167144|gb|AAW35923.1|	acetyl-CoA carboxylase, biotin carboxylase
424	gi|57167143|gb|AAW35922.1|	conserved hypothetical protein
425	gi|57167142|gb|AAW35921.1|	glutamyl-tRNA synthetase
426	gi|57167141|gb|AAW35920.1|	NADP-dependent malic enzyme, truncation
427	gi|57167140|gb|AAW35919.1|	uracil phosphoribosyltransferase
428	gi|57167139|gb|AAW35918.1|	conserved hypothetical protein
429	gi|57167138|gb|AAW35917.1|	potassium uptake protein TrkA, putative
430	gi|57167137|gb|AAW35916.1|	potassium uptake protein, TrkH family
431	gi|57167135|gb|AAW35914.1|	HNH endonuclease domain protein
432	gi|57167134|gb|AAW35913.1|	phage terminase, small subunit, putative
433	gi|57167133|gb|AAW35912.1|	phage terminase, large subunit, putative
434	gi|57167132|gb|AAW35911.1|	toxin-antitoxin protein, putative
435	gi|57167131|gb|AAW35910.1|	portal protein, HK97 family
436	gi|57167130|gb|AAW35909.1|	hypothetical protein CJE1467
437	gi|57167129|gb|AAW35908.1|	hypothetical protein CJE1466
438	gi|57167128|gb|AAW35907.1|	hypothetical protein CJE1465
439	gi|57167124|gb|AAW35903.1|	hypothetical protein CJE1461
440	gi|57167123|gb|AAW35902.1|	hypothetical protein CJE1460
441	gi|57167122|gb|AAW35901.1|	hypothetical protein CJE1459
442	gi|57167121|gb|AAW35900.1|	major capsid protein, HK97 family
443	gi|57167118|gb|AAW35897.1|	hypothetical protein CJE1455
444	gi|57167117|gb|AAW35896.1|	phage head-tail adaptor, putative
445	gi|57167116|gb|AAW35895.1|	hypothetical protein CJE1453
446	gi|57167115|gb|AAW35894.1|	hypothetical protein CJE1452
447	gi|57167114|gb|AAW35893.1|	hypothetical protein CJE1451
448	gi|57167113|gb|AAW35892.1|	hypothetical protein CJE1450
449	gi|57167112|gb|AAW35891.1|	hypothetical protein CJE1449
450	gi|57167111|gb|AAW35890.1|	conserved hypothetical protein
451	gi|57167110|gb|AAW35889.1|	hypothetical protein CJE1447
452	gi|57167109|gb|AAW35888.1|	hypothetical protein CJE1445
453	gi|57167107|gb|AAW35886.1|	hypothetical protein CJE0600
454	gi|57167106|gb|AAW35885.1|	hypothetical protein CJE0601
455	gi|57167104|gb|AAW35883.1|	conserved hypothetical protein
456	gi|57167103|gb|AAW35882.1|	conserved hypothetical protein
457	gi|57167102|gb|AAW35881.1|	lipoprotein, putative
458	gi|57167100|gb|AAW35879.1|	Hit family protein
459	gi|57167099|gb|AAW35878.1|	GTP-binding protein
460	gi|57167098|gb|AAW35877.1|	ferrochelatase
461	gi|57167097|gb|AAW35876.1|	oxidoreductase, Gfo/Idh/MocA family
462	gi|57167096|gb|AAW35875.1|	DegT/DnrJ/EryC1/StrS aminotransferase family
463	gi|57167095|gb|AAW35874.1|	alanyl-tRNA synthetase
464	gi|57167094|gb|AAW35873.1|	maf protein, putative
465	gi|57167093|gb|AAW35872.1|	penicillin-binding protein 1A
466	gi|57167092|gb|AAW35871.1|	ATP-dependent chaperone protein ClpB
467	gi|57167090|gb|AAW35869.1|	carboxyl-terminal protease
468	gi|57167089|gb|AAW35868.1|	phosphoribosylaminoimidazole-succinocarboxamide synthase
469	gi|57167087|gb|AAW35866.1|	phosphoribosylformylglycinamidine synthetase I
470	gi|57167086|gb|AAW35865.1|	conserved domain protein
471	gi|57167085|gb|AAW35864.1|	1-acyl-sn-glycerol-3-phosphate acyltransferase, putative
472	gi|57167084|gb|AAW35863.1|	CrcB
473	gi|57167083|gb|AAW35862.1|	heat shock protein HtpG
474	gi|57167082|gb|AAW35861.1|	conserved hypothetical protein
475	gi|57167081|gb|AAW35860.1|	hypothetical protein CJE0627
476	gi|57167080|gb|AAW35859.1|	Na/Pi-cotransporter, putative
477	gi|57167079|gb|AAW35858.1|	penicillin-binding protein
478	gi|57167077|gb|AAW35856.1|	flagellar basal-body rod protein FlgC
479	gi|57167076|gb|AAW35855.1|	flagellar basal-body rod protein FlgB
480	gi|57167075|gb|AAW35854.1|	conserved hypothetical protein
481	gi|57167074|gb|AAW35853.1|	conserved hypothetical protein
482	gi|57167073|gb|AAW35852.1|	isocitrate dehydrogenase, NADP-dependent
483	gi|57167072|gb|AAW35851.1|	malate dehydrogenase
484	gi|57167071|gb|AAW35850.1|	succinyl-CoA synthase, beta subunit
485	gi|57167070|gb|AAW35849.1|	succinyl-CoA synthase, alpha subunit
486	gi|57167069|gb|AAW35848.1|	2-oxoglutarate:acceptor oxidoreductase, delta subunit
487	gi|57167068|gb|AAW35847.1|	2-oxoglutarate:acceptor oxidoreductase, alpha subunit
488	gi|57167067|gb|AAW35846.1|	2-oxoglutarate:acceptor oxidoreductase, beta subunit
489	gi|57167066|gb|AAW35845.1|	2-oxoglutarate:acceptor oxidoreductase, gamma subunit
490	gi|57167064|gb|AAW35843.1|	conserved domain protein
491	gi|57167063|gb|AAW35842.1|	polyprenyl synthetase family protein
492	gi|57167060|gb|AAW35839.1|	membrane protein, putative
493	gi|57167059|gb|AAW35838.1|	porphobilinogen deaminase
494	gi|57167058|gb|AAW35837.1|	3-octaprenyl-4-hydroxybenzoate carboxy-lyase, putative
495	gi|57167057|gb|AAW35836.1|	flagellar protein FlaG
496	gi|57167056|gb|AAW35835.1|	flagellar hook-associated protein FliD
497	gi|57167055|gb|AAW35834.1|	flagellar protein FliS
498	gi|57167053|gb|AAW35832.1|	translation elongation factor P
499	gi|57167052|gb|AAW35831.1|	membrane protein, putative
500	gi|57167051|gb|AAW35830.1|	membrane protein, putative
501	gi|57167050|gb|AAW35829.1|	conserved hypothetical protein
502	gi|57167049|gb|AAW35828.1|	membrane protein, putative
503	gi|57167048|gb|AAW35827.1|	conserved hypothetical protein
504	gi|57167047|gb|AAW35826.1|	membrane protein, putative
505	gi|57167046|gb|AAW35825.1|	gamma-glutamyl phosphate reductase
506	gi|57167045|gb|AAW35824.1|	pyridine nucleotide-disulphide oxidoreductase family protein
507	gi|57167044|gb|AAW35823.1|	conserved hypothetical protein
508	gi|57167043|gb|AAW35822.1|	replicative DNA helicase
509	gi|57167042|gb|AAW35821.1|	hypothetical protein CJE0668
510	gi|57167040|gb|AAW35819.1|	GTP-binding protein
511	gi|57167038|gb|AAW35817.1|	conserved hypothetical protein
512	gi|57167037|gb|AAW35816.1|	transcriptional regulator, putative
513	gi|57167036|gb|AAW35815.1|	3,4-dihydroxy-2-butanone 4-phosphate synthase
514	gi|57167035|gb|AAW35814.1|	GatB/Yqey family protein
515	gi|57167032|gb|AAW35811.1|	UDP-3-O-(R-3-hydroxymyristoyl)-glucosamine N-acyltransferase
516	gi|57167030|gb|AAW35809.1|	Sec-independent protein translocase TatC
517	gi|57167029|gb|AAW35808.1|	twin-arginine translocation protein TatB
518	gi|57167028|gb|AAW35807.1|	oxygen-independent coproporphyrinogen III oxidase, putative
519	gi|57167027|gb|AAW35806.1|	(di)nucleoside polyphosphate hydrolase
520	gi|57167025|gb|AAW35804.1|	conserved hypothetical protein
521	gi|57167024|gb|AAW35803.1|	DNA polymerase III, delta prime subunit, homolog
522	gi|57167021|gb|AAW35800.1|	membrane protein, putative
523	gi|57167020|gb|AAW35799.1|	hemolysin A
524	gi|57167019|gb|AAW35798.1|	riboflavin biosynthesis protein RibF, putative
525	gi|57167018|gb|AAW35797.1|	methyltransferase, putative
526	gi|57167016|gb|AAW35795.1|	hypothetical protein CJE0695
527	gi|57167015|gb|AAW35794.1|	membrane protein, putative
528	gi|57167013|gb|AAW35792.1|	endonuclease III
529	gi|57167012|gb|AAW35791.1|	major antigenic peptide PEB4
530	gi|57167011|gb|AAW35790.1|	fructose-bisphosphate aldolase
531	gi|57167010|gb|AAW35789.1|	hypothetical protein CJE0701
532	gi|57167009|gb|AAW35788.1|	chemotaxis protein MotB, putative
533	gi|57167008|gb|AAW35787.1|	conserved hypothetical protein
534	gi|57167007|gb|AAW35786.1|	sodium-dependent transporter, putative
535	gi|57167006|gb|AAW35785.1|	MOSC domain protein
536	gi|57167005|gb|AAW35784.1|	thiol:disulfide interchange protein DsbD
537	gi|57167004|gb|AAW35783.1|	conserved hypothetical protein
538	gi|57167003|gb|AAW35782.1|	carboxypeptidase
539	gi|57167002|gb|AAW35781.1|	macrolide-specific efflux protein macA
540	gi|57167001|gb|AAW35780.1|	macrolide-specific efflux protein macB
541	gi|57167000|gb|AAW35779.1|	outer membrane efflux protein
542	gi|57166999|gb|AAW35778.1|	conserved domain protein
543	gi|57166998|gb|AAW35777.1|	conserved hypothetical protein
544	gi|57166997|gb|AAW35776.1|	alginate O-acetyltransferase AlgI
545	gi|57166996|gb|AAW35775.1|	nonheme iron-containing ferritin
546	gi|57166995|gb|AAW35774.1|	phosphate ABC transporter, periplasmic phosphate-binding protein, putative
547	gi|57166994|gb|AAW35773.1|	phosphate ABC transporter, permease protein PstC, putative
548	gi|57166993|gb|AAW35772.1|	phosphate ABC transporter, permease protein PstA, putative
549	gi|57166992|gb|AAW35771.1|	phosphate ABC transporter, ATP-binding protein
550	gi|57166990|gb|AAW35769.1|	MATE efflux family protein
551	gi|57166989|gb|AAW35768.1|	conserved hypothetical protein
552	gi|57166988|gb|AAW35767.1|	hypothetical protein CJE0724
553	gi|57166987|gb|AAW35766.1|	[NiFe] hydrogenase maturation protein HypF
554	gi|57166986|gb|AAW35765.1|	hydrogenase accessory protein HypB
555	gi|57166984|gb|AAW35763.1|	hydrogenase expression/formation protein HypD
556	gi|57166983|gb|AAW35762.1|	hydrogenase expression/formation protein HypE
557	gi|57166982|gb|AAW35761.1|	hydrogenase nickel insertion protein HypA
558	gi|57166981|gb|AAW35760.1|	type III restriction/modification enzyme, methylase subunit
559	gi|57166980|gb|AAW35759.1|	signal peptidase I, putative
560	gi|57166979|gb|AAW35758.1|	hypothetical protein CJE1439
561	gi|57166975|gb|AAW35754.1|	DNA-binding protein Roi
562	gi|57166970|gb|AAW35749.1|	RloG protein, putative
563	gi|57166967|gb|AAW35746.1|	hypothetical protein CJE1427
564	gi|57166966|gb|AAW35745.1|	hypothetical protein CJE1426
565	gi|57166965|gb|AAW35744.1|	hypothetical protein CJE1425
566	gi|57166963|gb|AAW35742.1|	hypothetical protein CJE1423
567	gi|57166961|gb|AAW35740.1|	site-specific DNA-methyltransferase
568	gi|57166960|gb|AAW35739.1|	hypothetical protein CJE1420
569	gi|57166958|gb|AAW35737.1|	site-specific recombinase, phage integrase family
570	gi|57166957|gb|AAW35736.1|	rod shape-determining protein RodA, putative
571	gi|57166956|gb|AAW35735.1|	ribosomal large subunit pseudouridine synthases, RluD subfamily
572	gi|57166955|gb|AAW35734.1|	fibronectin type III domain protein
573	gi|57166954|gb|AAW35733.1|	tRNA (guanine-N(7)-)-methyltransferase
574	gi|57166953|gb|AAW35732.1|	lipoprotein releasing system ATP-binding protein LolD
575	gi|57166952|gb|AAW35731.1|	cell division protein FtsX, putative
576	gi|57166951|gb|AAW35730.1|	peptidase, M23/M37 family
577	gi|57166950|gb|AAW35729.1|	uridylate kinase
578	gi|57166948|gb|AAW35727.1|	RelA/SpoT family protein
579	gi|57166947|gb|AAW35726.1|	tyrosyl-tRNA synthetase
580	gi|57166946|gb|AAW35725.1|	oxidoreductase, 2-nitropropane dioxygenase family
581	gi|57166944|gb|AAW35723.1|	oxidoreductase, FAD-dependent
582	gi|57166943|gb|AAW35722.1|	quinone-reactive Ni/Fe-hydrogenase, small subunit
583	gi|57166942|gb|AAW35721.1|	quinone-reactive Ni/Fe-hydrogenase, large subunit
584	gi|57166941|gb|AAW35720.1|	quinone-reactive Ni/Fe hydrogenase, cytochrome b subunit
585	gi|57166940|gb|AAW35719.1|	hydrogenase maturation protease HydD
586	gi|57166939|gb|AAW35718.1|	recombination protein RecR
587	gi|57166938|gb|AAW35717.1|	sensor histidine kinase
588	gi|57166937|gb|AAW35716.1|	DNA-binding response regulator
589	gi|57166936|gb|AAW35715.1|	co-chaperone protein DnaJ
590	gi|57166935|gb|AAW35714.1|	major outer membrane protein
591	gi|57166934|gb|AAW35713.1|	low molecular weight phosphotyrosine protein phosphatase family protein
592	gi|57166933|gb|AAW35712.1|	membrane protein, putative
593	gi|57166932|gb|AAW35711.1|	conserved hypothetical protein
594	gi|57166931|gb|AAW35710.1|	polyribonucleotide nucleotidyltransferase
595	gi|57166930|gb|AAW35709.1|	organic solvent tolerance protein, putative
596	gi|57166929|gb|AAW35708.1|	conserved hypothetical protein
597	gi|57166928|gb|AAW35707.1|	phosphoribosylamine--glycine ligase
598	gi|57166927|gb|AAW35706.1|	hypothetical protein CJE1386
599	gi|57166924|gb|AAW35703.1|	hypothetical protein CJE1383
600	gi|57166923|gb|AAW35702.1|	excinuclease ABC, C subunit
601	gi|57166922|gb|AAW35701.1|	membrane protein, putative
602	gi|57166921|gb|AAW35700.1|	radical SAM domain protein
603	gi|57166920|gb|AAW35699.1|	uroporphyrinogen decarboxylase
604	gi|57166919|gb|AAW35698.1|	hypothetical protein CJE1378
605	gi|57166918|gb|AAW35697.1|	transporter, putative
606	gi|57166917|gb|AAW35696.1|	hypothetical protein CJE1376
607	gi|57166916|gb|AAW35695.1|	hypothetical protein CJE1375
608	gi|57166913|gb|AAW35692.1|	phosphatase, Ppx/GppA family
609	gi|57166912|gb|AAW35691.1|	conserved hypothetical protein
610	gi|57166911|gb|AAW35690.1|	peptidase, M23/M37 family
611	gi|57166910|gb|AAW35689.1|	glycyl-tRNA synthetase, beta subunit
612	gi|57166909|gb|AAW35688.1|	HAD-superfamily hydrolase, subfamily IA, variant 1 family protein
613	gi|57166908|gb|AAW35687.1|	hypothetical protein CJE1367
614	gi|57166907|gb|AAW35686.1|	sodium/hydrogen exchanger family protein
615	gi|57166906|gb|AAW35685.1|	transcriptional regulator, MerR family
616	gi|57166905|gb|AAW35684.1|	co-chaperone protein DnaJ
617	gi|57166904|gb|AAW35683.1|	protease DO
618	gi|57166903|gb|AAW35682.1|	DNA-binding response regulator
619	gi|57166902|gb|AAW35681.1|	sensor histidine kinase
620	gi|57166900|gb|AAW35679.1|	non-heme iron protein, hemerythrin family
621	gi|57166899|gb|AAW35678.1|	DNA-binding response regulator
622	gi|57166898|gb|AAW35677.1|	sensor histidine kinase
623	gi|57166897|gb|AAW35676.1|	co-chaperonin GroEL
624	gi|57166895|gb|AAW35674.1|	conserved hypothetical protein
625	gi|57166893|gb|AAW35672.1|	conserved hypothetical protein
626	gi|57166891|gb|AAW35670.1|	peptidase, M23/M37 family
627	gi|57166889|gb|AAW35668.1|	conserved domain protein
628	gi|57166888|gb|AAW35667.1|	glycolate oxidase, subunit GlcD
629	gi|57166887|gb|AAW35666.1|	ribonuclease BN
630	gi|57166886|gb|AAW35665.1|	DedA family protein
631	gi|57166885|gb|AAW35664.1|	HD/HDIG/KH domain protein
632	gi|57166884|gb|AAW35663.1|	conserved hypothetical protein
633	gi|57166883|gb|AAW35662.1|	lipoprotein, putative
634	gi|57166882|gb|AAW35661.1|	signal recognition particle-docking protein FtsY
635	gi|57166881|gb|AAW35660.1|	DNA repair protein RadA
636	gi|57166880|gb|AAW35659.1|	ATP synthase F0, A subunit
637	gi|57166878|gb|AAW35657.1|	5,10-methylenetetrahydrofolate reductase
638	gi|57166877|gb|AAW35656.1|	5-methyltetrahydropteroyltriglutamate--homocysteine S-methyltransferase
639	gi|57166876|gb|AAW35655.1|	lipoprotein, NLPA family
640	gi|57166875|gb|AAW35654.1|	oxidoreductase, 2OG-Fe(II) oxygenase family
641	gi|57166873|gb|AAW35652.1|	aspartyl/glutamyl-tRNA(Asn/Gln) amidotransferase, B subunit
642	gi|57166872|gb|AAW35651.1|	glycerol-3-phosphate dehydrogenase, NAD(P)-dependent
643	gi|57166871|gb|AAW35650.1|	dihydroorotase, putative
644	gi|57166870|gb|AAW35649.1|	phosphate transporter family protein
645	gi|57166869|gb|AAW35648.1|	hypothetical protein CJE1327
646	gi|57166868|gb|AAW35647.1|	C4-dicarboxylate transport protein
647	gi|57166866|gb|AAW35645.1|	methyl-accepting chemotaxis protein
648	gi|57166865|gb|AAW35644.1|	methyl-accepting chemotaxis protein
649	gi|57166864|gb|AAW35643.1|	glucose inhibited division protein A
650	gi|57166863|gb|AAW35642.1|	arsenical pump membrane protein
651	gi|57166862|gb|AAW35641.1|	ubiquinol--cytochrome c reductase, iron-sulfur subunit
652	gi|57166861|gb|AAW35640.1|	ubiquinol--cytochrome c reductase, cytochrome b subunit
653	gi|57166860|gb|AAW35639.1|	ubiquinol--cytochrome c reductase, cytochrome c1 subunit
654	gi|57166859|gb|AAW35638.1|	cyclopropane-fatty-acyl-phospholipid synthase, putative
655	gi|57166858|gb|AAW35637.1|	ribosomal protein S2
656	gi|57166857|gb|AAW35636.1|	translation elongation factor Ts
657	gi|57166856|gb|AAW35635.1|	ABC transporter, ATP-binding protein
658	gi|57166855|gb|AAW35634.1|	flagellar biosynthetic protein FliR
659	gi|57166854|gb|AAW35633.1|	conserved hypothetical protein
660	gi|57166853|gb|AAW35632.1|	guanylate kinase, putative
661	gi|57166851|gb|AAW35630.1|	arginyl-tRNA synthetase
662	gi|57166850|gb|AAW35629.1|	multidrug resistance protein, SMR family
663	gi|57166849|gb|AAW35628.1|	multidrug resistance protein, SMR family
664	gi|57166848|gb|AAW35627.1|	conserved hypothetical protein TIGR01033
665	gi|57166847|gb|AAW35626.1|	peptidyl-prolyl cis-trans isomerase B
666	gi|57166846|gb|AAW35625.1|	conserved hypothetical protein
667	gi|57166844|gb|AAW35623.1|	DedA family protein
668	gi|57166843|gb|AAW35622.1|	L-lactate dehydrogenase
669	gi|57166842|gb|AAW35621.1|	membrane protein, putative
670	gi|57166841|gb|AAW35620.1|	membrane protein, putative
671	gi|57166839|gb|AAW35618.1|	cation efflux family protein
672	gi|57166837|gb|AAW35616.1|	copper-translocating P-type ATPase
673	gi|57166836|gb|AAW35615.1|	DNA polymerase III, gamma/tau subunits
674	gi|57166835|gb|AAW35614.1|	transcription termination factor Rho
675	gi|57166834|gb|AAW35613.1|	heavy metal translocating P-type ATPase
676	gi|57166832|gb|AAW35611.1|	cytochrome c553
677	gi|57166831|gb|AAW35610.1|	hydrolase, putative
678	gi|57166830|gb|AAW35609.1|	ADP-L-glycero-D-mannoheptose-6-epimerase
679	gi|57166828|gb|AAW35607.1|	phosphoheptose isomerase
680	gi|57166827|gb|AAW35606.1|	lipooligosaccharide biosynthesis glycosyltransferase, putative
681	gi|57166825|gb|AAW35604.1|	lipooligosaccharide biosynthesis glycosyltransferase
682	gi|57166824|gb|AAW35603.1|	conserved hypothetical protein
683	gi|57166823|gb|AAW35602.1|	lipooligosaccharide biosynthesis galactosyltransferase, putative
684	gi|57166822|gb|AAW35601.1|	lipooligosaccharide biosynthesis glycosyltransferase, putative
685	gi|57166821|gb|AAW35600.1|	lipooligosaccharide biosynthesis galactosyltransferase, putative
686	gi|57166820|gb|AAW35599.1|	lipooligosaccharide biosynthesis glycosyltransferase, putative
687	gi|57166819|gb|AAW35598.1|	lipid A biosynthesis lauroyl acyltransferase
688	gi|57166817|gb|AAW35596.1|	polysaccharide biosynthesis protein
689	gi|57166816|gb|AAW35595.1|	UDP-glucose 4-epimerase
690	gi|57166815|gb|AAW35594.1|	ABC transporter, ATP-binding/permease protein
691	gi|57166813|gb|AAW35592.1|	general glycosylation pathway protein
692	gi|57166812|gb|AAW35591.1|	general glycosylation pathway protein
693	gi|57166811|gb|AAW35590.1|	general glycosylation pathway protein
694	gi|57166810|gb|AAW35589.1|	general glycosylation pathway protein
695	gi|57166809|gb|AAW35588.1|	general glycosylation pathway protein
696	gi|57166808|gb|AAW35587.1|	general glycosylation pathway protein
697	gi|57166807|gb|AAW35586.1|	general glycosylation pathway protein
698	gi|57166806|gb|AAW35585.1|	general glycosylation pathway protein
699	gi|57166805|gb|AAW35584.1|	general glycosylation pathway protein
700	gi|57166804|gb|AAW35583.1|	chemotaxis protein CheY
701	gi|57166803|gb|AAW35582.1|	ribosomal protein L11 methyltransferase, putative
702	gi|57166802|gb|AAW35581.1|	cell division protein FtsH
703	gi|57166801|gb|AAW35580.1|	phosphatidylserine decarboxylase-related protein
704	gi|57166799|gb|AAW35578.1|	conserved hypothetical protein
705	gi|57166798|gb|AAW35577.1|	methionine-R-sulfoxide reductase
706	gi|57166797|gb|AAW35576.1|	integral membrane protein, MarC family
707	gi|57166796|gb|AAW35575.1|	methyl-accepting chemotaxis protein
708	gi|57166795|gb|AAW35574.1|	leucyl/phenylalanyl-tRNA--protein transferase
709	gi|57166794|gb|AAW35573.1|	ATP-dependent Clp protease, ATP-binding subunit ClpA
710	gi|57166792|gb|AAW35571.1|	thioredoxin domain protein
711	gi|57166791|gb|AAW35570.1|	SsrA-binding protein
712	gi|57166790|gb|AAW35569.1|	4-diphosphocytidyl-2C-methyl-D-erythritol kinase
713	gi|57166788|gb|AAW35567.1|	tRNA pseudouridine synthase B
714	gi|57166787|gb|AAW35566.1|	ATP-dependent DNA helicase, UvrD/REP family
715	gi|57166786|gb|AAW35565.1|	conserved hypothetical protein
716	gi|57166785|gb|AAW35564.1|	oligoendopeptidase F
717	gi|57166784|gb|AAW35563.1|	aspartate carbamoyltransferase
718	gi|57166783|gb|AAW35562.1|	sodium/dicarboxylate symporter
719	gi|57166782|gb|AAW35561.1|	S-adenosylmethionine synthetase
720	gi|57166781|gb|AAW35560.1|	apolipoprotein N-acyltransferase
721	gi|57166779|gb|AAW35558.1|	protein-export membrane protein SecD
722	gi|57166778|gb|AAW35557.1|	protein-export membrane protein SecF
723	gi|57166776|gb|AAW35555.1|	lipoprotein, putative
724	gi|57166775|gb|AAW35554.1|	hypothetical protein CJE1232
725	gi|57166774|gb|AAW35553.1|	folC bifunctional protein
726	gi|57166773|gb|AAW35552.1|	peptidase, M23/M37 family
727	gi|57166772|gb|AAW35551.1|	conserved hypothetical protein
728	gi|57166771|gb|AAW35550.1|	transcription-repair coupling factor
729	gi|57166770|gb|AAW35549.1|	conserved hypothetical protein
730	gi|57166769|gb|AAW35548.1|	endonuclease III, putative
731	gi|57166766|gb|AAW35545.1|	uroporphyrinogen-III synthase
732	gi|57166765|gb|AAW35544.1|	conserved domain protein
733	gi|57166764|gb|AAW35543.1|	hypothetical protein CJE1221
734	gi|57166763|gb|AAW35542.1|	transformation system protein
735	gi|57166761|gb|AAW35540.1|	conserved hypothetical protein
736	gi|57166760|gb|AAW35539.1|	lipoprotein, putative
737	gi|57166759|gb|AAW35538.1|	ATP-dependent protease La
738	gi|57166757|gb|AAW35536.1|	single-strand binding protein
739	gi|57166756|gb|AAW35535.1|	ribosomal protein S6
740	gi|57166755|gb|AAW35534.1|	conserved hypothetical protein
741	gi|57166754|gb|AAW35533.1|	membrane-associated zinc metalloprotease, putative
742	gi|57166753|gb|AAW35532.1|	CDP-diacylglycerol--glycerol-3-phosphate 3-phosphatidyltransferase
743	gi|57166752|gb|AAW35531.1|	acetyltransferase, GNAT family
744	gi|57166751|gb|AAW35530.1|	competence/damage-inducible domain protein
745	gi|57166748|gb|AAW35527.1|	aspartyl/glutamyl-tRNA(Asn/Gln) amidotransferase, A subunit
746	gi|57166747|gb|AAW35526.1|	inosine-5'-monophosphate dehydrogenase
747	gi|57166745|gb|AAW35524.1|	hydrolase, carbon-nitrogen family
748	gi|57166743|gb|AAW35522.1|	conserved hypothetical protein
749	gi|57166742|gb|AAW35521.1|	DNA mismatch repair protein
750	gi|57166741|gb|AAW35520.1|	type II restriction-modification enzyme
751	gi|57166740|gb|AAW35519.1|	NAD-dependent deacetylase
752	gi|57166739|gb|AAW35518.1|	transporter, LysE family
753	gi|57166738|gb|AAW35517.1|	succinyl-diaminopimelate desuccinylase
754	gi|57166736|gb|AAW35515.1|	thiamine biosynthesis protein ThiF
755	gi|57166734|gb|AAW35513.1|	ThiH
756	gi|57166733|gb|AAW35512.1|	thiamine-phosphate pyrophosphorylase, putative
757	gi|57166732|gb|AAW35511.1|	transcriptional regulator, AraC family
758	gi|57166731|gb|AAW35510.1|	conserved hypothetical protein
759	gi|57166730|gb|AAW35509.1|	membrane protein, putative
760	gi|57166728|gb|AAW35507.1|	cell division protein, FtsW/RodA/SpoVE family
761	gi|57166727|gb|AAW35506.1|	acetyl-CoA carboxylase, biotin carboxylase
762	gi|57166725|gb|AAW35504.1|	arginine-tRNA-protein transferase-related protein
763	gi|57166724|gb|AAW35503.1|	DnaJ domain protein
764	gi|57166723|gb|AAW35502.1|	AcrB/AcrD/AcrF family protein
765	gi|57166722|gb|AAW35501.1|	conserved hypothetical protein
766	gi|57166721|gb|AAW35500.1|	GTP-binding protein LepA
767	gi|57166720|gb|AAW35499.1|	outer membrane liproprotein MapA
768	gi|57166719|gb|AAW35498.1|	transformation system protein
769	gi|57166717|gb|AAW35496.1|	lipoprotein, putative
770	gi|57166716|gb|AAW35495.1|	hypothetical protein CJE1169
771	gi|57166715|gb|AAW35494.1|	sigma-54 dependent DNA-binding response regulator
772	gi|57166713|gb|AAW35492.1|	membrane protein, putative
773	gi|57166711|gb|AAW35490.1|	cytochrome c family protein
774	gi|57166710|gb|AAW35489.1|	high affinity branched-chain amino acid ABC transporter, periplasmic amino acid-binding protein
775	gi|57166708|gb|AAW35487.1|	high affinity branched-chain amino acid ABC transporter, permease protein
776	gi|57166707|gb|AAW35486.1|	high affinity branched-chain amino acid ABC transporter, permease protein
777	gi|57166706|gb|AAW35485.1|	high affinity branched-chain amino acid ABC transporter, ATP-binding protein
778	gi|57166705|gb|AAW35484.1|	high affinity branched-chain amino acid ABC transporter, ATP-binding protein
779	gi|57166704|gb|AAW35483.1|	cytochrome c biogenesis protein, CcmF/CycK/CcsA family
780	gi|57166703|gb|AAW35482.1|	membrane protein, putative
781	gi|57166700|gb|AAW35479.1|	hypothetical protein CJE1153
782	gi|57166699|gb|AAW35478.1|	hypothetical protein CJE1152
783	gi|57166698|gb|AAW35477.1|	hypothetical protein CJE1151
784	gi|57166697|gb|AAW35476.1|	hypothetical protein CJE1150
785	gi|57166695|gb|AAW35474.1|	hypothetical protein CJE1148
786	gi|57166694|gb|AAW35473.1|	hypothetical protein CJE1147
787	gi|57166693|gb|AAW35472.1|	hypothetical protein CJE1146
788	gi|57166692|gb|AAW35471.1|	hypothetical protein CJE1145
789	gi|57166690|gb|AAW35469.1|	hypothetical protein CJE1143
790	gi|57166689|gb|AAW35468.1|	conserved domain protein
791	gi|57166688|gb|AAW35467.1|	hypothetical protein CJE1141
792	gi|57166687|gb|AAW35466.1|	hypothetical protein CJE1139
793	gi|57166685|gb|AAW35464.1|	conserved hypothetical protein
794	gi|57166684|gb|AAW35463.1|	hypothetical protein CJE1136
795	gi|57166683|gb|AAW35462.1|	hypothetical protein CJE1135
796	gi|57166681|gb|AAW35460.1|	hypothetical protein CJE1133
797	gi|57166680|gb|AAW35459.1|	hypothetical protein CJE1132
798	gi|57166678|gb|AAW35457.1|	hypothetical protein CJE1130
799	gi|57166675|gb|AAW35454.1|	hypothetical protein CJE1127
800	gi|57166672|gb|AAW35451.1|	conserved domain protein
801	gi|57166665|gb|AAW35444.1|	hypothetical protein CJE1116
802	gi|57166664|gb|AAW35443.1|	conserved domain protein
803	gi|57166662|gb|AAW35441.1|	hypothetical protein CJE1113
804	gi|57166661|gb|AAW35440.1|	hypothetical protein CJE1112
805	gi|57166660|gb|AAW35439.1|	hypothetical protein CJE1111
806	gi|57166658|gb|AAW35437.1|	hypothetical protein CJE1109
807	gi|57166656|gb|AAW35435.1|	TraG-like protein
808	gi|57166655|gb|AAW35434.1|	hypothetical protein CJE1106
809	gi|57166654|gb|AAW35433.1|	hypothetical protein CJE1105
810	gi|57166643|gb|AAW35422.1|	site-specific recombinase, phage integrase family
811	gi|57166642|gb|AAW35421.1|	conserved hypothetical protein
812	gi|57166640|gb|AAW35419.1|	membrane protein, putative
813	gi|57166638|gb|AAW35417.1|	trkA domain protein
814	gi|57166636|gb|AAW35415.1|	mechanosensitive ion channel family protein
815	gi|57166635|gb|AAW35414.1|	MiaB-like tRNA modifying enzyme
816	gi|57166634|gb|AAW35413.1|	cell division protein FtsH, putative
817	gi|57166633|gb|AAW35412.1|	conserved hypothetical protein
818	gi|57166632|gb|AAW35411.1|	rhomboid family protein
819	gi|57166631|gb|AAW35410.1|	phosphohistidine phosphatase SixA
820	gi|57166630|gb|AAW35409.1|	RNA polymerase sigma factor RpoD
821	gi|57166629|gb|AAW35408.1|	transcriptional regulator, LysR family
822	gi|57166628|gb|AAW35407.1|	membrane protein, putative
823	gi|57166627|gb|AAW35406.1|	conserved hypothetical protein
824	gi|57166626|gb|AAW35405.1|	methyltransferase GidB
825	gi|57166624|gb|AAW35403.1|	porphobilinogen synthase
826	gi|57166623|gb|AAW35402.1|	ornithine carbamoyltransferase
827	gi|57166622|gb|AAW35401.1|	conserved hypothetical protein
828	gi|57166621|gb|AAW35400.1|	oxygen-independent coproporphyrinogen III oxidase
829	gi|57166620|gb|AAW35399.1|	iron-sulfur cluster-binding domain protein
830	gi|57166619|gb|AAW35398.1|	hypothetical protein CJE1070
831	gi|57166618|gb|AAW35397.1|	conserved domain protein
832	gi|57166617|gb|AAW35396.1|	membrane protein, putative
833	gi|57166616|gb|AAW35395.1|	hippurate hydrolase
834	gi|57166615|gb|AAW35394.1|	conserved hypothetical protein
835	gi|57166614|gb|AAW35393.1|	surface-exposed lipoprotein
836	gi|57166613|gb|AAW35392.1|	surface antigen, CjaA
837	gi|57166612|gb|AAW35391.1|	transport protein CjaB
838	gi|57166611|gb|AAW35390.1|	aminoacyl-histidine dipeptidase
839	gi|57166610|gb|AAW35389.1|	thermonuclease family protein
840	gi|57166608|gb|AAW35387.1|	conserved hypothetical protein
841	gi|57166607|gb|AAW35386.1|	methyltransferase, putative
842	gi|57166604|gb|AAW35383.1|	conserved domain protein
843	gi|57166603|gb|AAW35382.1|	hypothetical protein CJE1052
844	gi|57166597|gb|AAW35376.1|	thioesterase family protein
845	gi|57166596|gb|AAW35375.1|	conserved hypothetical protein
846	gi|57166595|gb|AAW35374.1|	conserved hypothetical protein
847	gi|57166594|gb|AAW35373.1|	acetyltransferase, GNAT family
848	gi|57166591|gb|AAW35370.1|	conserved hypothetical protein
849	gi|57166590|gb|AAW35369.1|	inner membrane protein, 60 kDa
850	gi|57166589|gb|AAW35368.1|	conserved hypothetical protein
851	gi|57166588|gb|AAW35367.1|	tRNA modification GTPase TrmE
852	gi|57166587|gb|AAW35366.1|	phosphoribosylformylglycinamidine synthase II
853	gi|57166586|gb|AAW35365.1|	DnaJ domain protein
854	gi|57166585|gb|AAW35364.1|	bifunctional purine biosynthesis protein PurH
855	gi|57166584|gb|AAW35363.1|	methyl-accepting chemotaxis protein
856	gi|57166582|gb|AAW35361.1|	heat shock protein HslJ, putative
857	gi|57166581|gb|AAW35360.1|	peptidyl-arginine deiminase family protein
858	gi|57166580|gb|AAW35359.1|	cation efflux family protein
859	gi|57166579|gb|AAW35358.1|	hydrolase, carbon-nitrogen family
860	gi|57166578|gb|AAW35357.1|	lipoprotein, putative
861	gi|57166577|gb|AAW35356.1|	conserved hypothetical protein
862	gi|57166576|gb|AAW35355.1|	conserved domain protein
863	gi|57166575|gb|AAW35354.1|	conserved hypothetical protein
864	gi|57166574|gb|AAW35353.1|	preprotein translocase, SecA subunit
865	gi|57166573|gb|AAW35352.1|	permease, putative
866	gi|57166572|gb|AAW35351.1|	amino acid ABC transporter, permease protein, His/Glu/Gln/Arg/opine family
867	gi|57166571|gb|AAW35350.1|	conserved hypothetical protein
868	gi|57166570|gb|AAW35349.1|	2-acylglycerophosphoethanolamine acyltransferase / acyl-acyl carrier protein synthetase
869	gi|57166569|gb|AAW35348.1|	membrane protein, putative
870	gi|57166568|gb|AAW35347.1|	ATP synthase F0, C subunit
871	gi|57166567|gb|AAW35346.1|	sodium transporter, putative
872	gi|57166566|gb|AAW35345.1|	sodium transporter, putative
873	gi|57166565|gb|AAW35344.1|	oxaloacetate decarboxylase, alpha subunit, putative
874	gi|57166564|gb|AAW35343.1|	phosphoenolpyruvate carboxykinase (ATP)
875	gi|57166562|gb|AAW35341.1|	GTP-binding protein YchF
876	gi|57166561|gb|AAW35340.1|	cytosol aminopeptidase family protein
877	gi|57166560|gb|AAW35339.1|	DedA family protein
878	gi|57166559|gb|AAW35338.1|	adenine phosphoribosyltransferase
879	gi|57166558|gb|AAW35337.1|	conserved hypothetical protein
880	gi|57166557|gb|AAW35336.1|	ribose 5-phosphate isomerase B
881	gi|57166555|gb|AAW35334.1|	chemotaxis protein methyltransferase CheR
882	gi|57166554|gb|AAW35333.1|	amino acid ABC transporter, ATP-binding protein PEB1
883	gi|57166553|gb|AAW35332.1|	amino acid ABC transporter, periplasmic amino acid-binding protein PEB1
884	gi|57166552|gb|AAW35331.1|	amino acid ABC transporter, permease protein PEB1
885	gi|57166551|gb|AAW35330.1|	amino acid ABC transporter, permease protein PEB1
886	gi|57166550|gb|AAW35329.1|	ribose-phosphate pyrophosphokinase
887	gi|57166549|gb|AAW35328.1|	carbon starvation protein A
888	gi|57166547|gb|AAW35326.1|	thioesterase family protein
889	gi|57166546|gb|AAW35325.1|	invasion antigen B
890	gi|57166544|gb|AAW35323.1|	cysteine synthase A
891	gi|57166543|gb|AAW35322.1|	SCO1/SenC family protein
892	gi|57166542|gb|AAW35321.1|	conserved hypothetical protein
893	gi|57166541|gb|AAW35320.1|	conserved hypothetical protein
894	gi|57166540|gb|AAW35319.1|	conserved hypothetical protein
895	gi|57166539|gb|AAW35318.1|	conserved hypothetical protein
896	gi|57166538|gb|AAW35317.1|	alanine racemase
897	gi|57166537|gb|AAW35316.1|	RNA methyltransferase, TrmH family
898	gi|57166536|gb|AAW35315.1|	amino acid carrier protein
899	gi|57166535|gb|AAW35314.1|	amino acid ABC transporter, ATP-binding protein
900	gi|57166534|gb|AAW35313.1|	amino acid ABC tansporter, permease protein, His/Glu/Gln/Arg/opine family
901	gi|57166532|gb|AAW35311.1|	4-methyl-5(B-hydroxyethyl)-thiazole monophosphate biosynthesis enzyme
902	gi|57166531|gb|AAW35310.1|	HIT family protein
903	gi|57166530|gb|AAW35309.1|	phenylalanyl-tRNA synthetase, alpha subunit
904	gi|57166529|gb|AAW35308.1|	phenylalanyl-tRNA synthetase, beta subunit
905	gi|57166527|gb|AAW35306.1|	4-hydroxy-3-methylbut-2-enyl diphosphate reductase
906	gi|57166526|gb|AAW35305.1|	ribosomal protein S1
907	gi|57166525|gb|AAW35304.1|	hypothetical protein CJE0971
908	gi|57166524|gb|AAW35303.1|	D-3-phosphoglycerate dehydrogenase
909	gi|57166523|gb|AAW35302.1|	DNA-binding response regulator
910	gi|57166522|gb|AAW35301.1|	sensor histidine kinase
911	gi|57166521|gb|AAW35300.1|	ABC transporter, ATP-binding protein
912	gi|57166520|gb|AAW35299.1|	flagellin family protein
913	gi|57166519|gb|AAW35298.1|	cell division protein FtsK, putative
914	gi|57166517|gb|AAW35296.1|	RrF2 family protein, putative
915	gi|57166516|gb|AAW35295.1|	flagellar biosynthesis protein FlhA
916	gi|57166515|gb|AAW35294.1|	conserved hypothetical protein
917	gi|57166513|gb|AAW35292.1|	hypothetical protein CJE0959
918	gi|57166511|gb|AAW35290.1|	thiol:disulfide interchange protein DsbA, putative
919	gi|57166509|gb|AAW35288.1|	thiol:disulfide interchange protein DsbA
920	gi|57166508|gb|AAW35287.1|	site-specific recombinase, phage integrase family
921	gi|57166507|gb|AAW35286.1|	para-aminobenzoate synthase glutamine amidotransferase, component I
922	gi|57166506|gb|AAW35285.1|	para-aminobenzoate synthase glutamine amidotransferase, component II
923	gi|57166505|gb|AAW35284.1|	integral membrane protein
924	gi|57166504|gb|AAW35283.1|	hypothetical protein CJE0946
925	gi|57166502|gb|AAW35281.1|	molybdopterin biosynthesis MoeA protein, putative
926	gi|57166501|gb|AAW35280.1|	signal peptidase I
927	gi|57166500|gb|AAW35279.1|	folD bifunctional protein
928	gi|57166499|gb|AAW35278.1|	conserved hypothetical protein
929	gi|57166497|gb|AAW35276.1|	membrane protein, putative
930	gi|57166496|gb|AAW35275.1|	membrane protein, putative
931	gi|57166495|gb|AAW35274.1|	major facilitator family protein
932	gi|57166494|gb|AAW35273.1|	hypothetical protein CJE0936
933	gi|57166491|gb|AAW35270.1|	Ser/Thr protein phosphatase family protein
934	gi|57166488|gb|AAW35267.1|	soluble lytic murein transglycosylase, putative
935	gi|57166487|gb|AAW35266.1|	lipoprotein, putative
936	gi|57166486|gb|AAW35265.1|	molybdopterin-guanine dinucleotide biosynthesis protein MobB
937	gi|57166485|gb|AAW35264.1|	fructose-1,6-bisphosphatase
938	gi|57166483|gb|AAW35262.1|	methionyl-tRNA synthetase
939	gi|57166482|gb|AAW35261.1|	conserved hypothetical protein
940	gi|57166481|gb|AAW35260.1|	methylated-DNA--protein-cysteine S-methyltransferase
941	gi|57166479|gb|AAW35258.1|	ankyrin repeat protein
942	gi|57166478|gb|AAW35257.1|	oxidoreductase, short chain dehydrogenase/reductase family
943	gi|57166477|gb|AAW35256.1|	Na+/H+ antiporter family protein
944	gi|57166476|gb|AAW35255.1|	tRNA (uracil-5-)-methyltransferase
945	gi|57166475|gb|AAW35254.1|	conserved hypothetical protein
946	gi|57166474|gb|AAW35253.1|	CoA-binding domain protein
947	gi|57166473|gb|AAW35252.1|	threonine dehydratase
948	gi|57166472|gb|AAW35251.1|	tRNA pseudouridine synthase A
949	gi|57166471|gb|AAW35250.1|	membrane protein, putative
950	gi|57166470|gb|AAW35249.1|	peptidase, A24 family
951	gi|57166469|gb|AAW35248.1|	undecaprenyl diphosphate synthase
952	gi|57166468|gb|AAW35247.1|	conserved hypothetical protein
953	gi|57166467|gb|AAW35246.1|	phosphopantothenoylcysteine decarboxylase/phosphopantothenate--cysteine ligase
954	gi|57166465|gb|AAW35244.1|	flagellar biosynthetic protein FliP
955	gi|57166464|gb|AAW35243.1|	amino acid-binding protein
956	gi|57166462|gb|AAW35241.1|	3-deoxy-D-manno-octulosonate cytidylyltransferase
957	gi|57166459|gb|AAW35238.1|	NAD+ synthetase
958	gi|57166458|gb|AAW35237.1|	metallo-beta-lactamase family protein
959	gi|57166457|gb|AAW35236.1|	hypothetical protein CJE0899
960	gi|57166456|gb|AAW35235.1|	oxidoreductase, short chain dehydrogenase/reductase family
961	gi|57166455|gb|AAW35234.1|	dihydrodipicolinate synthase
962	gi|57166454|gb|AAW35233.1|	peptidase, M16 family
963	gi|57166453|gb|AAW35232.1|	dihydroorotate dehydrogenase
964	gi|57166452|gb|AAW35231.1|	ABC transporter, ATP-binding protein/permease MsbA, putative
965	gi|57166451|gb|AAW35230.1|	cysteinyl-tRNA synthetase
966	gi|57166450|gb|AAW35229.1|	integral membrane protein MviN
967	gi|57166449|gb|AAW35228.1|	conserved hypothetical protein
968	gi|57166448|gb|AAW35227.1|	Holliday junction DNA helicase RuvA
969	gi|57166445|gb|AAW35224.1|	conserved hypothetical protein
970	gi|57166444|gb|AAW35223.1|	Mur ligase family protein
971	gi|57166443|gb|AAW35222.1|	hypothetical protein CJE0885
972	gi|57166442|gb|AAW35221.1|	sensor histidine kinase
973	gi|57166441|gb|AAW35220.1|	conserved hypothetical protein
974	gi|57166440|gb|AAW35219.1|	aminotransferase, putative
975	gi|57166439|gb|AAW35218.1|	formyltetrahydrofolate deformylase
976	gi|57166438|gb|AAW35217.1|	polyA polymerase family protein
977	gi|57166437|gb|AAW35216.1|	conserved hypothetical protein
978	gi|57166434|gb|AAW35213.1|	NapD
979	gi|57166433|gb|AAW35212.1|	NapL
980	gi|57166432|gb|AAW35211.1|	periplasmic nitrate reductase, small subunit
981	gi|57166431|gb|AAW35210.1|	ferredoxin-type protein NapH
982	gi|57166430|gb|AAW35209.1|	ferredoxin-type protein NapG
983	gi|57166429|gb|AAW35208.1|	periplasmic nitrate reductase, large subunit
984	gi|57166428|gb|AAW35207.1|	thiol peroxidase
985	gi|57166427|gb|AAW35206.1|	major antigenic peptide PEB2
986	gi|57166426|gb|AAW35205.1|	ATP-dependent DNA helicase, putative
987	gi|57166425|gb|AAW35204.1|	hypothetical protein CJE0867
988	gi|57166424|gb|AAW35203.1|	valyl-tRNA synthetase
989	gi|57166423|gb|AAW35202.1|	ABC transporter, ATP-binding protein
990	gi|57166422|gb|AAW35201.1|	ABC transporter, permease protein
991	gi|57166421|gb|AAW35200.1|	lipoprotein, NLPA family
992	gi|57166420|gb|AAW35199.1|	lipoprotein, NLPA family
993	gi|57166419|gb|AAW35198.1|	lipoprotein, NLPA family
994	gi|57166418|gb|AAW35197.1|	flagellar basal-body P-ring formation protein FlgA, putative
995	gi|57166417|gb|AAW35196.1|	3-octaprenyl-4-hydroxybenzoate carboxy-lyase, putative
996	gi|57166416|gb|AAW35195.1|	posphopantetheine adenylyltransferase
997	gi|57166415|gb|AAW35194.1|	thymidylate kinase
998	gi|57166414|gb|AAW35193.1|	histidyl-tRNA synthetase
999	gi|57166413|gb|AAW35192.1|	arginine decarboxylase
1000	gi|57166412|gb|AAW35191.1|	serine acetyltransferase
1001	gi|57166411|gb|AAW35190.1|	aspartate aminotransferase
1002	gi|57166410|gb|AAW35189.1|	conserved hypothetical protein
1003	gi|57166409|gb|AAW35188.1|	conserved hypothetical protein
1004	gi|57166407|gb|AAW35186.1|	co-chaperone protein GrpE
1005	gi|57166406|gb|AAW35185.1|	heat-inducible transcription repressor HrcA
1006	gi|57166405|gb|AAW35184.1|	ferric receptor CfrA
1007	gi|57166403|gb|AAW35182.1|	TonB
1008	gi|57166396|gb|AAW35175.1|	hypothetical protein CJE0590
1009	gi|57166394|gb|AAW35173.1|	hypothetical protein CJE0588
1010	gi|57166393|gb|AAW35172.1|	hypothetical protein CJE0587
1011	gi|57166391|gb|AAW35170.1|	hypothetical protein CJE0585
1012	gi|57166390|gb|AAW35169.1|	hypothetical protein CJE0584
1013	gi|57166389|gb|AAW35168.1|	hypothetical protein CJE0583
1014	gi|57166388|gb|AAW35167.1|	hypothetical protein CJE0582
1015	gi|57166387|gb|AAW35166.1|	hypothetical protein CJE0581
1016	gi|57166385|gb|AAW35164.1|	hypothetical protein CJE0579
1017	gi|57166383|gb|AAW35162.1|	terminase B protein, putative
1018	gi|57166382|gb|AAW35161.1|	conserved domain protein
1019	gi|57166381|gb|AAW35160.1|	hypothetical protein CJE0575
1020	gi|57166380|gb|AAW35159.1|	hypothetical protein CJE0574
1021	gi|57166379|gb|AAW35158.1|	hypothetical protein CJE0573
1022	gi|57166378|gb|AAW35157.1|	lipoprotein, putative
1023	gi|57166377|gb|AAW35156.1|	hypothetical protein CJE0571
1024	gi|57166375|gb|AAW35154.1|	phage repressor protein, putative
1025	gi|57166374|gb|AAW35153.1|	conserved hypothetical protein
1026	gi|57166373|gb|AAW35152.1|	hypothetical protein CJE0567
1027	gi|57166371|gb|AAW35150.1|	hypothetical protein CJE0565
1028	gi|57166370|gb|AAW35149.1|	hypothetical protein CJE0564
1029	gi|57166369|gb|AAW35148.1|	hypothetical protein CJE0563
1030	gi|57166368|gb|AAW35147.1|	conserved domain protein
1031	gi|57166362|gb|AAW35141.1|	conserved domain protein
1032	gi|57166361|gb|AAW35140.1|	hypothetical protein CJE0555
1033	gi|57166360|gb|AAW35139.1|	hypothetical protein CJE0554
1034	gi|57166357|gb|AAW35136.1|	conserved domain protein
1035	gi|57166355|gb|AAW35134.1|	hypothetical protein CJE0549
1036	gi|57166354|gb|AAW35133.1|	phage anti-repressor protein, putative
1037	gi|57166352|gb|AAW35131.1|	pentapeptide repeat family protein
1038	gi|57166350|gb|AAW35129.1|	site-specific recombinase, phage integrase family
1039	gi|57166349|gb|AAW35128.1|	translation elongation factor G
1040	gi|57166348|gb|AAW35127.1|	ribosomal protein S7
1041	gi|57166347|gb|AAW35126.1|	ribosomal protein S12
1042	gi|57166346|gb|AAW35125.1|	aldehyde dehydrogenase
1043	gi|57166345|gb|AAW35124.1|	conserved hypothetical protein
1044	gi|57166344|gb|AAW35123.1|	conserved hypothetical protein
1045	gi|57166343|gb|AAW35122.1|	L-fucose permease
1046	gi|57166342|gb|AAW35121.1|	oxidoreductase, short chain dehydrogenase/reductase family
1047	gi|57166341|gb|AAW35120.1|	tartrate transporter, putative
1048	gi|57166340|gb|AAW35119.1|	dihydrodipicolinate synthase, putative
1049	gi|57166338|gb|AAW35117.1|	transcriptional regulator, IclR family
1050	gi|57166337|gb|AAW35116.1|	DNA-directed RNA polymerase, beta' subunit
1051	gi|57166336|gb|AAW35115.1|	DNA-directed RNA polymerase, beta subunit
1052	gi|57166335|gb|AAW35114.1|	ribosomal protein L7/L12
1053	gi|57166334|gb|AAW35113.1|	ribosomal protein L10
1054	gi|57166333|gb|AAW35112.1|	ribosomal protein L1
1055	gi|57166332|gb|AAW35111.1|	ribosomal protein L11
1056	gi|57166331|gb|AAW35110.1|	transcription antitermination protein NusG
1057	gi|57166328|gb|AAW35107.1|	translation elongation factor Tu
1058	gi|57166327|gb|AAW35106.1|	amino acid ABC transporter, ATP-binding protein
1059	gi|57166326|gb|AAW35105.1|	amino acid ABC transporter, permease protein, His/Glu/Gln/Arg/opine family
1060	gi|57166325|gb|AAW35104.1|	amino acid ABC transporter, permease protein, His/Glu/Gln/Arg/opine family
1061	gi|57166324|gb|AAW35103.1|	transcriptional regulator, putative
1062	gi|57166323|gb|AAW35102.1|	conserved hypothetical protein
1063	gi|57166322|gb|AAW35101.1|	ATP-dependent DNA helicase RecG
1064	gi|57166321|gb|AAW35100.1|	peptidase, putative
1065	gi|57166320|gb|AAW35099.1|	radical SAM domain protein
1066	gi|57166319|gb|AAW35098.1|	transporter, putative
1067	gi|57166318|gb|AAW35097.1|	transcription termination factor NusA
1068	gi|57166316|gb|AAW35095.1|	tRNA-i(6)A37 thiotransferase enzyme MiaB
1069	gi|57166315|gb|AAW35094.1|	conserved hypothetical protein
1070	gi|57166314|gb|AAW35093.1|	hypothetical protein CJE0506
1071	gi|57166313|gb|AAW35092.1|	conserved hypothetical protein
1072	gi|57166312|gb|AAW35091.1|	hypothetical protein CJE0504
1073	gi|57166311|gb|AAW35090.1|	thiamine biosynthesis protein ThiC
1074	gi|57166310|gb|AAW35089.1|	exonuclease, DNA polymerase III, epsilon subunit family
1075	gi|57166306|gb|AAW35085.1|	methyl-accepting chemotaxis protein
1076	gi|57166305|gb|AAW35084.1|	NUDIX domain protein
1077	gi|57166304|gb|AAW35083.1|	acetyl-CoA carboxylase, carboxyl transferase, alpha subunit
1078	gi|57166303|gb|AAW35082.1|	3-oxoacyl-(acyl-carrier-protein) synthase II
1079	gi|57166300|gb|AAW35079.1|	TenA/Thi-4 family protein
1080	gi|57166299|gb|AAW35078.1|	succinate dehydrogenase, C subunit
1081	gi|57166298|gb|AAW35077.1|	succinate dehydrogenase, iron-sulfur protein subunit
1082	gi|57166297|gb|AAW35076.1|	succinate dehydrogenase, flavoprotein subunit
1083	gi|57166295|gb|AAW35074.1|	conserved hypothetical protein
1084	gi|57166294|gb|AAW35073.1|	3-oxoacyl-(acyl-carrier-protein) reductase
1085	gi|57166293|gb|AAW35072.1|	2,3-bisphosphoglycerate-independent phosphoglycerate mutase
1086	gi|57166290|gb|AAW35069.1|	hypothetical protein CJE0481
1087	gi|57166289|gb|AAW35068.1|	membrane protein, putative
1088	gi|57166288|gb|AAW35067.1|	conserved hypothetical protein
1089	gi|57166287|gb|AAW35066.1|	conserved domain protein
1090	gi|57166286|gb|AAW35065.1|	hypothetical protein CJE0476
1091	gi|57166285|gb|AAW35064.1|	ABC transporter, ATP-binding protein
1092	gi|57166284|gb|AAW35063.1|	lipoprotein, putative
1093	gi|57166282|gb|AAW35061.1|	hypothetical protein CJE0472
1094	gi|57166280|gb|AAW35059.1|	membrane protein, putative
1095	gi|57166279|gb|AAW35058.1|	conserved hypothetical protein
1096	gi|57166278|gb|AAW35057.1|	HIT family protein
1097	gi|57166277|gb|AAW35056.1|	conserved domain protein
1098	gi|57166276|gb|AAW35055.1|	hypothetical protein CJE0466
1099	gi|57166274|gb|AAW35053.1|	oxidoreductase, putative
1100	gi|57166273|gb|AAW35052.1|	conserved hypothetical protein
1101	gi|57166272|gb|AAW35051.1|	conserved hypothetical protein
1102	gi|57166271|gb|AAW35050.1|	GTP-binding protein
1103	gi|57166270|gb|AAW35049.1|	GTP-binding protein
1104	gi|57166269|gb|AAW35048.1|	fumarate reductase, iron-sulfur protein subunit
1105	gi|57166268|gb|AAW35047.1|	fumarate reductase, flavoprotein subunit
1106	gi|57166267|gb|AAW35046.1|	fumarate reductase, cytochrome b subunit
1107	gi|57166266|gb|AAW35045.1|	prolipoprotein diacylglyceryl transferase
1108	gi|57166265|gb|AAW35044.1|	lipoprotein, putative
1109	gi|57166264|gb|AAW35043.1|	shikimate 5-dehydrogenase
1110	gi|57166263|gb|AAW35042.1|	conserved hypothetical protein
1111	gi|57166262|gb|AAW35041.1|	conserved hypothetical protein
1112	gi|57166261|gb|AAW35040.1|	serine hydroxymethyltransferase
1113	gi|57166260|gb|AAW35039.1|	lysyl-tRNA synthetase
1114	gi|57166259|gb|AAW35038.1|	ferric uptake regulation protein
1115	gi|57166258|gb|AAW35037.1|	cvpA family protein
1116	gi|57166256|gb|AAW35035.1|	conserved hypothetical protein
1117	gi|57166255|gb|AAW35034.1|	lipoprotein, putative
1118	gi|57166252|gb|AAW35031.1|	malate:quinone oxidoreductase, putative
1119	gi|57166251|gb|AAW35030.1|	pyruvate kinase
1120	gi|57166250|gb|AAW35029.1|	conserved domain protein
1121	gi|57166249|gb|AAW35028.1|	TPR domain protein
1122	gi|57166248|gb|AAW35027.1|	seryl-tRNA synthetase
1123	gi|57166247|gb|AAW35026.1|	tryptophanyl-tRNA synthetase
1124	gi|57166245|gb|AAW35024.1|	GTPase family protein
1125	gi|57166244|gb|AAW35023.1|	integral membrane protein
1126	gi|57166241|gb|AAW35020.1|	transcription antitermination factor NusB
1127	gi|57166240|gb|AAW35019.1|	orotidine 5`-phosphate decarboxylase
1128	gi|57166239|gb|AAW35018.1|	hypothetical protein CJE0429
1129	gi|57166238|gb|AAW35017.1|	oxidoreductase, molybdopterin binding, putative
1130	gi|57166237|gb|AAW35016.1|	membrane protein, putative
1131	gi|57166236|gb|AAW35015.1|	ATPase, AAA family protein
1132	gi|57166235|gb|AAW35014.1|	hypothetical protein CJE0425
1133	gi|57166234|gb|AAW35013.1|	lipoprotein, putative
1134	gi|57166233|gb|AAW35012.1|	conserved hypothetical protein
1135	gi|57166232|gb|AAW35011.1|	D-isomer specific 2-hydroxyacid dehydrogenase family protein
1136	gi|57166231|gb|AAW35010.1|	glutathionylspermidine synthase family protein
1137	gi|57166230|gb|AAW35009.1|	lipoprotein, putative
1138	gi|57166228|gb|AAW35007.1|	iron-sulfur cluster-binding domain protein
1139	gi|57166227|gb|AAW35006.1|	transcriptional regulator, TetR family
1140	gi|57166226|gb|AAW35005.1|	RND efflux system, membrane fusion protein CmeA
1141	gi|57166222|gb|AAW35001.1|	radical SAM domain protein
1142	gi|57166221|gb|AAW35000.1|	conserved hypothetical protein TIGR00701
1143	gi|57166220|gb|AAW34999.1|	lipoprotein signal peptidase
1144	gi|57166217|gb|AAW34996.1|	cytochrome c551 peroxidase
1145	gi|57166216|gb|AAW34995.1|	conserved hypothetical protein TIGR00023
1146	gi|57166215|gb|AAW34994.1|	folB domain protein
1147	gi|57166214|gb|AAW34993.1|	DNA-binding response regulator
1148	gi|57166212|gb|AAW34991.1|	phosphatase, Ppx/GppA family
1149	gi|57166211|gb|AAW34990.1|	conserved domain protein
1150	gi|57166210|gb|AAW34989.1|	flagellar switch protein FliN
1151	gi|57166209|gb|AAW34988.1|	hypothetical protein CJE0399
1152	gi|57166201|gb|AAW34980.1|	membrane protein, putative
1153	gi|57166200|gb|AAW34979.1|	excinuclease ABC, A subunit
1154	gi|57166199|gb|AAW34978.1|	membrane protein, putative
1155	gi|57166198|gb|AAW34977.1|	membrane protein, putative
1156	gi|57166197|gb|AAW34976.1|	membrane protein, putative
1157	gi|57166196|gb|AAW34975.1|	membrane protein, putative
1158	gi|57166195|gb|AAW34974.1|	inosine-uridine preferring nucleoside hydrolase family protein
1159	gi|57166194|gb|AAW34973.1|	major facilitator family transporter
1160	gi|57166193|gb|AAW34972.1|	DNA polymerase type I
1161	gi|57166192|gb|AAW34971.1|	chemotaxis protein MotA, putative
1162	gi|57166191|gb|AAW34970.1|	chemotaxis protein MotB, putative
1163	gi|57166190|gb|AAW34969.1|	flagellar biosynthetic protein FlhB
1164	gi|57166189|gb|AAW34968.1|	antioxidant, AhpC/Tsa family
1165	gi|57166187|gb|AAW34966.1|	nucleoside diphosphate kinase
1166	gi|57166186|gb|AAW34965.1|	conserved hypothetical protein
1167	gi|57166184|gb|AAW34963.1|	fatty acid/phospholipid synthesis protein PlsX
1168	gi|57166183|gb|AAW34962.1|	3-oxoacyl-(acyl-carrier-protein) synthase III
1169	gi|57166182|gb|AAW34961.1|	endoribonuclease L-PSP family protein
1170	gi|57166181|gb|AAW34960.1|	phosphoserine aminotransferase
1171	gi|57166180|gb|AAW34959.1|	exodeoxyribonuclease VII, large subunit
1172	gi|57166179|gb|AAW34958.1|	ubiquinone/menaquinone biosynthesis methyltransferase
1173	gi|57166178|gb|AAW34957.1|	conserved domain protein
1174	gi|57166177|gb|AAW34956.1|	transcriptional regulator, Fur family
1175	gi|57166176|gb|AAW34955.1|	1-deoxy-D-xylulose-5-phosphate synthase
1176	gi|57166175|gb|AAW34954.1|	flagellar assembly protein FliH, putative
1177	gi|57166174|gb|AAW34953.1|	flagellar motor switch protein FliG
1178	gi|57166173|gb|AAW34952.1|	flagellar M-ring protein FliF
1179	gi|57166171|gb|AAW34950.1|	chorismate mutase/prephenate dehydratase
1180	gi|57166170|gb|AAW34949.1|	HAD-superfamily hydrolase, subfamily IIA
1181	gi|57166169|gb|AAW34948.1|	diaminopimelate decarboxylase
1182	gi|57166168|gb|AAW34947.1|	membrane protein, putative
1183	gi|57166167|gb|AAW34946.1|	peptidyl-tRNA hydrolase
1184	gi|57166166|gb|AAW34945.1|	ribosomal protein L25
1185	gi|57166165|gb|AAW34944.1|	multidrug resistance protein, SMR family
1186	gi|57166164|gb|AAW34943.1|	multidrug resistance protein, SMR family
1187	gi|57166162|gb|AAW34941.1|	adenosylmethionine--8-amino-7-oxononanoate aminotransferase
1188	gi|57166161|gb|AAW34940.1|	8-amino-7-oxononanoate synthase
1189	gi|57166160|gb|AAW34939.1|	conserved hypothetical protein
1190	gi|57166159|gb|AAW34938.1|	biotin biosynthesis protein BioC
1191	gi|57166158|gb|AAW34937.1|	molybdenum ABC transporter, periplasmic molybdenum-binding protein
1192	gi|57166157|gb|AAW34936.1|	TOBE domain protein
1193	gi|57166156|gb|AAW34935.1|	molybdenum ABC transporter, permease protein
1194	gi|57166155|gb|AAW34934.1|	molybdenum ABC transporter, ATP-binding protein
1195	gi|57166154|gb|AAW34933.1|	beta-lactamase
1196	gi|57166152|gb|AAW34931.1|	pantoate--beta-alanine ligase
1197	gi|57166151|gb|AAW34930.1|	aspartate 1-decarboxylase
1198	gi|57166150|gb|AAW34929.1|	thiF family protein
1199	gi|57166148|gb|AAW34927.1|	major antigenic peptide PEB3
1200	gi|57166146|gb|AAW34925.1|	transcription elongation factor GreA
1201	gi|57166145|gb|AAW34924.1|	conserved hypothetical protein
1202	gi|57166144|gb|AAW34923.1|	chemotaxis protein CheV
1203	gi|57166143|gb|AAW34922.1|	chemotaxis protein CheA
1204	gi|57166142|gb|AAW34921.1|	purine-binding chemotaxis protein CheW
1205	gi|57166141|gb|AAW34920.1|	phosphoserine phosphatase SerB
1206	gi|57166140|gb|AAW34919.1|	transaldolase
1207	gi|57166139|gb|AAW34918.1|	conserved hypothetical protein
1208	gi|57166138|gb|AAW34917.1|	carbamoyl-phosphate synthase, large subunit
1209	gi|57166137|gb|AAW34916.1|	rod shape-determining protein MreC
1210	gi|57166136|gb|AAW34915.1|	cell shape-determining protein MreB
1211	gi|57166135|gb|AAW34914.1|	ATP-dependent Clp protease, ATP-binding subunit ClpX
1212	gi|57166133|gb|AAW34912.1|	beta-hydroxyacyl-(acyl-carrier-protein) dehydratase FabZ
1213	gi|57166132|gb|AAW34911.1|	conserved hypothetical protein
1214	gi|57166131|gb|AAW34910.1|	antioxidant, AhpC/Tsa family
1215	gi|57166129|gb|AAW34908.1|	branched-chain amino acid aminotransferase
1216	gi|57166128|gb|AAW34907.1|	SPFH domain / Band 7 family protein
1217	gi|57166127|gb|AAW34906.1|	membrane protein, putative
1218	gi|57166126|gb|AAW34905.1|	membrane protein, putative
1219	gi|57166125|gb|AAW34904.1|	methyl-accepting chemotaxis protein
1220	gi|57166124|gb|AAW34903.1|	zinc transporter ZupT
1221	gi|57166123|gb|AAW34902.1|	methyl-accepting chemotaxis protein
1222	gi|57166122|gb|AAW34901.1|	conserved domain protein
1223	gi|57166121|gb|AAW34900.1|	D12 class N6 adenine-specific DNA methyltransferase, putative
1224	gi|57166120|gb|AAW34899.1|	dihydroorotase, homodimeric type
1225	gi|57166118|gb|AAW34897.1|	diacylglycerol kinase
1226	gi|57166117|gb|AAW34896.1|	sulfatase, putative
1227	gi|57166116|gb|AAW34895.1|	exodeoxyribonuclease III
1228	gi|57166115|gb|AAW34894.1|	hypothetical protein CJE0304
1229	gi|57166113|gb|AAW34892.1|	molybdenum cofactor biosynthesis protein MoaC
1230	gi|57166111|gb|AAW34890.1|	major facilitator superfamily protein
1231	gi|57166110|gb|AAW34889.1|	hypothetical protein CJE0299
1232	gi|57166109|gb|AAW34888.1|	conserved hypothetical protein
1233	gi|57166108|gb|AAW34887.1|	conserved domain protein
1234	gi|57166107|gb|AAW34886.1|	ribosomal protein L20
1235	gi|57166105|gb|AAW34884.1|	conserved hypothetical protein
1236	gi|57166104|gb|AAW34883.1|	cysteine desulfurase, putative
1237	gi|57166103|gb|AAW34882.1|	NifU family protein
1238	gi|57166102|gb|AAW34881.1|	mechanosensitive ion channel family protein
1239	gi|57166101|gb|AAW34880.1|	carbonic anhydrase
1240	gi|57166100|gb|AAW34879.1|	membrane protein, putative
1241	gi|57166099|gb|AAW34878.1|	preprotein translocase, SecG subunit
1242	gi|57166098|gb|AAW34877.1|	ribosome recycling factor
1243	gi|57166097|gb|AAW34876.1|	orotate phosphoribosyltransferase
1244	gi|57166096|gb|AAW34875.1|	conserved hypothetical protein
1245	gi|57166095|gb|AAW34874.1|	ribonucleoside-diphosphate reductase, beta subunit
1246	gi|57166093|gb|AAW34872.1|	transferase, hexapeptide repeat family
1247	gi|57166092|gb|AAW34871.1|	protein-L-isoaspartate O-methyltransferase
1248	gi|57166091|gb|AAW34870.1|	acetylornithine aminotransferase
1249	gi|57166089|gb|AAW34868.1|	acetyltransferase, GNAT family
1250	gi|57166087|gb|AAW34866.1|	hypothetical protein CJE0273
1251	gi|57166086|gb|AAW34865.1|	transcriptional regulator, putative
1252	gi|57166084|gb|AAW34863.1|	bacteriophage DNA transposition protein A, putative
1253	gi|57166083|gb|AAW34862.1|	bacteriophage DNA transposition protein B, putative
1254	gi|57166080|gb|AAW34859.1|	conserved hypothetical protein
1255	gi|57166079|gb|AAW34858.1|	host-nuclease inhibitor protein Gam, putative
1256	gi|57166076|gb|AAW34855.1|	conserved hypothetical protein TIGR01671
1257	gi|57166075|gb|AAW34854.1|	hypothetical protein CJE0261
1258	gi|57166073|gb|AAW34852.1|	hypothetical protein CJE0259
1259	gi|57166072|gb|AAW34851.1|	conserved domain protein
1260	gi|57166070|gb|AAW34849.1|	extracellular deoxyribonuclease
1261	gi|57166068|gb|AAW34847.1|	tail protein D, putative
1262	gi|57166066|gb|AAW34845.1|	phage tail protein, putative
1263	gi|57166065|gb|AAW34844.1|	prophage MuSo1, F protein, putative
1264	gi|57166064|gb|AAW34843.1|	hypothetical protein CJE0250
1265	gi|57166063|gb|AAW34842.1|	phage uncharacterized protein
1266	gi|57166062|gb|AAW34841.1|	hypothetical protein CJE0248
1267	gi|57166061|gb|AAW34840.1|	conserved domain protein
1268	gi|57166060|gb|AAW34839.1|	conserved hypothetical protein
1269	gi|57166059|gb|AAW34838.1|	hypothetical protein CJE0245
1270	gi|57166058|gb|AAW34837.1|	Mu-like prophage I protein, putative
1271	gi|57166057|gb|AAW34836.1|	hypothetical protein CJE0243
1272	gi|57166056|gb|AAW34835.1|	conserved hypothetical protein
1273	gi|57166055|gb|AAW34834.1|	hypothetical protein CJE0240
1274	gi|57166052|gb|AAW34831.1|	conserved hypothetical protein
1275	gi|57166051|gb|AAW34830.1|	baseplate assembly protein V, putative
1276	gi|57166048|gb|AAW34827.1|	baseplate assembly protein J, putative
1277	gi|57166047|gb|AAW34826.1|	phage tail protein, putative
1278	gi|57166046|gb|AAW34825.1|	tail fiber protein H, putative
1279	gi|57166045|gb|AAW34824.1|	hypothetical protein CJE0230
1280	gi|57166043|gb|AAW34822.1|	hypothetical protein CJE0228
1281	gi|57166042|gb|AAW34821.1|	major tail sheath protein
1282	gi|57166041|gb|AAW34820.1|	phage major tail tube protein, putative
1283	gi|57166038|gb|AAW34817.1|	hypothetical protein CJE0223
1284	gi|57166037|gb|AAW34816.1|	tail tape measure protein, TP901 family
1285	gi|57166036|gb|AAW34815.1|	phage virion morphogenesis protein, putative
1286	gi|57166035|gb|AAW34814.1|	DNA adenine methylase
1287	gi|57166031|gb|AAW34810.1|	hypothetical protein CJE0216
1288	gi|57166030|gb|AAW34809.1|	phage repressor protein, putative
1289	gi|57166020|gb|AAW34799.1|	hypothetical protein CJE0205
1290	gi|57166016|gb|AAW34795.1|	D12 class N6 adenine-specific DNA methyltransferase
1291	gi|57166015|gb|AAW34794.1|	translation initiation factor IF-3
1292	gi|57166014|gb|AAW34793.1|	threonyl-tRNA synthetase
1293	gi|57166012|gb|AAW34791.1|	oligopeptide transporter, OPT family
1294	gi|57166011|gb|AAW34790.1|	hypothetical protein CJE0195
1295	gi|57166010|gb|AAW34789.1|	conserved hypothetical protein
1296	gi|57166009|gb|AAW34788.1|	conserved hypothetical protein
1297	gi|57166008|gb|AAW34787.1|	hypothetical protein CJE0192
1298	gi|57166007|gb|AAW34786.1|	ATPase, AAA family protein
1299	gi|57166006|gb|AAW34785.1|	dihydrodipicolinate reductase
1300	gi|57166005|gb|AAW34784.1|	amidophosphoribosyltransferase
1301	gi|57166003|gb|AAW34782.1|	GTP cyclohydrolase I
1302	gi|57166002|gb|AAW34781.1|	trigger factor
1303	gi|57166001|gb|AAW34780.1|	ATP-dependent Clp protease, proteolytic subunit ClpP
1304	gi|57166000|gb|AAW34779.1|	peptide deformylase
1305	gi|57165999|gb|AAW34778.1|	Mg chelatase-related protein
1306	gi|57165998|gb|AAW34777.1|	conserved hypothetical protein
1307	gi|57165997|gb|AAW34776.1|	conserved hypothetical protein
1308	gi|57165996|gb|AAW34775.1|	phosphoribosylglycinamide formyltransferase
1309	gi|57165995|gb|AAW34774.1|	integral membrane protein, TerC family
1310	gi|57165993|gb|AAW34772.1|	Ser/Thr protein phosphatase family protein
1311	gi|57165992|gb|AAW34771.1|	transporter, putative
1312	gi|57165991|gb|AAW34770.1|	antibiotic transport protein, putative
1313	gi|57165990|gb|AAW34769.1|	TonB-dependent colicin receptor protein, putative
1314	gi|57165989|gb|AAW34768.1|	biopolymer transport protein, ExbD/TolR family
1315	gi|57165988|gb|AAW34767.1|	TonB system transport protein ExbB
1316	gi|57165987|gb|AAW34766.1|	TonB-dependent colicin receptor protein, putative
1317	gi|57165986|gb|AAW34765.1|	TonB-dependent colicin lipoprotein, putative
1318	gi|57165984|gb|AAW34763.1|	iron ABC transporter, periplasmic iron-binding protein
1319	gi|57165983|gb|AAW34762.1|	iron ABC transporter, permease protei
1320	gi|57165982|gb|AAW34761.1|	iron ABC transporter, ATP binding subunit
1321	gi|57165981|gb|AAW34760.1|	saccharopine dehydrogenase
1322	gi|57165980|gb|AAW34759.1|	superoxide dismutase, Fe
1323	gi|57165978|gb|AAW34757.1|	membrane protein, putative
1324	gi|57165977|gb|AAW34756.1|	tRNA delta(2)-isopentenylpyrophosphate transferase
1325	gi|57165976|gb|AAW34755.1|	4-hydroxybenzoate octaprenyltransferase, putative
1326	gi|57165975|gb|AAW34754.1|	conserved hypothetical protein
1327	gi|57165974|gb|AAW34753.1|	conserved hypothetical protein
1328	gi|57165973|gb|AAW34752.1|	molybdenum cofactor biosynthesis protein
1329	gi|57165972|gb|AAW34751.1|	radical SAM domain protein
1330	gi|57165971|gb|AAW34750.1|	6-pyruvoyl tetrahydrobiopterin synthase, homolog
1331	gi|57165970|gb|AAW34749.1|	cytochrome c family protein
1332	gi|57165969|gb|AAW34748.1|	membrane protein, putative
1333	gi|57165968|gb|AAW34747.1|	conserved hypothetical protein TIGR00046
1334	gi|57165966|gb|AAW34745.1|	tetrapyrrole methylase family protein
1335	gi|57165965|gb|AAW34744.1|	RNA methyltransferase, TrmH family
1336	gi|57165964|gb|AAW34743.1|	conserved hypothetical protein
1337	gi|57165963|gb|AAW34742.1|	conserved hypothetical protein
1338	gi|57165962|gb|AAW34741.1|	aminotransferase, classes I and II
1339	gi|57165960|gb|AAW34739.1|	conserved hypothetical protein
1340	gi|57165959|gb|AAW34738.1|	thioredoxin
1341	gi|57165958|gb|AAW34737.1|	thioredoxin-disulfide reductase
1342	gi|57165957|gb|AAW34736.1|	conserved hypothetical protein
1343	gi|57165955|gb|AAW34734.1|	conserved domain protein
1344	gi|57165954|gb|AAW34733.1|	cation ABC transporter, periplasmic cation-binding protein
1345	gi|57165953|gb|AAW34732.1|	cation ABC transporter, ATP-binding protein
1346	gi|57165952|gb|AAW34731.1|	cation ABC transporter, permease protein
1347	gi|57165951|gb|AAW34730.1|	hypothetical protein CJE0135
1348	gi|57165950|gb|AAW34729.1|	McrBC restriction endonuclease system, McrB subunit, putative
1349	gi|57165949|gb|AAW34728.1|	conserved hypothetical protein
1350	gi|57165948|gb|AAW34727.1|	ribosome-binding factor A
1351	gi|57165947|gb|AAW34726.1|	translation initiation factor IF-2
1352	gi|57165944|gb|AAW34723.1|	conserved hypothetical protein
1353	gi|57165943|gb|AAW34722.1|	UDP-3-0-acyl N-acetylglucosamine deacetylase
1354	gi|57165942|gb|AAW34721.1|	peptidase, M23/M37 family
1355	gi|57165941|gb|AAW34720.1|	prephenate dehydrogenase
1356	gi|57165940|gb|AAW34719.1|	outer membrane protein, OMP85 family
1357	gi|57165939|gb|AAW34718.1|	Inositol monophosphatase family protein
1358	gi|57165938|gb|AAW34717.1|	acetyl-CoA carboxylase, carboxyl transferase, beta subunit
1359	gi|57165937|gb|AAW34716.1|	conserved hypothetical protein
1360	gi|57165936|gb|AAW34715.1|	dnaK suppressor protein, putative
1361	gi|57165935|gb|AAW34714.1|	conserved hypothetical protein
1362	gi|57165934|gb|AAW34713.1|	tRNA-dihydrouridine synthase B
1363	gi|57165933|gb|AAW34712.1|	hypothetical protein CJE0117
1364	gi|57165932|gb|AAW34711.1|	conserved hypothetical protein TIGR00043
1365	gi|57165931|gb|AAW34710.1|	conserved hypothetical protein
1366	gi|57165929|gb|AAW34708.1|	PP-loop family protein
1367	gi|57165928|gb|AAW34707.1|	MTA/SAH nucleosidase
1368	gi|57165927|gb|AAW34706.1|	malonyl CoA-acyl carrier protein transacylase
1369	gi|57165926|gb|AAW34705.1|	FKBP-type peptidyl-prolyl cis-trans isomerase SlyD
1370	gi|57165925|gb|AAW34704.1|	conserved hypothetical protein
1371	gi|57165924|gb|AAW34703.1|	peptidoglycan-associated lipoprotein Omp18
1372	gi|57165923|gb|AAW34702.1|	tolB protein, putative
1373	gi|57165922|gb|AAW34701.1|	TonB domain protein
1374	gi|57165921|gb|AAW34700.1|	TonB system transport protein ExbD, putative
1375	gi|57165920|gb|AAW34699.1|	MotA/TolQ/ExbB proton channel family protein
1376	gi|57165919|gb|AAW34698.1|	ATP synthase F1, epsilon subunit
1377	gi|57165918|gb|AAW34697.1|	ATP synthase F1, beta subunit
1378	gi|57165917|gb|AAW34696.1|	ATP synthase F1, gamma subunit
1379	gi|57165916|gb|AAW34695.1|	ATP synthase F1, alpha subunit
1380	gi|57165915|gb|AAW34694.1|	ATP synthase F1, delta subunit
1381	gi|57165914|gb|AAW34693.1|	ATP synthase F0, B' subunit
1382	gi|57165913|gb|AAW34692.1|	ATP synthase F0, B' subunit
1383	gi|57165912|gb|AAW34691.1|	chromosome partitioning protein, ParB family
1384	gi|57165911|gb|AAW34690.1|	chromosome partitioning protein, ParA family
1385	gi|57165910|gb|AAW34689.1|	biotin--acetyl-CoA-carboxylase ligase
1386	gi|57165909|gb|AAW34688.1|	methionyl-tRNA formyltransferase
1387	gi|57165908|gb|AAW34687.1|	glutamate 5-kinase
1388	gi|57165907|gb|AAW34686.1|	GTP-binding protein, GTP1/Obg family
1389	gi|57165905|gb|AAW34684.1|	ribosomal protein L21
1390	gi|57165904|gb|AAW34683.1|	hypothetical protein CJE0088
1391	gi|57165903|gb|AAW34682.1|	hypothetical protein CJE0087
1392	gi|57165902|gb|AAW34681.1|	lipoprotein, putative
1393	gi|57165901|gb|AAW34680.1|	lipoprotein, putative
1394	gi|57165900|gb|AAW34679.1|	lipoprotein, putative
1395	gi|57165899|gb|AAW34678.1|	anaerobic C4-dicarboxylate membrane transporter DcuA
1396	gi|57165898|gb|AAW34677.1|	aspartate ammonia-lyase
1397	gi|57165897|gb|AAW34676.1|	uracil-DNA glycosylase
1398	gi|57165896|gb|AAW34675.1|	aspartate racemase, putative
1399	gi|57165894|gb|AAW34673.1|	cytochrome d ubiquinol oxidase, subunit II
1400	gi|57165893|gb|AAW34672.1|	cytochrome d ubiquinol oxidase, subunit I
1401	gi|57165891|gb|AAW34670.1|	cytolethal distending toxin, subunit A
1402	gi|57165890|gb|AAW34669.1|	cytolethal distending toxin, subunit B
1403	gi|57165889|gb|AAW34668.1|	cytolethal distending toxin, subunit C
1404	gi|57165888|gb|AAW34667.1|	L-lactate permease
1405	gi|57165887|gb|AAW34666.1|	cysteine-rich domain protein
1406	gi|57165886|gb|AAW34665.1|	iron-sulfur cluster binding protein
1407	gi|57165885|gb|AAW34664.1|	conserved domain protein
1408	gi|57165883|gb|AAW34662.1|	conserved hypothetical protein
1409	gi|57165882|gb|AAW34661.1|	signal peptide peptidase SppA, 36K type
1410	gi|57165881|gb|AAW34660.1|	amidohydrolase family protein
1411	gi|57165880|gb|AAW34659.1|	3-dehydroquinate dehydratase, type II
1412	gi|57165879|gb|AAW34658.1|	2-amino-4-hydroxy-6-hydroxymethyldihydropteridine pyrophosphokinase
1413	gi|57165878|gb|AAW34657.1|	flagellar biosynthetic protein FlhF
1414	gi|57165877|gb|AAW34656.1|	ATPase, ParA family
1415	gi|57165876|gb|AAW34655.1|	membrane protein, putative
1416	gi|57165875|gb|AAW34654.1|	RNA polymerase sigma factor, sigma-F
1417	gi|57165874|gb|AAW34653.1|	flagellar motor switch protein FliM
1418	gi|57165873|gb|AAW34652.1|	flagellar motor switch protein
1419	gi|57165872|gb|AAW34651.1|	peptidase family protein
1420	gi|57165871|gb|AAW34650.1|	hmcD domain protein
1421	gi|57165868|gb|AAW34647.1|	hypothetical protein CJE0051
1422	gi|57165866|gb|AAW34645.1|	lysine decarboxylase family protein
1423	gi|57165865|gb|AAW34644.1|	tRNA (5-methylaminomethyl-2-thiouridylate)-methyltransferase
1424	gi|57165863|gb|AAW34642.1|	conserved hypothetical protein
1425	gi|57165862|gb|AAW34641.1|	conserved domain protein
1426	gi|57165861|gb|AAW34640.1|	flagellar hook protein
1427	gi|57165860|gb|AAW34639.1|	flagellar hook assembly protein
1428	gi|57165859|gb|AAW34638.1|	hypothetical protein CJE0040
1429	gi|57165858|gb|AAW34637.1|	hypothetical protein CJE0039
1430	gi|57165857|gb|AAW34636.1|	GTP-binding protein TypA
1431	gi|57165856|gb|AAW34635.1|	hypothetical protein CJE0037
1432	gi|57165855|gb|AAW34634.1|	cytochrome c family protein
1433	gi|57165854|gb|AAW34633.1|	conserved hypothetical protein
1434	gi|57165853|gb|AAW34632.1|	drug resistance transporter, Bcr/CflA family
1435	gi|57165852|gb|AAW34631.1|	conserved hypothetical protein
1436	gi|57165851|gb|AAW34630.1|	membrane protein, putative
1437	gi|57165850|gb|AAW34629.1|	type II restriction-modification enzyme
1438	gi|57165849|gb|AAW34628.1|	hypothetical protein CJE0030
1439	gi|57165845|gb|AAW34624.1|	conserved domain protein
1440	gi|57165844|gb|AAW34623.1|	conserved domain protein
1441	gi|57165843|gb|AAW34622.1|	hypothetical protein CJE0838
1442	gi|57165842|gb|AAW34621.1|	haemagglutination domain protein
1443	gi|57165841|gb|AAW34620.1|	hypothetical protein CJE0835
1444	gi|57165840|gb|AAW34619.1|	CjaC
1445	gi|57165839|gb|AAW34618.1|	HAD-superfamily subfamily IB hydrolase
1446	gi|57165838|gb|AAW34617.1|	ABC transporter, ATP-binding protein
1447	gi|57165837|gb|AAW34616.1|	ABC transporter, permease protein
1448	gi|57165836|gb|AAW34615.1|	ABC transporter, permease protein
1449	gi|57165835|gb|AAW34614.1|	conserved hypothetical protein
1450	gi|57165834|gb|AAW34613.1|	conserved hypothetical protein
1451	gi|57165833|gb|AAW34612.1|	ABC transporter, periplasmic substrate-binding protein
1452	gi|57165832|gb|AAW34611.1|	magnesium and cobalt transport protein CorA
1453	gi|57165831|gb|AAW34610.1|	molybdenum cofactor biosynthesis protein
1454	gi|57165829|gb|AAW34608.1|	peptidase, M48 family
1455	gi|57165828|gb|AAW34607.1|	modification methylase, HemK family
1456	gi|57165827|gb|AAW34606.1|	membrane protein, putative
1457	gi|57165826|gb|AAW34605.1|	flagellin subunit protein FlaC
1458	gi|57165825|gb|AAW34604.1|	conserved hypothetical protein TIGR00044
1459	gi|57165824|gb|AAW34603.1|	DNA polymerase III, alpha subunit
1460	gi|57165823|gb|AAW34602.1|	conserved hypothetical protein
1461	gi|57165821|gb|AAW34600.1|	transthyretin-like protein
1462	gi|57165820|gb|AAW34599.1|	ribosomal protein L19
1463	gi|57165819|gb|AAW34598.1|	tRNA (guanine-N1)-methyltransferase
1464	gi|57165818|gb|AAW34597.1|	16S rRNA processing protein RimM
1465	gi|57165815|gb|AAW34594.1|	signal recognition particle protein
1466	gi|57165814|gb|AAW34593.1|	RNA pseudouridylate synthase family protein
1467	gi|57165813|gb|AAW34592.1|	3-deoxy-D-manno-octulosonic-acid transferase
1468	gi|57165812|gb|AAW34591.1|	conserved hypothetical protein
1469	gi|57165811|gb|AAW34590.1|	conserved hypothetical protein TIGR00486
1470	gi|57165810|gb|AAW34589.1|	glycyl-tRNA synthetase, alpha subunit
1471	gi|57165809|gb|AAW34588.1|	phosphoribosylaminoimidazole carboxylase, catalytic subunit
1472	gi|57165808|gb|AAW34587.1|	peptidase, U32 family
1473	gi|57165807|gb|AAW34586.1|	conserved hypothetical protein
1474	gi|57165806|gb|AAW34585.1|	glutamine synthetase, type I
1475	gi|57165805|gb|AAW34584.1|	flagellar basal-body rod protein FlgG
1476	gi|57165804|gb|AAW34583.1|	flagellar basal-body rod protein
1477	gi|57165803|gb|AAW34582.1|	cell division protein FtsZ
1478	gi|57165802|gb|AAW34581.1|	cell division protein FtsA
1479	gi|57165801|gb|AAW34580.1|	peptidyl-prolyl cis-trans isomerase D, homolog
1480	gi|57165800|gb|AAW34579.1|	S-adenosyl-methyltransferase MraW
1481	gi|57165799|gb|AAW34578.1|	hypothetical protein CJE0791
1482	gi|57165798|gb|AAW34577.1|	membrane protein, putative
1483	gi|57165797|gb|AAW34576.1|	conserved hypothetical protein
1484	gi|57165794|gb|AAW34573.1|	flagellar L-ring protein FlgH
1485	gi|57165793|gb|AAW34572.1|	1-hydroxy-2-methyl-2-(E)-butenyl 4-diphosphate synthase
1486	gi|57165792|gb|AAW34571.1|	invasion phenotype protein
1487	gi|57165791|gb|AAW34570.1|	primosomal protein N'
1488	gi|57165790|gb|AAW34569.1|	hypothetical protein CJE0781
1489	gi|57165787|gb|AAW34566.1|	excinuclease ABC, B subunit
1490	gi|57165786|gb|AAW34565.1|	potassium-transporting ATPase, C subunit, putative
1491	gi|57165784|gb|AAW34563.1|	anaerobic C4-dicarboxylate membrane transporter DcuB
1492	gi|57165783|gb|AAW34562.1|	RNA polymerase sigma-54 factor
1493	gi|57165782|gb|AAW34561.1|	ABC transporter, ATP-binding protein
1494	gi|57165781|gb|AAW34560.1|	conserved hypothetical protein TIGR00150
1495	gi|57165778|gb|AAW34557.1|	ribosomal protein L9
1496	gi|57165777|gb|AAW34556.1|	ATP-dependent protease HslVU, HslV subunit
1497	gi|57165776|gb|AAW34555.1|	heat shock protein HslVU, ATPase subunit HslU
1498	gi|57165775|gb|AAW34554.1|	GTP-binding protein Era
1499	gi|57165774|gb|AAW34553.1|	hypothetical protein CJE0762
1500	gi|57165773|gb|AAW34552.1|	hypothetical protein CJE0761
1501	gi|57165771|gb|AAW34550.1|	di-/tripeptide transporter
1502	gi|57165770|gb|AAW34549.1|	peptidase, M24 family
1503	gi|57165769|gb|AAW34548.1|	penicillin-binding protein 2
1504	gi|57165768|gb|AAW34547.1|	membrane protein, putative
1505	gi|57165767|gb|AAW34546.1|	GTP-binding protein
1506	gi|57165766|gb|AAW34545.1|	OstA family protein
1507	gi|57165765|gb|AAW34544.1|	conserved hypothetical protein
1508	gi|57165764|gb|AAW34543.1|	phosphatase, YrbI family
1509	gi|57165763|gb|AAW34542.1|	rare lipoprotein A
1510	gi|57165762|gb|AAW34541.1|	membrane-bound lytic murein transglycosylase D, putative
1511	gi|57165761|gb|AAW34540.1|	hydrolase, TatD family
1512	gi|57165760|gb|AAW34539.1|	response regulator/GGDEF domain protein
1513	gi|57165759|gb|AAW34538.1|	DNA repair protein RecN
1514	gi|57165758|gb|AAW34537.1|	ATP-NAD kinase, putative
1515	gi|57165757|gb|AAW34536.1|	aspartyl-tRNA synthetase
1516	gi|57165756|gb|AAW34535.1|	adenylate kinase
1517	gi|57165755|gb|AAW34534.1|	inorganic pyrophosphatase
1518	gi|57165754|gb|AAW34533.1|	peptide methionine sulfoxide reductase
1519	gi|57165753|gb|AAW34532.1|	NOL1/NOP2/sun family protein
1520	gi|57165752|gb|AAW34531.1|	conserved hypothetical protein TIGR00250
1521	gi|57165751|gb|AAW34530.1|	DNA processing protein A
1522	gi|57165750|gb|AAW34529.1|	conserved domain protein
1523	gi|57165748|gb|AAW34527.1|	RNB-like protein
1524	gi|57165747|gb|AAW34526.1|	conserved hypothetical protein
1525	gi|57165746|gb|AAW34525.1|	type III restriction-modification enzyme
1526	gi|57165745|gb|AAW34524.1|	L-asparaginase
1527	gi|57165744|gb|AAW34523.1|	single-stranded-DNA-specific exonuclease RecJ
1528	gi|57165743|gb|AAW34522.1|	CTP synthase
1529	gi|57165742|gb|AAW34521.1|	thymidylate synthase, flavin-dependent
1530	gi|57165741|gb|AAW34520.1|	sodium/dicarboxylate symporter
1531	gi|57165740|gb|AAW34519.1|	ribonucleoside-diphosphate reductase, alpha subunit
1532	gi|57165739|gb|AAW34518.1|	adenylosuccinate lyase
1533	gi|57165738|gb|AAW34517.1|	RNA pseudouridylate synthase family protein
1534	gi|57165737|gb|AAW34516.1|	fumarylacetoacetate hydrolase family protein
1535	gi|57165736|gb|AAW34515.1|	cytochrome c551 peroxidase
1536	gi|57165735|gb|AAW34514.1|	methyl-accepting chemotaxis protein
1537	gi|57165733|gb|AAW34512.1|	disulfide bond formation protein, DsbB family
1538	gi|57165732|gb|AAW34511.1|	ExsB
1539	gi|57165731|gb|AAW34510.1|	conserved hypothetical protein
1540	gi|57165729|gb|AAW34508.1|	rubrerythrin
1541	gi|57165727|gb|AAW34506.1|	ribonuclease HII
1542	gi|57165726|gb|AAW34505.1|	glutamate synthase, small subunit
1543	gi|57165725|gb|AAW34504.1|	glutamate synthase, large subunit
1544	gi|57165724|gb|AAW34503.1|	Na+/H+ antiporter family protein
1545	gi|57165723|gb|AAW34502.1|	molybdopterin oxidoreductase family protein
1546	gi|57165722|gb|AAW34501.1|	conserved hypothetical protein
1547	gi|57165720|gb|AAW34499.1|	DNA polymerase III, beta subunit
1548	gi|57165718|gb|AAW34497.1|	crossover junction endodeoxyribonuclease RuvC
1549	gi|57165717|gb|AAW34496.1|	flagellar hook protein
1550	gi|57165714|gb|AAW34493.1|	conserved hypothetical protein
1551	gi|57165713|gb|AAW34492.1|	GTP cyclohydrolase I family protein
1552	gi|57165712|gb|AAW34491.1|	conserved hypothetical protein
1553	gi|57165711|gb|AAW34490.1|	hypothetical protein CJE1890
1554	gi|57165706|gb|AAW34485.1|	acetyltransferase, GNAT family
1555	gi|57165705|gb|AAW34484.1|	lipopolysaccharide core biosynthesis protien, putative
1556	gi|57165703|gb|AAW34482.1|	radical SAM enzyme, Cfr family
1557	gi|57165702|gb|AAW34481.1|	conserved hypothetical protein
1558	gi|57165701|gb|AAW34480.1|	dimethyladenosine transferase
1559	gi|57165700|gb|AAW34479.1|	metallo-beta-lactamase family protein
1560	gi|57165697|gb|AAW34476.1|	ribosomal protein S10
1561	gi|81675600|sp|Q5HV33.1|	Heat shock protein 70
1562	gi|81353439|sp|Q5HTL3.1|	GMP synthetase
1563	gi|76363322|sp|Q5HSC0.1|	Protein RecA
1564	gi|71151795|sp|Q5HXF5.1|	Chromosomal replication initiator protein DnaA
1565	gi|68566122|sp|Q5HWW4.1|	Undecaprenyl-diphosphatase
1566	gi|158563855|sp|Q5HUT1.2|	Putative protein-disulfide oxidoreductase DsbI
1567	gi|57166225|gb|AAW35004.1|	RND efflux system, inner membrane transporter CmeB
1568	gi|57166224|gb|AAW35003.1|	RND efflux system, outer membrane lipoprotein CmeC
1569	gi|57166718|gb|AAW35497.1|	DNA gyrase, A subunit
1570	gi|57165721|gb|AAW34500.1|	DNA gyrase, B subunit
1571	sp|P14508|	Aminoglycoside 3'-phosphotransferase

## Sheet: φ́  list
		Ineligible Proteins (φ́ list)
No.	Protein ID	Protein Name
1	gi|57166652|gb|AAW35431.1|	conserved hypothetical protein
2	gi|57167531|gb|AAW36310.1|	hypothetical protein CJE1446
3	gi|57167529|gb|AAW36308.1|	hypothetical protein CJE1443
4	gi|57167528|gb|AAW36307.1|	conserved domain protein
5	gi|57167525|gb|AAW36304.1|	hypothetical protein CJE0799
6	gi|57167522|gb|AAW36301.1|	hypothetical protein CJE0479
7	gi|57167521|gb|AAW36300.1|	hypothetical protein CJE0242
8	gi|57167519|gb|AAW36298.1|	hypothetical protein CJE1527
9	gi|57167516|gb|AAW36295.1|	ribosomal protein L23
10	gi|57167514|gb|AAW36293.1|	ribosomal protein S19
11	gi|57167510|gb|AAW36289.1|	ribosomal protein L29
12	gi|57167509|gb|AAW36288.1|	ribosomal protein S17
13	gi|57167507|gb|AAW36286.1|	ribosomal protein L24
14	gi|57167505|gb|AAW36284.1|	ribosomal protein S14
15	gi|57167490|gb|AAW36269.1|	flagellar biosynthetic protein FliQ
16	gi|57167486|gb|AAW36265.1|	conserved hypothetical protein
17	gi|57167482|gb|AAW36261.1|	hypothetical protein CJE1839
18	gi|57167472|gb|AAW36251.1|	hypothetical protein CJE1829
19	gi|57167471|gb|AAW36250.1|	hypothetical protein CJE1828
20	gi|57167454|gb|AAW36233.1|	NifU family protein
21	gi|57167447|gb|AAW36226.1|	hypothetical protein CJE1804
22	gi|57167428|gb|AAW36207.1|	ribosomal protein S20
23	gi|57167408|gb|AAW36187.1|	ribosomal protein L36
24	gi|57167407|gb|AAW36186.1|	translation initiation factor IF-1
25	gi|57167392|gb|AAW36171.1|	conserved hypothetical protein
26	gi|57167386|gb|AAW36165.1|	NADH-quinone oxidoreductase, K subunit
27	gi|57167374|gb|AAW36153.1|	hypothetical protein CJE1726
28	gi|57167350|gb|AAW36129.1|	hypothetical protein CJE1698
29	gi|57167344|gb|AAW36123.1|	thiS family protein
30	gi|57167341|gb|AAW36120.1|	hypothetical protein CJE1687
31	gi|57167339|gb|AAW36118.1|	tat domain protein
32	gi|57167328|gb|AAW36107.1|	conserved hypothetical protein
33	gi|57167326|gb|AAW36105.1|	hypothetical protein CJE1672
34	gi|57167315|gb|AAW36094.1|	cytochrome c oxidase, cbb3-type, subunit IV
35	gi|57167313|gb|AAW36092.1|	hypothetical protein CJE1659
36	gi|57167312|gb|AAW36091.1|	hypothetical protein CJE1658
37	gi|57167292|gb|AAW36071.1|	conserved hypothetical protein
38	gi|57167284|gb|AAW36063.1|	hypothetical protein CJE1630
39	gi|57167283|gb|AAW36062.1|	conserved domain protein
40	gi|57167239|gb|AAW36018.1|	feoA family protein
41	gi|57167208|gb|AAW35987.1|	hypothetical protein CJE1552
42	gi|57167207|gb|AAW35986.1|	hypothetical protein CJE1551
43	gi|57167165|gb|AAW35944.1|	hypothetical protein CJE1503
44	gi|57167155|gb|AAW35934.1|	acyl carrier protein, putative
45	gi|57167151|gb|AAW35930.1|	acyl carrier protein, putative
46	gi|57167136|gb|AAW35915.1|	hypothetical protein CJE1474
47	gi|57167127|gb|AAW35906.1|	hypothetical protein CJE1464
48	gi|57167126|gb|AAW35905.1|	conserved hypothetical protein
49	gi|57167125|gb|AAW35904.1|	hypothetical protein CJE1462
50	gi|57167120|gb|AAW35899.1|	hypothetical protein CJE1457
51	gi|57167119|gb|AAW35898.1|	hypothetical protein CJE1456
52	gi|57167105|gb|AAW35884.1|	hypothetical protein CJE0602
53	gi|57167091|gb|AAW35870.1|	conserved hypothetical protein
54	gi|57167088|gb|AAW35867.1|	phosphoribosylformylglycinamidine synthase, purS protein
55	gi|57167078|gb|AAW35857.1|	flagellar hook-basal body complex protein FliE
56	gi|57167065|gb|AAW35844.1|	hypothetical protein CJE0643
57	gi|57167054|gb|AAW35833.1|	hypothetical protein CJE0654
58	gi|57167041|gb|AAW35820.1|	membrane protein, putative
59	gi|57167039|gb|AAW35818.1|	hypothetical protein CJE0671
60	gi|57167017|gb|AAW35796.1|	lipoprotein, putative
61	gi|57166991|gb|AAW35770.1|	hypothetical protein CJE0721
62	gi|57166985|gb|AAW35764.1|	hydrogenase assembly chaperone HypC/HupF
63	gi|57166978|gb|AAW35757.1|	hypothetical protein CJE1437
64	gi|57166977|gb|AAW35756.1|	hypothetical protein CJE1438
65	gi|57166976|gb|AAW35755.1|	hypothetical protein CJE1436
66	gi|57166974|gb|AAW35753.1|	conserved domain protein
67	gi|57166973|gb|AAW35752.1|	hypothetical protein CJE1433
68	gi|57166972|gb|AAW35751.1|	hypothetical protein CJE1432
69	gi|57166971|gb|AAW35750.1|	hypothetical protein CJE1431
70	gi|57166969|gb|AAW35748.1|	conserved hypothetical protein
71	gi|57166968|gb|AAW35747.1|	hypothetical protein CJE1428
72	gi|57166964|gb|AAW35743.1|	hypothetical protein CJE1424
73	gi|57166962|gb|AAW35741.1|	emm-like protein
74	gi|57166959|gb|AAW35738.1|	DNA binding protein, putative
75	gi|57166949|gb|AAW35728.1|	DNA-directed RNA polymerase, omega subunit
76	gi|57166925|gb|AAW35704.1|	hypothetical protein CJE1384
77	gi|57166901|gb|AAW35680.1|	conserved hypothetical protein
78	gi|57166896|gb|AAW35675.1|	chaperonin GroES
79	gi|57166892|gb|AAW35671.1|	conserved domain protein
80	gi|57166890|gb|AAW35669.1|	hypothetical protein CJE1349
81	gi|57166879|gb|AAW35658.1|	membrane protein, putative
82	gi|57166852|gb|AAW35631.1|	twin-arginine translocation protein, TatA/E family
83	gi|57166845|gb|AAW35624.1|	conserved domain protein
84	gi|57166840|gb|AAW35619.1|	conserved hypothetical protein
85	gi|57166838|gb|AAW35617.1|	hypothetical protein CJE1296
86	gi|57166833|gb|AAW35612.1|	cytochrome oxidase maturation protein, cbb3-type, putative
87	gi|57166793|gb|AAW35572.1|	conserved hypothetical protein
88	gi|57166789|gb|AAW35568.1|	carbon storage regulator
89	gi|57166780|gb|AAW35559.1|	preprotein translocase, YajC subunit
90	gi|57166758|gb|AAW35537.1|	ribosomal protein S18
91	gi|57166749|gb|AAW35528.1|	hypothetical protein CJE1203
92	gi|57166746|gb|AAW35525.1|	exodeoxyribonuclease VII, small subunit, putative
93	gi|57166737|gb|AAW35516.1|	thiamine biosynthesis protein ThiS
94	gi|57166726|gb|AAW35505.1|	conserved hypothetical protein
95	gi|57166712|gb|AAW35491.1|	porin domain protein
96	gi|57166702|gb|AAW35481.1|	hypothetical protein CJE1155
97	gi|57166701|gb|AAW35480.1|	hypothetical protein CJE1154
98	gi|57166696|gb|AAW35475.1|	hypothetical protein CJE1149
99	gi|57166691|gb|AAW35470.1|	hypothetical protein CJE1144
100	gi|57166682|gb|AAW35461.1|	hypothetical protein CJE1134
101	gi|57166676|gb|AAW35455.1|	hypothetical protein CJE1128
102	gi|57166674|gb|AAW35453.1|	hypothetical protein CJE1126
103	gi|57166673|gb|AAW35452.1|	hypothetical protein CJE1125
104	gi|57166671|gb|AAW35450.1|	conserved domain protein
105	gi|57166670|gb|AAW35449.1|	conserved domain protein
106	gi|57166669|gb|AAW35448.1|	hypothetical protein CJE1120
107	gi|57166668|gb|AAW35447.1|	hypothetical protein CJE1119
108	gi|57166667|gb|AAW35446.1|	hypothetical protein CJE1118
109	gi|57166657|gb|AAW35436.1|	hypothetical protein CJE1108
110	gi|57166653|gb|AAW35432.1|	hypothetical protein CJE1104
111	gi|57166651|gb|AAW35430.1|	hypothetical protein CJE1102
112	gi|57166650|gb|AAW35429.1|	hypothetical protein CJE1101
113	gi|57166649|gb|AAW35428.1|	death-on-curing family protein
114	gi|57166648|gb|AAW35427.1|	hypothetical protein CJE1099
115	gi|57166647|gb|AAW35426.1|	hypothetical protein CJE1098
116	gi|57166646|gb|AAW35425.1|	hypothetical protein CJE1097
117	gi|57166645|gb|AAW35424.1|	conserved domain protein
118	gi|57166644|gb|AAW35423.1|	hypothetical protein CJE1095
119	gi|57166641|gb|AAW35420.1|	hypothetical protein CJE1092
120	gi|57166609|gb|AAW35388.1|	lipoprotein, putative
121	gi|57166606|gb|AAW35385.1|	hypothetical protein CJE1055
122	gi|57166605|gb|AAW35384.1|	conserved domain protein
123	gi|57166602|gb|AAW35381.1|	hypothetical protein CJE1051
124	gi|57166601|gb|AAW35380.1|	hypothetical protein CJE1050
125	gi|57166600|gb|AAW35379.1|	hypothetical protein CJE1049
126	gi|57166599|gb|AAW35378.1|	hypothetical protein CJE1048
127	gi|57166598|gb|AAW35377.1|	hypothetical protein CJE1046
128	gi|57166593|gb|AAW35372.1|	ribosomal protein L34
129	gi|57166583|gb|AAW35362.1|	hypothetical protein CJE1029
130	gi|57166548|gb|AAW35327.1|	conserved hypothetical protein
131	gi|57166545|gb|AAW35324.1|	DNA-binding protein HU
132	gi|57166533|gb|AAW35312.1|	hypothetical protein CJE0979
133	gi|57166518|gb|AAW35297.1|	ribosomal protein S15
134	gi|57166514|gb|AAW35293.1|	conserved hypothetical protein
135	gi|57166512|gb|AAW35291.1|	hypothetical protein CJE0958
136	gi|57166493|gb|AAW35272.1|	FlhB domain protein
137	gi|57166489|gb|AAW35268.1|	YGGT family protein
138	gi|57166484|gb|AAW35263.1|	conserved hypothetical protein
139	gi|57166446|gb|AAW35225.1|	prevent-host-death family protein
140	gi|57166436|gb|AAW35215.1|	conserved hypothetical protein
141	gi|57166435|gb|AAW35214.1|	hypothetical protein CJE0877
142	gi|57166404|gb|AAW35183.1|	hypothetical protein CJE0846
143	gi|57166395|gb|AAW35174.1|	hypothetical protein CJE0589
144	gi|57166392|gb|AAW35171.1|	hypothetical protein CJE0586
145	gi|57166386|gb|AAW35165.1|	hypothetical protein CJE0580
146	gi|57166384|gb|AAW35163.1|	conserved domain protein
147	gi|57166376|gb|AAW35155.1|	hypothetical protein CJE0570
148	gi|57166367|gb|AAW35146.1|	hypothetical protein CJE0561
149	gi|57166366|gb|AAW35145.1|	hypothetical protein CJE0560
150	gi|57166365|gb|AAW35144.1|	hypothetical protein CJE0559
151	gi|57166364|gb|AAW35143.1|	hypothetical protein CJE0558
152	gi|57166363|gb|AAW35142.1|	conserved domain protein
153	gi|57166359|gb|AAW35138.1|	hypothetical protein CJE0553
154	gi|57166358|gb|AAW35137.1|	hypothetical protein CJE0552
155	gi|57166353|gb|AAW35132.1|	hypothetical protein CJE0547
156	gi|57166351|gb|AAW35130.1|	DNA binding domain, excisionase family
157	gi|57166339|gb|AAW35118.1|	hypothetical protein CJE0531
158	gi|57166330|gb|AAW35109.1|	preprotein translocase, SecE subunit
159	gi|57166329|gb|AAW35108.1|	ribosomal protein L33
160	gi|57166317|gb|AAW35096.1|	conserved hypothetical protein
161	gi|57166308|gb|AAW35087.1|	ribosomal protein L28
162	gi|57166307|gb|AAW35086.1|	conserved hypothetical protein
163	gi|57166302|gb|AAW35081.1|	acyl carrier protein
164	gi|57166301|gb|AAW35080.1|	hypothetical protein CJE0492
165	gi|57166296|gb|AAW35075.1|	hypothetical protein CJE0487
166	gi|57166283|gb|AAW35062.1|	hypothetical protein CJE0473
167	gi|57166281|gb|AAW35060.1|	hypothetical protein CJE0471
168	gi|57166275|gb|AAW35054.1|	hypothetical protein CJE0465
169	gi|57166257|gb|AAW35036.1|	aspartyl/glutamyl-tRNA(Asn/Gln) amidotransferase, C subunit
170	gi|57166254|gb|AAW35033.1|	tram-like protein
171	gi|57166229|gb|AAW35008.1|	ribosomal protein S21
172	gi|57166223|gb|AAW35002.1|	hypothetical protein CJE0413
173	gi|57166218|gb|AAW34997.1|	hypothetical protein CJE0408
174	gi|57166213|gb|AAW34992.1|	ferredoxin, 4Fe-4S
175	gi|57166203|gb|AAW34982.1|	hypothetical protein CJE0393
176	gi|57166202|gb|AAW34981.1|	hypothetical protein CJE0392
177	gi|57166188|gb|AAW34967.1|	ferredoxin, 4Fe-4S
178	gi|57166185|gb|AAW34964.1|	ribosomal protein L32
179	gi|57166130|gb|AAW34909.1|	4-oxalocrotonate tautomerase family protein
180	gi|57166119|gb|AAW34898.1|	hypothetical protein CJE0308
181	gi|57166114|gb|AAW34893.1|	conserved hypothetical protein
182	gi|57166112|gb|AAW34891.1|	hypothetical protein CJE0301
183	gi|57166106|gb|AAW34885.1|	ribosomal protein L35
184	gi|57166085|gb|AAW34864.1|	hypothetical protein CJE0271
185	gi|57166082|gb|AAW34861.1|	conserved domain protein
186	gi|57166081|gb|AAW34860.1|	hypothetical protein CJE0267
187	gi|57166078|gb|AAW34857.1|	hypothetical protein CJE0264
188	gi|57166077|gb|AAW34856.1|	hypothetical protein CJE0263
189	gi|57166074|gb|AAW34853.1|	hypothetical protein CJE0260
190	gi|57166071|gb|AAW34850.1|	conserved domain protein
191	gi|57166069|gb|AAW34848.1|	DNA-binding protein, putative
192	gi|57166067|gb|AAW34846.1|	tail protein X, putative
193	gi|57166054|gb|AAW34833.1|	lipoprotein, putative
194	gi|57166053|gb|AAW34832.1|	hypothetical protein CJE0238
195	gi|57166050|gb|AAW34829.1|	hypothetical protein CJE0235
196	gi|57166049|gb|AAW34828.1|	baseplate assembly protein W, putative
197	gi|57166040|gb|AAW34819.1|	conserved domain protein
198	gi|57166039|gb|AAW34818.1|	hypothetical protein CJE0224
199	gi|57166034|gb|AAW34813.1|	hypothetical protein CJE0219
200	gi|57166033|gb|AAW34812.1|	hypothetical protein CJE0218
201	gi|57166032|gb|AAW34811.1|	conserved hypothetical protein
202	gi|57166029|gb|AAW34808.1|	hypothetical protein CJE0214
203	gi|57166028|gb|AAW34807.1|	hypothetical protein CJE0213
204	gi|57166027|gb|AAW34806.1|	pathogenicity protein, homolog
205	gi|57166026|gb|AAW34805.1|	pathogenicity domain protein
206	gi|57166025|gb|AAW34804.1|	hypothetical protein CJE0210
207	gi|57166024|gb|AAW34803.1|	hypothetical protein CJE0209
208	gi|57166023|gb|AAW34802.1|	conserved domain protein
209	gi|57166022|gb|AAW34801.1|	hypothetical protein CJE0207
210	gi|57166021|gb|AAW34800.1|	hypothetical protein CJE0206
211	gi|57166019|gb|AAW34798.1|	hypothetical protein CJE0204
212	gi|57166018|gb|AAW34797.1|	hypothetical protein CJE0203
213	gi|57166017|gb|AAW34796.1|	hypothetical protein CJE0202
214	gi|57165994|gb|AAW34773.1|	PhnA domain protein
215	gi|57165985|gb|AAW34764.1|	hypothetical protein CJE0169
216	gi|57165979|gb|AAW34758.1|	hypothetical protein CJE0163
217	gi|57165967|gb|AAW34746.1|	ribosomal protein L31
218	gi|57165946|gb|AAW34725.1|	conserved hypothetical protein
219	gi|57165906|gb|AAW34685.1|	ribosomal protein L27
220	gi|57165895|gb|AAW34674.1|	hypothetical protein CJE0079
221	gi|57165892|gb|AAW34671.1|	conserved hypothetical protein
222	gi|57165884|gb|AAW34663.1|	hypothetical protein CJE0067
223	gi|57165870|gb|AAW34649.1|	hypothetical protein CJE0053
224	gi|57165869|gb|AAW34648.1|	hypothetical protein CJE0052
225	gi|57165864|gb|AAW34643.1|	hypothetical protein CJE0045
226	gi|57165848|gb|AAW34627.1|	hypothetical protein CJE0843
227	gi|57165847|gb|AAW34626.1|	conserved domain protein
228	gi|57165846|gb|AAW34625.1|	conserved domain protein
229	gi|57165830|gb|AAW34609.1|	hypothetical protein CJE0824
230	gi|57165817|gb|AAW34596.1|	conserved hypothetical protein
231	gi|57165816|gb|AAW34595.1|	ribosomal protein S16
232	gi|57165789|gb|AAW34568.1|	conserved domain protein
233	gi|57165788|gb|AAW34567.1|	conserved hypothetical protein
234	gi|57165785|gb|AAW34564.1|	hypothetical protein CJE0773
235	gi|57165780|gb|AAW34559.1|	S4 domain protein
236	gi|57165772|gb|AAW34551.1|	hypothetical protein CJE0759
237	gi|57165734|gb|AAW34513.1|	hypothetical protein CJE0018
238	gi|57165728|gb|AAW34507.1|	competence protein ComEA
239	gi|57165704|gb|AAW34483.1|	hypothetical protein CJE1883
240	gi|57165698|gb|AAW34477.1|	hypothetical protein CJE1877
