# Supplementary material for: Pathway based therapeutic targets identification and development of an interactive database CampyNIBase of Campylobacter jejuni RM1221 through non-redundant protein dataset
Source: PLoS One. 2018 Jun 8;13(6):e0198170. doi: 10.1371/journal.pone.0198170 (PMC5993290; doi:10.1371/journal.pone.0198170)
Supplement: S9 Table — (XLSX) [file pone.0198170.s009.xlsx]

## Sheet: Ω list
		Selected Proteins by DEG BLASTp (Ω list)
No.	Protein ID	Protein Name	Homologs in DEG	DEG AC Number
1	gi|57166818|gb|AAW35597.1|	lipopolysaccharide heptosyltransferase I	3	DEG10330288; DEG10180535; DEG10160284;
2	sp|Q5HW73|COAX_CAMJR	Type III pantothenate kinase	1	DEG10310040;
3	gi|57167421|gb|AAW36200.1|	phosphoribosyl-ATP pyrophosphatase/phosphoribosyl-AMP cyclohydrolase	1	DEG10110120;
4	sp|Q5HU56|THIG_CAMJR	Thiazole synthase	1	DEG10310134;
5	gi|57166894|gb|AAW35673.1|	riboflavin synthase, alpha subunit	5	DEG10160100; DEG10330102; DEG10180277; DEG10320140; DEG10190115;
6	gi|57166447|gb|AAW35226.1|	D-alanine--D-alanine ligase	10	DEG10380167; DEG10030702; DEG10180021; DEG10070207; DEG10020230;DEG10370153; DEG10110011; DEG10210066; DEG10010069; DEG10170292;
7	sp|Q5HWH9|LPXB_CAMJR	Lipid-A-disaccharide synthase	6	DEG10160045; DEG10190040; DEG10320044; DEG10180049; DEG10030437;DEG10330046;
8	gi|57166637|gb|AAW35416.1|	3-dehydroquinate synthase	1	DEG10310131;
9	gi|57166768|gb|AAW35547.1|	phosphomethylpyrimidine kinase	2	DEG10310144; DEG10070085;
10	gi|57167023|gb|AAW35802.1|	dihydropteroate synthase	2	DEG10030131; DEG10170032;
11	gi|57166242|gb|AAW35021.1|	6,7-dimethyl-8-ribityllumazine synthase	5	DEG10320054; DEG10330172; DEG10180076; DEG10190050; DEG10160169;
12	gi|57167449|gb|AAW36228.1|	chorismate synthase	1	DEG10330069;
13	sp|Q5HSB2|BIOB_CAMJR	Biotin synthase	1	DEG10030230;
14	gi|57166556|gb|AAW35335.1|	protein-glutamate methylesterase CheB	1	DEG10260034;
15	gi|57166088|gb|AAW34867.1|	N-acetyl-gamma-glutamyl-phosphate reductase	1	DEG10180564;
16	gi|57165796|gb|AAW34575.1|	acetate kinase	3	DEG10180359; DEG10030589; DEG10020202;
17	gi|57237676|ref|YP_178924.1|	bifunctional aconitate hydratase 2/2-methylisocitrate dehydratase	2	DEG10260002; DEG10310107;
18	gi|57166243|gb|AAW35022.1|	3-deoxy-8-phosphooctulonate synthase	5	DEG10190107; DEG10030421; DEG10320160; DEG10160090; DEG10330092;
19	sp|Q5HUX5|GLMU_CAMJR	Bifunctional protein GlmU	13	DEG10380052; DEG10180546; DEG10170026; DEG10330274; DEG10370054;DEG10030557; DEG10010012; DEG10070055; DEG10190261; DEG10020033;DEG10320313; DEG10210149; DEG10160270;
20	gi|57165699|gb|AAW34478.1|	RNA pseudouridylate synthase family protein	1	DEG10180218;
21	sp|Q5HU62|MURG_CAMJR	UDP-N-acetylglucosamine--N-acetylmuramyl-(pentapeptide) pyrophosphoryl-undecaprenol N-acetylglucosamine transferase	13	DEG10380173; DEG10190014; DEG10030479; DEG10170183; DEG10110009;DEG10070141; DEG10010105; DEG10160017; DEG10320018; DEG10370159;DEG10020154; DEG10180019; DEG10330018;
22	gi|57167062|gb|AAW35841.1|	glutamyl-tRNA reductase	4	DEG10160088; DEG10190104; DEG10330090; DEG10320162;
23	gi|57238022|ref|YP_179271.1|	ADP-heptose--LPS heptosyltransferase II	2	DEG10330289; DEG10160285;
24	gi|57166714|gb|AAW35493.1|	aspartate-semialdehyde dehydrogenase	6	DEG10010139; DEG10330298; DEG10190236; DEG10160294; DEG10320294;DEG10180519;
25	gi|57166207|gb|AAW34986.1|	tryptophan synthase, beta subunit	2	DEG10070217; DEG10020152;
26	gi|57166528|gb|AAW35307.1|	3-phosphoshikimate 1-carboxyvinyltransferase	3	DEG10320092; DEG10310115; DEG10260011;
27	sp|Q5HW34|MURD_CAMJR	UDP-N-acetylmuramoylalanine--D-glutamate ligase	13	DEG10190012; DEG10380174; DEG10110007; DEG10330016; DEG10070140;DEG10010104; DEG10180017; DEG10370160; DEG10320016; DEG10170128;DEG10160015; DEG10210060; DEG10020108;
28	sp|Q5HSB7|MURB_CAMJR	UDP-N-acetylenolpyruvoylglucosamine reductase	7	DEG10370123; DEG10210106; DEG10070176; DEG10010106; DEG10380132;DEG10310215; DEG10170067;
29	sp|Q5HTM5|PDXJ_CAMJR	Pyridoxine 5'-phosphate synthase	1	DEG10180395;
30	gi|57166153|gb|AAW34932.1|	3-methyl-2-oxobutanoate hydroxymethyltransferase	1	DEG10030122;
31	gi|57238111|ref|YP_179361.1|	4-hydroxythreonine-4-phosphate dehydrogenase	1	DEG10030080;
32	sp|Q5HWJ2|LPXA_CAMJR	Acyl-[acyl-carrier-protein]--UDP-N-acetylglucosamine O-acyltransferase	12	DEG10190039; DEG10190037; DEG10160044; DEG10320043; DEG10320041;DEG10160042; DEG10180048; DEG10110021; DEG10030440; DEG10030438;DEG10330045; DEG10330043;
33	gi|57165795|gb|AAW34574.1|	phosphate acetyltransferase	2	DEG10020053; DEG10170051;
34	sp|Q5HT08|ACPS_CAMJR	Holo-[acyl-carrier-protein] synthase	1	DEG10030493;
35	gi|57166204|gb|AAW34983.1|	anthranilate synthase component I	1	DEG10110107;
36	gi|57167271|gb|AAW36050.1|	arabinose-5-phosphate isomerase	1	DEG10310189;
37	gi|57166945|gb|AAW35724.1|	N-acetylmuramoyl-L-alanine amidase	2	DEG10170229; DEG10310167;
38	gi|57166625|gb|AAW35404.1|	GTP cyclohydrolase II	6	DEG10180222; DEG10330109; DEG10320155; DEG10190109; DEG10030260;DEG10160107;
39	sp|Q5HU47|MURC_CAMJR	UDP-N-acetylmuramate--L-alanine ligase	15	DEG10370046; DEG10190015; DEG10030478; DEG10180020; DEG10010217;DEG10380041; DEG10110010; DEG10310136; DEG10020208; DEG10160018;DEG10320019; DEG10330019; DEG10210157; DEG10070186; DEG10170261;
40	gi|57167026|gb|AAW35805.1|	aspartate kinase, monofunctional class	1	DEG10030465;
41	gi|57167467|gb|AAW36246.1|	glutamate racemase	14	DEG10330270; DEG10370048; DEG10320323; DEG10160266; DEG10190271;DEG10010201; DEG10030020; DEG10020105; DEG10070223; DEG10380043;DEG10180565; DEG10210156; DEG10170123; DEG10310212;
42	gi|57165961|gb|AAW34740.1|	homoserine dehydrogenase	1	DEG10030465;
43	gi|57165715|gb|AAW34494.1|	homoserine O-succinyltransferase	1	DEG10070197;
44	gi|57166503|gb|AAW35282.1|	UDP-N-acetylglucosamine 1-carboxyvinyltransferase	9	DEG10160232; DEG10020231; DEG10190189; DEG10330235; DEG10010252;DEG10030507; DEG10320254; DEG10170295; DEG10070059;
45	gi|57166292|gb|AAW35071.1|	phospho-N-acetylmuramoyl-pentapeptide-transferase	16	DEG10190011; DEG10210168; DEG10030481; DEG10010244; DEG10380033;DEG10330015; DEG10370040; DEG10170069; DEG10380186; DEG10020107;DEG10370172; DEG10320015; DEG10010103; DEG10170127; DEG10160014;DEG10070014;
46	gi|57167533|gb|AAW36312.1|	flagellin subunit protein FlaB	1	DEG10310177;
47	gi|57167513|gb|AAW36292.1|	ribosomal protein L22	6	DEG10370013; DEG10020273; DEG10010040; DEG10170329; DEG10210015;DEG10030532;
48	gi|57167506|gb|AAW36285.1|	ribosomal protein L5	10	DEG10170322; DEG10210020; DEG10010047; DEG10160312; DEG10190217;DEG10320277; DEG10330316; DEG10110185; DEG10020266; DEG10030525;
49	gi|57167504|gb|AAW36283.1|	ribosomal protein S8	11	DEG10010049; DEG10170320; DEG10210021; DEG10160314; DEG10180497;DEG10190215; DEG10320275; DEG10330318; DEG10310217; DEG10030523;DEG10020264;
50	gi|57167503|gb|AAW36282.1|	ribosomal protein L6	13	DEG10380015; DEG10370016; DEG10160315; DEG10170319; DEG10210022;DEG10180496; DEG10190214; DEG10320274; DEG10010050; DEG10330319;DEG10020263; DEG10030522; DEG10110184;
51	gi|57167502|gb|AAW36281.1|	ribosomal protein L18	5	DEG10170318; DEG10020262; DEG10210023; DEG10310216; DEG10010051;
52	gi|57167499|gb|AAW36278.1|	preprotein translocase, SecY subunit	13	DEG10330324; DEG10170314; DEG10160320; DEG10180492; DEG10020258;DEG10210025; DEG10190209; DEG10370019; DEG10010055; DEG10380016;DEG10320269; DEG10030517; DEG10110180;
53	gi|57167470|gb|AAW36249.1|	Na+/H+ antiporter NhaA	1	DEG10310214;
54	gi|57167469|gb|AAW36248.1|	Na+/H+ antiporter NhaA	1	DEG10310214;
55	gi|57167468|gb|AAW36247.1|	lipoprotein NlpC	2	DEG10260021; DEG10310213;
56	gi|57167457|gb|AAW36236.1|	conserved hypothetical protein TIGR00103	2	DEG10310210; DEG10030224;
57	gi|57167456|gb|AAW36235.1|	UDP-N-acetylmuramoylalanyl-D-glutamate--2,6-diaminopimelate ligase	11	DEG10370049; DEG10110006; DEG10070075; DEG10330013; DEG10190009;DEG10380045; DEG10180016; DEG10320013; DEG10170105; DEG10010102;DEG10160012;
58	gi|57167453|gb|AAW36232.1|	DNA primase	11	DEG10020170; DEG10380091; DEG10180456; DEG10170208; DEG10160216;DEG10320247; DEG10010179; DEG10070161; DEG10370090; DEG10210086;DEG10330219;
59	gi|57167452|gb|AAW36231.1|	conserved hypothetical protein	1	DEG10310209;
60	gi|57167451|gb|AAW36230.1|	RNase H	1	DEG10180056;
61	gi|57167444|gb|AAW36223.1|	TonB system transport protein ExbB	1	DEG10030354;
62	gi|57167440|gb|AAW36219.1|	L-serine ammonia-lyase	1	DEG10180462;
63	gi|57167438|gb|AAW36217.1|	riboflavin biosynthesis protein RibD, putative	5	DEG10160170; DEG10190049; DEG10320053; DEG10330173; DEG10180075;
64	gi|57167432|gb|AAW36211.1|	hemin ABC transporter, permease protein, putative	4	DEG10160156; DEG10160155; DEG10330158; DEG10330159;
65	gi|57167427|gb|AAW36206.1|	phosphatidylglycerophosphatase A	1	DEG10310207;
66	gi|57167425|gb|AAW36204.1|	DNA-binding response regulator, putative	1	DEG10310206;
67	gi|57167424|gb|AAW36203.1|	ispD/ispF bifunctional enzyme	9	DEG10160190; DEG10320225; DEG10310205; DEG10010019; DEG10030104;DEG10330193; DEG10180423; DEG10190162; DEG10010020;
68	gi|57167422|gb|AAW36201.1|	2,3,4,5-tetrahydropyridine-2-carboxylate N-succinyltransferase, putative	1	DEG10030463;
69	gi|57167412|gb|AAW36191.1|	DNA-directed RNA polymerase, alpha subunit	12	DEG10210029; DEG10020252; DEG10170308; DEG10160325; DEG10330329;DEG10370023; DEG10190205; DEG10010062; DEG10320265; DEG10380019;DEG10110177; DEG10030512;
70	gi|57167411|gb|AAW36190.1|	ribosomal protein S4	11	DEG10380231; DEG10010215; DEG10160324; DEG10330328; DEG10190206;DEG10370222; DEG10320266; DEG10170258; DEG10210213; DEG10030513;DEG10020203;
71	gi|57167401|gb|AAW36180.1|	peptide ABC transporter, periplasmic peptide-binding protein	1	DEG10110050;
72	gi|57167399|gb|AAW36178.1|	peptide ABC transporter, permease protein	1	DEG10070104;
73	gi|57167391|gb|AAW36170.1|	hypothetical protein CJE1745	1	DEG10310203;
74	gi|57167362|gb|AAW36141.1|	tungstate ABC transporter, periplasmic tungstate-binding protein, putative	1	DEG10030311;
75	gi|57167358|gb|AAW36137.1|	UTP-glucose-1-phosphate uridylyltransferase	6	DEG10380027; DEG10210204; DEG10260030; DEG10310197; DEG10180334;DEG10180210;
76	gi|57167357|gb|AAW36136.1|	glucose-6-phosphate isomerase	7	DEG10210205; DEG10380026; DEG10260101; DEG10020081; DEG10370030;DEG10170096; DEG10070233;
77	gi|57167353|gb|AAW36132.1|	diaminopimelate epimerase	4	DEG10180553; DEG10330252; DEG10160249; DEG10010231;
78	gi|57167337|gb|AAW36116.1|	formate dehydrogenase, iron-sulfur subunit	3	DEG10180266; DEG10180279; DEG10110219;
79	gi|57167333|gb|AAW36112.1|	methyl-accepting chemotaxis protein	1	DEG10030096;
80	gi|57167327|gb|AAW36106.1|	membrane protein, putative	1	DEG10180326;
81	gi|57167318|gb|AAW36097.1|	DNA-binding response regulator	14	DEG10030155; DEG10170009; DEG10380148; DEG10010263; DEG10320159;DEG10180209; DEG10070064; DEG10380065; DEG10260070; DEG10210141;DEG10370066; DEG10310158; DEG10180164; DEG10030698;
82	gi|57167317|gb|AAW36096.1|	cytochrome c oxidase, cbb3-type, subunit I	1	DEG10310196;
83	gi|57167308|gb|AAW36087.1|	ATP-dependent DNA helicase, UvrD/REP family	4	DEG10330257; DEG10160254; DEG10110204; DEG10180549;
84	gi|57167305|gb|AAW36084.1|	fibronectin-binding protein	2	DEG10260013; DEG10030351;
85	gi|57167286|gb|AAW36065.1|	thiamine-monophosphate kinase, putative	6	DEG10160167; DEG10320056; DEG10190051; DEG10030453; DEG10180078;DEG10330170;
86	gi|57167280|gb|AAW36059.1|	PP-loop family protein	10	DEG10370003; DEG10190043; DEG10170031; DEG10020037; DEG10030433;DEG10210005; DEG10010016; DEG10310193; DEG10380003; DEG10180053;
87	gi|57167276|gb|AAW36055.1|	conserved hypothetical protein	1	DEG10180466;
88	gi|57167273|gb|AAW36052.1|	capsular polysaccharide ABC transporter	1	DEG10310191;
89	gi|57167272|gb|AAW36051.1|	capsular polysaccharide ABC transporter, periplasmic polysaccharide-binding protein	1	DEG10310190;
90	gi|57167269|gb|AAW36048.1|	capsular polysaccharide biosynthesis glycosyltransferase WcbB, putative	1	DEG10260041;
91	gi|57167263|gb|AAW36042.1|	phosphoheptose isomerase	3	DEG10030432; DEG10160175; DEG10330178;
92	gi|57167257|gb|AAW36036.1|	capsular polysaccharide biosynthesis protein, putative	1	DEG10310188;
93	gi|57167256|gb|AAW36035.1|	capsular polysaccharide biosynthesis protein, putative	1	DEG10310188;
94	gi|57167253|gb|AAW36032.1|	hypothetical protein CJE1599	1	DEG10310187;
95	gi|57167249|gb|AAW36028.1|	flagellar protein FliL	1	DEG10310186;
96	gi|57167245|gb|AAW36024.1|	nicotinate (nicotinamide) nucleotide adenylyltransferase	3	DEG10370042; DEG10010186; DEG10170217;
97	gi|57167241|gb|AAW36020.1|	enoyl-(acyl-carrier-protein) reductase	8	DEG10320154; DEG10180225; DEG10190110; DEG10330106; DEG10020085;DEG10160104; DEG10170104; DEG10110097;
98	gi|57167240|gb|AAW36019.1|	hydrogenase, (NiFe)/(NiFeSe) small subunit family	1	DEG10180159;
99	gi|57167229|gb|AAW36008.1|	flavodoxin	5	DEG10320076; DEG10030402; DEG10330146; DEG10160143; DEG10190069;
100	gi|57167222|gb|AAW36001.1|	non-canonical purine NTP pyrophosphatase, RdgB/HAM1 family	1	DEG10020106;
101	gi|57167218|gb|AAW35997.1|	nucleotide phosphoribosyltransferase, putative	1	DEG10310183;
102	gi|57167217|gb|AAW35996.1|	xanthine/uracil permease family protein	1	DEG10110218;
103	gi|57167211|gb|AAW35990.1|	membrane protein, putative	1	DEG10310181;
104	gi|57167210|gb|AAW35989.1|	Holliday junction DNA helicase RuvB	6	DEG10170233; DEG10160083; DEG10330085; DEG10210007; DEG10070009;DEG10110113;
105	gi|57167199|gb|AAW35978.1|	enterochelin ABC transporter, permease protein	4	DEG10160156; DEG10160155; DEG10330158; DEG10330159;
106	gi|57167193|gb|AAW35972.1|	1-deoxy-D-xylulose 5-phosphate reductoisomerase	8	DEG10030444; DEG10330038; DEG10010133; DEG10320037; DEG10190032;DEG10310179; DEG10160037; DEG10180043;
107	gi|57167192|gb|AAW35971.1|	conserved hypothetical protein	1	DEG10310178;
108	gi|57167188|gb|AAW35967.1|	motility accessory factor	1	DEG10310176;
109	gi|57167186|gb|AAW35965.1|	motility accessory factor	1	DEG10310176;
110	gi|57167184|gb|AAW35963.1|	motility accessory factor	1	DEG10310176;
111	gi|57167183|gb|AAW35962.1|	motility accessory factor	1	DEG10310176;
112	gi|57167182|gb|AAW35961.1|	posttranslational flagellin modification protein A	12	DEG10330119; DEG10180180; DEG10170144; DEG10020120; DEG10210181;DEG10030391; DEG10160117; DEG10320113; DEG10190089; DEG10110073;DEG10070020; DEG10010118;
113	gi|57167175|gb|AAW35954.1|	aminotransferase, DegT family	2	DEG10260042; DEG10310059;
114	gi|57167154|gb|AAW35933.1|	3-oxoacyl-(acyl-carrier-protein) synthase, putative	9	DEG10180178; DEG10370190; DEG10030393; DEG10380200; DEG10330121;DEG10210185; DEG10320111; DEG10160119; DEG10170098;
115	gi|57167148|gb|AAW35927.1|	aminotransferase, DegT/DnrJ/EryC1/StrS family	3	DEG10070101; DEG10260042; DEG10310059;
116	gi|57167145|gb|AAW35924.1|	acetyl-CoA carboxylase, biotin carboxyl carrier protein	10	DEG10370185; DEG10320259; DEG10160242; DEG10330245; DEG10190199;DEG10210179; DEG10010174; DEG10170203; DEG10030038; DEG10070022;
117	gi|57167138|gb|AAW35917.1|	potassium uptake protein TrkA, putative	1	DEG10380035;
118	gi|57167137|gb|AAW35916.1|	potassium uptake protein, TrkH family	1	DEG10380036;
119	gi|57167097|gb|AAW35876.1|	oxidoreductase, Gfo/Idh/MocA family	1	DEG10310058;
120	gi|57167096|gb|AAW35875.1|	DegT/DnrJ/EryC1/StrS aminotransferase family	3	DEG10070101; DEG10260042; DEG10310059;
121	gi|57167094|gb|AAW35873.1|	maf protein, putative	1	DEG10310061;
122	gi|57167093|gb|AAW35872.1|	penicillin-binding protein 1A	5	DEG10170188; DEG10380182; DEG10310065; DEG10310062; DEG10370167;
123	gi|57167090|gb|AAW35869.1|	carboxyl-terminal protease	1	DEG10110109;
124	gi|57167084|gb|AAW35863.1|	CrcB	1	DEG10180107;
125	gi|57167079|gb|AAW35858.1|	penicillin-binding protein	20	DEG10330155; DEG10210169; DEG10370173; DEG10110005; DEG10190062;DEG10190008; DEG10330012; DEG10180109; DEG10180015; DEG10320012;DEG10310065; DEG10310062; DEG10010101; DEG10070129; DEG10170126;DEG10160152; DEG10380187; DEG10030196; DEG10320068; DEG10160011;
126	gi|57167069|gb|AAW35848.1|	2-oxoglutarate:acceptor oxidoreductase, delta subunit	1	DEG10310067;
127	gi|57167067|gb|AAW35846.1|	2-oxoglutarate:acceptor oxidoreductase, beta subunit	1	DEG10310068;
128	gi|57167058|gb|AAW35837.1|	3-octaprenyl-4-hydroxybenzoate carboxy-lyase, putative	6	DEG10160245; DEG10330248; DEG10310071; DEG10320319; DEG10190267;DEG10110206;
129	gi|57167053|gb|AAW35832.1|	translation elongation factor P	5	DEG10020167; DEG10030245; DEG10070028; DEG10170204; DEG10180585;
130	gi|57167043|gb|AAW35822.1|	replicative DNA helicase	13	DEG10170008; DEG10380232; DEG10180580; DEG10030066; DEG10160333;DEG10020007; DEG10370223; DEG10010264; DEG10330337; DEG10320337;DEG10070109; DEG10210214; DEG10190283;
131	gi|57167036|gb|AAW35815.1|	3,4-dihydroxy-2-butanone 4-phosphate synthase	5	DEG10180454; DEG10330213; DEG10190176; DEG10160210; DEG10320243;
132	gi|57167035|gb|AAW35814.1|	GatB/Yqey family protein	1	DEG10030099;
133	gi|57167032|gb|AAW35811.1|	UDP-3-O-(R-3-hydroxymyristoyl)-glucosamine N-acyltransferase	5	DEG10190037; DEG10160042; DEG10330043; DEG10320041; DEG10030440;
134	gi|57167030|gb|AAW35809.1|	Sec-independent protein translocase TatC	1	DEG10260094;
135	gi|57167027|gb|AAW35806.1|	(di)nucleoside polyphosphate hydrolase	1	DEG10310073;
136	gi|57167024|gb|AAW35803.1|	DNA polymerase III, delta prime subunit, homolog	1	DEG10310074;
137	gi|57167019|gb|AAW35798.1|	riboflavin biosynthesis protein RibF, putative	10	DEG10330002; DEG10370137; DEG10170167; DEG10190001; DEG10210100;DEG10380150; DEG10180005; DEG10320004; DEG10160002; DEG10030146;
138	gi|57167011|gb|AAW35790.1|	fructose-bisphosphate aldolase	13	DEG10160202; DEG10320236; DEG10180436; DEG10380216; DEG10370206;DEG10070138; DEG10310075; DEG10330205; DEG10010257; DEG10020239;DEG10170299; DEG10190169; DEG10030089;
139	gi|57167003|gb|AAW35782.1|	carboxypeptidase	1	DEG10010094;
140	gi|57167002|gb|AAW35781.1|	macrolide-specific efflux protein macA	1	DEG10260004;
141	gi|57166994|gb|AAW35773.1|	phosphate ABC transporter, permease protein PstC, putative	1	DEG10210102;
142	gi|57166993|gb|AAW35772.1|	phosphate ABC transporter, permease protein PstA, putative	1	DEG10210102;
143	gi|57166957|gb|AAW35736.1|	rod shape-determining protein RodA, putative	16	DEG10110008; DEG10330156; DEG10030480; DEG10180108; DEG10320067;DEG10030195; DEG10330017; DEG10160153; DEG10190013; DEG10190061;DEG10010098; DEG10070041; DEG10320017; DEG10160016; DEG10310172;DEG10180018;
144	gi|57166950|gb|AAW35729.1|	uridylate kinase	12	DEG10160035; DEG10380055; DEG10070153; DEG10330036; DEG10110017;DEG10190030; DEG10210146; DEG10310170; DEG10180041; DEG10320035;DEG10170157; DEG10030448;
145	gi|57166946|gb|AAW35725.1|	oxidoreductase, 2-nitropropane dioxygenase family	3	DEG10070018; DEG10380199; DEG10210183;
146	gi|57166943|gb|AAW35722.1|	quinone-reactive Ni/Fe-hydrogenase, small subunit	1	DEG10180159;
147	gi|57166941|gb|AAW35720.1|	quinone-reactive Ni/Fe hydrogenase, cytochrome b subunit	1	DEG10180160;
148	gi|57166940|gb|AAW35719.1|	hydrogenase maturation protease HydD	1	DEG10180446;
149	gi|57166937|gb|AAW35716.1|	DNA-binding response regulator	12	DEG10030155; DEG10170009; DEG10380148; DEG10370066; DEG10070064;DEG10380065; DEG10260070; DEG10210141; DEG10010263; DEG10310158;DEG10180164; DEG10030698;
150	gi|57166930|gb|AAW35709.1|	organic solvent tolerance protein, putative	2	DEG10310166; DEG10030082;
151	gi|57166929|gb|AAW35708.1|	conserved hypothetical protein	1	DEG10310165;
152	gi|57166923|gb|AAW35702.1|	excinuclease ABC, C subunit	1	DEG10020104;
153	gi|57166921|gb|AAW35700.1|	radical SAM domain protein	1	DEG10310163;
154	gi|57166912|gb|AAW35691.1|	conserved hypothetical protein	1	DEG10310162;
155	gi|57166911|gb|AAW35690.1|	peptidase, M23/M37 family	2	DEG10310161; DEG10260033;
156	gi|57166910|gb|AAW35689.1|	glycyl-tRNA synthetase, beta subunit	11	DEG10380188; DEG10160288; DEG10330292; DEG10370175; DEG10320299;DEG10110194; DEG10180529; DEG10210171; DEG10310160; DEG10010180;DEG10030005;
157	gi|57166903|gb|AAW35682.1|	DNA-binding response regulator	12	DEG10030155; DEG10170009; DEG10380148; DEG10370066; DEG10070064;DEG10380065; DEG10260070; DEG10210141; DEG10010263; DEG10310158;DEG10180164; DEG10030698;
158	gi|57166899|gb|AAW35678.1|	DNA-binding response regulator	10	DEG10030155; DEG10170009; DEG10380148; DEG10370066; DEG10070064;DEG10380065; DEG10260070; DEG10210141; DEG10010263; DEG10030698;
159	gi|57166898|gb|AAW35677.1|	sensor histidine kinase	4	DEG10380037; DEG10170010; DEG10180268; DEG10010262;
160	gi|57166891|gb|AAW35670.1|	peptidase, M23/M37 family	2	DEG10310161; DEG10260033;
161	gi|57166885|gb|AAW35664.1|	HD/HDIG/KH domain protein	1	DEG10010142;
162	gi|57166880|gb|AAW35659.1|	ATP synthase F0, A subunit	2	DEG10030565; DEG10210075;
163	gi|57166876|gb|AAW35655.1|	lipoprotein, NLPA family	2	DEG10020025; DEG10020076;
164	gi|57166866|gb|AAW35645.1|	methyl-accepting chemotaxis protein	2	DEG10030094; DEG10030096;
165	gi|57166865|gb|AAW35644.1|	methyl-accepting chemotaxis protein	2	DEG10030094; DEG10310157;
166	gi|57166854|gb|AAW35633.1|	conserved hypothetical protein	1	DEG10310155;
167	gi|57166851|gb|AAW35630.1|	arginyl-tRNA synthetase	11	DEG10160081; DEG10170056; DEG10380228; DEG10190126; DEG10330083;DEG10320175; DEG10180318; DEG10010259; DEG10210210; DEG10020056;DEG10370219;
168	gi|57166850|gb|AAW35629.1|	multidrug resistance protein, SMR family	1	DEG10180267;
169	gi|57166848|gb|AAW35627.1|	conserved hypothetical protein TIGR01033	1	DEG10180313;
170	gi|57166835|gb|AAW35614.1|	transcription termination factor Rho	5	DEG10330256; DEG10030039; DEG10160253; DEG10020238; DEG10320314;
171	gi|57166832|gb|AAW35611.1|	cytochrome c553	1	DEG10310151;
172	gi|57166831|gb|AAW35610.1|	hydrolase, putative	1	DEG10030190;
173	gi|57166828|gb|AAW35607.1|	phosphoheptose isomerase	3	DEG10030432; DEG10160175; DEG10330178;
174	gi|57166821|gb|AAW35600.1|	lipooligosaccharide biosynthesis galactosyltransferase, putative	1	DEG10310188;
175	gi|57166813|gb|AAW35592.1|	general glycosylation pathway protein	1	DEG10310188;
176	gi|57166810|gb|AAW35589.1|	general glycosylation pathway protein	1	DEG10320078;
177	gi|57166809|gb|AAW35588.1|	general glycosylation pathway protein	2	DEG10070102; DEG10260037;
178	gi|57166807|gb|AAW35586.1|	general glycosylation pathway protein	3	DEG10070101; DEG10310059; DEG10260042;
179	gi|57166804|gb|AAW35583.1|	chemotaxis protein CheY	8	DEG10030155; DEG10170009; DEG10010263; DEG10070064; DEG10380065;DEG10260070; DEG10210141; DEG10370066;
180	gi|57166791|gb|AAW35570.1|	SsrA-binding protein	2	DEG10170083; DEG10020075;
181	gi|57166790|gb|AAW35569.1|	4-diphosphocytidyl-2C-methyl-D-erythritol kinase	6	DEG10180205; DEG10330088; DEG10160086; DEG10320164; DEG10190102;DEG10030425;
182	gi|57166787|gb|AAW35566.1|	ATP-dependent DNA helicase, UvrD/REP family	10	DEG10160254; DEG10010080; DEG10380090; DEG10330257; DEG10380151;DEG10180549; DEG10020219; DEG10170278; DEG10110204; DEG10260092;
183	gi|57166785|gb|AAW35564.1|	oligoendopeptidase F	1	DEG10070157;
184	gi|57166781|gb|AAW35560.1|	apolipoprotein N-acyltransferase	3	DEG10160147; DEG10330150; DEG10320073;
185	gi|57166779|gb|AAW35558.1|	protein-export membrane protein SecD	7	DEG10170232; DEG10160172; DEG10320051; DEG10190047; DEG10180073;DEG10310147; DEG10330175;
186	gi|57166778|gb|AAW35557.1|	protein-export membrane protein SecF	7	DEG10160171; DEG10170232; DEG10190048; DEG10320052; DEG10180074;DEG10110030; DEG10330174;
187	gi|57166773|gb|AAW35552.1|	peptidase, M23/M37 family	2	DEG10310161; DEG10260033;
188	gi|57166772|gb|AAW35551.1|	conserved hypothetical protein	1	DEG10310146;
189	gi|57166771|gb|AAW35550.1|	transcription-repair coupling factor	4	DEG10020115; DEG10170136; DEG10260084; DEG10010112;
190	gi|57166770|gb|AAW35549.1|	conserved hypothetical protein	1	DEG10310145;
191	gi|57166760|gb|AAW35539.1|	lipoprotein, putative	1	DEG10310143;
192	gi|57166757|gb|AAW35536.1|	single-strand binding protein	10	DEG10170018; DEG10070077; DEG10330339; DEG10160334; DEG10190284;DEG10020020; DEG10320338; DEG10030072; DEG10010268; DEG10020223;
193	gi|57166756|gb|AAW35535.1|	ribosomal protein S6	4	DEG10020019; DEG10170017; DEG10010269; DEG10310142;
194	gi|57166754|gb|AAW35533.1|	membrane-associated zinc metalloprotease, putative	5	DEG10070010; DEG10190035; DEG10030443; DEG10160040; DEG10330041;
195	gi|57166745|gb|AAW35524.1|	hydrolase, carbon-nitrogen family	1	DEG10310137;
196	gi|57166742|gb|AAW35521.1|	DNA mismatch repair protein	1	DEG10020103;
197	gi|57166730|gb|AAW35509.1|	membrane protein, putative	2	DEG10180304; DEG10260018;
198	gi|57166728|gb|AAW35507.1|	cell division protein, FtsW/RodA/SpoVE family	19	DEG10190013; DEG10030480; DEG10070057; DEG10110008; DEG10190061;DEG10330017; DEG10310133; DEG10160153; DEG10370070; DEG10210137;DEG10320067; DEG10010098; DEG10170115; DEG10010260; DEG10320017;DEG10160016; DEG10180108; DEG10180018; DEG10330156;
199	gi|57166723|gb|AAW35502.1|	AcrB/AcrD/AcrF family protein	2	DEG10110035; DEG10260003;
200	gi|57166715|gb|AAW35494.1|	sigma-54 dependent DNA-binding response regulator	2	DEG10030266; DEG10260026;
201	gi|57166704|gb|AAW35483.1|	cytochrome c biogenesis protein, CcmF/CycK/CcsA family	1	DEG10010164;
202	gi|57166636|gb|AAW35415.1|	mechanosensitive ion channel family protein	1	DEG10310130;
203	gi|57166630|gb|AAW35409.1|	RNA polymerase sigma factor RpoD	19	DEG10380092; DEG10180521; DEG10030019; DEG10330220; DEG10180457;DEG10330297; DEG10190237; DEG10160217; DEG10210087; DEG10160293;DEG10110169; DEG10010178; DEG10070162; DEG10170207; DEG10020169;DEG10320295; DEG10030098; DEG10320248; DEG10370091;
204	gi|57166626|gb|AAW35405.1|	methyltransferase GidB	1	DEG10020299;
205	gi|57166622|gb|AAW35401.1|	conserved hypothetical protein	1	DEG10310128;
206	gi|57166617|gb|AAW35396.1|	membrane protein, putative	2	DEG10310127; DEG10310126;
207	gi|57166616|gb|AAW35395.1|	hippurate hydrolase	1	DEG10010094;
208	gi|57166613|gb|AAW35392.1|	surface antigen, CjaA	1	DEG10370142;
209	gi|57166607|gb|AAW35386.1|	methyltransferase, putative	1	DEG10180316;
210	gi|57166597|gb|AAW35376.1|	thioesterase family protein	1	DEG10180128;
211	gi|57166584|gb|AAW35363.1|	methyl-accepting chemotaxis protein	1	DEG10030096;
212	gi|57166580|gb|AAW35359.1|	cation efflux family protein	1	DEG10070189;
213	gi|57166574|gb|AAW35353.1|	preprotein translocase, SecA subunit	13	DEG10020297; DEG10160023; DEG10380210; DEG10370198; DEG10330024;DEG10030473; DEG10180026; DEG10010243; DEG10320024; DEG10170070;DEG10210052; DEG10020064; DEG10190021;
214	gi|57166573|gb|AAW35352.1|	permease, putative	7	DEG10030367; DEG10030365; DEG10320117; DEG10330115; DEG10160113;DEG10180184; DEG10190093;
215	gi|57166572|gb|AAW35351.1|	amino acid ABC transporter, permease protein, His/Glu/Gln/Arg/opine family	6	DEG10370039; DEG10110134; DEG10180115; DEG10370142; DEG10110116;DEG10180133;
216	gi|57166571|gb|AAW35350.1|	conserved hypothetical protein	1	DEG10310123;
217	gi|57166568|gb|AAW35347.1|	ATP synthase F0, C subunit	1	DEG10310122;
218	gi|57166558|gb|AAW35337.1|	conserved hypothetical protein	1	DEG10310119;
219	gi|57166555|gb|AAW35334.1|	chemotaxis protein methyltransferase CheR	1	DEG10180319;
220	gi|57166552|gb|AAW35331.1|	amino acid ABC transporter, permease protein PEB1	7	DEG10320151; DEG10370039; DEG10110134; DEG10180115; DEG10370142;DEG10110116; DEG10180133;
221	gi|57166551|gb|AAW35330.1|	amino acid ABC transporter, permease protein PEB1	7	DEG10320151; DEG10370039; DEG10110134; DEG10180115; DEG10370142;DEG10110116; DEG10180133;
222	gi|57166549|gb|AAW35328.1|	carbon starvation protein A	2	DEG10110041; DEG10260006;
223	gi|57166547|gb|AAW35326.1|	thioesterase family protein	3	DEG10030332; DEG10180216; DEG10310118;
224	gi|57166539|gb|AAW35318.1|	conserved hypothetical protein	1	DEG10310116;
225	gi|57166538|gb|AAW35317.1|	alanine racemase	5	DEG10070209; DEG10030067; DEG10380208; DEG10210054; DEG10010072;
226	gi|57166537|gb|AAW35316.1|	RNA methyltransferase, TrmH family	1	DEG10010086;
227	gi|57166536|gb|AAW35315.1|	amino acid carrier protein	1	DEG10110061;
228	gi|57166534|gb|AAW35313.1|	amino acid ABC tansporter, permease protein, His/Glu/Gln/Arg/opine family	7	DEG10320151; DEG10370039; DEG10110134; DEG10180115; DEG10370142;DEG10110116; DEG10180133;
229	gi|57166532|gb|AAW35311.1|	4-methyl-5(B-hydroxyethyl)-thiazole monophosphate biosynthesis enzyme	1	DEG10030456;
230	gi|57166529|gb|AAW35308.1|	phenylalanyl-tRNA synthetase, beta subunit	14	DEG10070033; DEG10380089; DEG10330101; DEG10190117; DEG10010203;DEG10160099; DEG10030249; DEG10320132; DEG10110079; DEG10020209;DEG10020102; DEG10370088; DEG10170121; DEG10210099;
231	gi|57166527|gb|AAW35306.1|	4-hydroxy-3-methylbut-2-enyl diphosphate reductase	8	DEG10190003; DEG10330005; DEG10310114; DEG10030149; DEG10320007;DEG10010177; DEG10160005; DEG10180008;
232	gi|57166523|gb|AAW35302.1|	DNA-binding response regulator	12	DEG10030155; DEG10170009; DEG10380148; DEG10370066; DEG10070064;DEG10380065; DEG10260070; DEG10210141; DEG10010263; DEG10310158;DEG10180164; DEG10030698;
233	gi|57166522|gb|AAW35301.1|	sensor histidine kinase	1	DEG10110029;
234	gi|57166520|gb|AAW35299.1|	flagellin family protein	1	DEG10310177;
235	gi|57166519|gb|AAW35298.1|	cell division protein FtsK, putative	6	DEG10380053; DEG10320089; DEG10330140; DEG10030370; DEG10190073;DEG10370056;
236	gi|57166509|gb|AAW35288.1|	thiol:disulfide interchange protein DsbA	1	DEG10180559;
237	gi|57166508|gb|AAW35287.1|	site-specific recombinase, phage integrase family	1	DEG10180554;
238	gi|57166507|gb|AAW35286.1|	para-aminobenzoate synthase glutamine amidotransferase, component I	1	DEG10110107;
239	gi|57166501|gb|AAW35280.1|	signal peptidase I	6	DEG10160052; DEG10030495; DEG10320207; DEG10190151; DEG10330053;DEG10180398;
240	gi|57166497|gb|AAW35276.1|	membrane protein, putative	1	DEG10310110;
241	gi|57166477|gb|AAW35256.1|	Na+/H+ antiporter family protein	1	DEG10030235;
242	gi|57166476|gb|AAW35255.1|	tRNA (uracil-5-)-methyltransferase	1	DEG10020215;
243	gi|57166474|gb|AAW35253.1|	CoA-binding domain protein	1	DEG10180158;
244	gi|57166471|gb|AAW35250.1|	membrane protein, putative	5	DEG10180601; DEG10330353; DEG10190294; DEG10160348; DEG10320350;
245	gi|57166462|gb|AAW35241.1|	3-deoxy-D-manno-octulosonate cytidylyltransferase	7	DEG10330132; DEG10320099; DEG10030360; DEG10110058; DEG10190079;DEG10180150; DEG10160130;
246	gi|57166450|gb|AAW35229.1|	integral membrane protein MviN	7	DEG10320109; DEG10190085; DEG10160121; DEG10330123; DEG10110070;DEG10180175; DEG10030145;
247	gi|57166448|gb|AAW35227.1|	Holliday junction DNA helicase RuvA	3	DEG10070007; DEG10030355; DEG10170234;
248	gi|57166445|gb|AAW35224.1|	conserved hypothetical protein	1	DEG10310103;
249	gi|57166444|gb|AAW35223.1|	Mur ligase family protein	10	DEG10380166; DEG10330014; DEG10070206; DEG10370152; DEG10320014;DEG10010070; DEG10210067; DEG10170291; DEG10160013; DEG10020229;
250	gi|57166440|gb|AAW35219.1|	aminotransferase, putative	2	DEG10020079; DEG10170086;
251	gi|57166438|gb|AAW35217.1|	polyA polymerase family protein	12	DEG10380106; DEG10210108; DEG10180455; DEG10160212; DEG10370102;DEG10190177; DEG10170191; DEG10320244; DEG10110168; DEG10330215;DEG10010155; DEG10070190;
252	gi|57166431|gb|AAW35210.1|	ferredoxin-type protein NapH	1	DEG10110130;
253	gi|57166428|gb|AAW35207.1|	thiol peroxidase	1	DEG10030168;
254	gi|57166426|gb|AAW35205.1|	ATP-dependent DNA helicase, putative	9	DEG10160254; DEG10010080; DEG10330257; DEG10380151; DEG10180549;DEG10020219; DEG10170278; DEG10110204; DEG10260092;
255	gi|57166421|gb|AAW35200.1|	lipoprotein, NLPA family	2	DEG10020025; DEG10020076;
256	gi|57166420|gb|AAW35199.1|	lipoprotein, NLPA family	2	DEG10020025; DEG10020076;
257	gi|57166419|gb|AAW35198.1|	lipoprotein, NLPA family	2	DEG10020025; DEG10020076;
258	gi|57166418|gb|AAW35197.1|	flagellar basal-body P-ring formation protein FlgA, putative	1	DEG10310101;
259	gi|57166417|gb|AAW35196.1|	3-octaprenyl-4-hydroxybenzoate carboxy-lyase, putative	1	DEG10180361;
260	gi|57166416|gb|AAW35195.1|	posphopantetheine adenylyltransferase	11	DEG10370161; DEG10380175; DEG10210059; DEG10330286; DEG10170116;DEG10160282; DEG10180537; DEG10030027; DEG10070106; DEG10320302;DEG10190247;
261	gi|57166415|gb|AAW35194.1|	thymidylate kinase	13	DEG10170023; DEG10030389; DEG10330117; DEG10320115; DEG10370051;DEG10010008; DEG10160115; DEG10180181; DEG10190091; DEG10380048;DEG10210152; DEG10020028; DEG10110074;
262	gi|57166414|gb|AAW35193.1|	histidyl-tRNA synthetase	12	DEG10380230; DEG10320199; DEG10330061; DEG10170228; DEG10160060;DEG10370221; DEG10180381; DEG10190144; DEG10210212; DEG10010193;DEG10020182; DEG10110144;
263	gi|57166412|gb|AAW35191.1|	serine acetyltransferase	2	DEG10180533; DEG10170037;
264	gi|57166406|gb|AAW35185.1|	heat-inducible transcription repressor HrcA	1	DEG10310099;
265	gi|57166341|gb|AAW35120.1|	tartrate transporter, putative	3	DEG10110086; DEG10180356; DEG10110160;
266	gi|57166340|gb|AAW35119.1|	dihydrodipicolinate synthase, putative	6	DEG10180377; DEG10330063; DEG10160062; DEG10320197; DEG10190142;DEG10010140;
267	gi|57166335|gb|AAW35114.1|	ribosomal protein L7/L12	9	DEG10030050; DEG10330263; DEG10320330; DEG10160260; DEG10310055;DEG10180570; DEG10010027; DEG10190277; DEG10110211;
268	gi|57166334|gb|AAW35113.1|	ribosomal protein L10	5	DEG10020045; DEG10310054; DEG10010026; DEG10170042; DEG10210112;
269	gi|57166333|gb|AAW35112.1|	ribosomal protein L1	7	DEG10170041; DEG10380054; DEG10030048; DEG10370057; DEG10210147;DEG10020044; DEG10010025;
270	gi|57166331|gb|AAW35110.1|	transcription antitermination protein NusG	5	DEG10330266; DEG10190275; DEG10160263; DEG10310052; DEG10030046;
271	gi|57166325|gb|AAW35104.1|	amino acid ABC transporter, permease protein, His/Glu/Gln/Arg/opine family	6	DEG10370039; DEG10110134; DEG10180115; DEG10370142; DEG10110116;DEG10180133;
272	gi|57166322|gb|AAW35101.1|	ATP-dependent DNA helicase RecG	1	DEG10260084;
273	gi|57166318|gb|AAW35097.1|	transcription termination factor NusA	12	DEG10170163; DEG10370178; DEG10190183; DEG10020136; DEG10380191;DEG10330226; DEG10160223; DEG10010136; DEG10110171; DEG10310049;DEG10030134; DEG10070137;
274	gi|57166310|gb|AAW35089.1|	exonuclease, DNA polymerase III, epsilon subunit family	6	DEG10170162; DEG10380219; DEG10020135; DEG10010135; DEG10210192;DEG10370209;
275	gi|57166304|gb|AAW35083.1|	acetyl-CoA carboxylase, carboxyl transferase, alpha subunit	13	DEG10110022; DEG10190042; DEG10320046; DEG10160047; DEG10010212;DEG10020198; DEG10170254; DEG10330048; DEG10030434; DEG10180052;DEG10070026; DEG10210175; DEG10370182;
276	gi|57166293|gb|AAW35072.1|	2,3-bisphosphoglycerate-independent phosphoglycerate mutase	3	DEG10170080; DEG10030054; DEG10010238;
277	gi|57166288|gb|AAW35067.1|	conserved hypothetical protein	1	DEG10020063;
278	gi|57166279|gb|AAW35058.1|	conserved hypothetical protein	2	DEG10110069; DEG10030691;
279	gi|57166267|gb|AAW35046.1|	fumarate reductase, cytochrome b subunit	1	DEG10310043;
280	gi|57166266|gb|AAW35045.1|	prolipoprotein diacylglyceryl transferase	6	DEG10320230; DEG10160196; DEG10030142; DEG10330199; DEG10180429;DEG10190168;
281	gi|57166259|gb|AAW35038.1|	ferric uptake regulation protein	2	DEG10170198; DEG10310042;
282	gi|57166258|gb|AAW35037.1|	cvpA family protein	1	DEG10310041;
283	gi|57166241|gb|AAW35020.1|	transcription antitermination factor NusB	6	DEG10310037; DEG10320055; DEG10160168; DEG10180077; DEG10070027;DEG10330171;
284	gi|57166240|gb|AAW35019.1|	orotidine 5`-phosphate decarboxylase	3	DEG10110099; DEG10180224; DEG10030372;
285	gi|57166226|gb|AAW35005.1|	RND efflux system, membrane fusion protein CmeA	1	DEG10260004;
286	gi|57166220|gb|AAW34999.1|	lipoprotein signal peptidase	5	DEG10180007; DEG10190002; DEG10160004; DEG10330004; DEG10320006;
287	gi|57166216|gb|AAW34995.1|	conserved hypothetical protein TIGR00023	7	DEG10170175; DEG10370109; DEG10210124; DEG10020148; DEG10380115;DEG10070148; DEG10010147;
288	gi|57166214|gb|AAW34993.1|	DNA-binding response regulator	10	DEG10030155; DEG10170009; DEG10380148; DEG10370066; DEG10070064;DEG10380065; DEG10210141; DEG10010263; DEG10310158; DEG10030698;
289	gi|57166212|gb|AAW34991.1|	phosphatase, Ppx/GppA family	1	DEG10310035;
290	gi|57166210|gb|AAW34989.1|	flagellar switch protein FliN	1	DEG10180329;
291	gi|57166200|gb|AAW34979.1|	excinuclease ABC, A subunit	1	DEG10020067;
292	gi|57166184|gb|AAW34963.1|	fatty acid/phospholipid synthesis protein PlsX	6	DEG10370007; DEG10170142; DEG10030394; DEG10010116; DEG10020118;DEG10380007;
293	gi|57166183|gb|AAW34962.1|	3-oxoacyl-(acyl-carrier-protein) synthase III	9	DEG10210185; DEG10030393; DEG10380200; DEG10330121; DEG10180178;DEG10320111; DEG10370190; DEG10160119; DEG10170098;
294	gi|57166182|gb|AAW34961.1|	endoribonuclease L-PSP family protein	1	DEG10180307;
295	gi|57166179|gb|AAW34958.1|	ubiquinone/menaquinone biosynthesis methyltransferase	7	DEG10180556; DEG10310032; DEG10330251; DEG10160248; DEG10010158;DEG10320317; DEG10020160;
296	gi|57166177|gb|AAW34956.1|	transcriptional regulator, Fur family	1	DEG10170198;
297	gi|57166176|gb|AAW34955.1|	1-deoxy-D-xylulose-5-phosphate synthase	8	DEG10160166; DEG10320057; DEG10030185; DEG10330169; DEG10110031;DEG10190052; DEG10010170; DEG10180080;
298	gi|57166171|gb|AAW34950.1|	chorismate mutase/prephenate dehydratase	1	DEG10310031;
299	gi|57166166|gb|AAW34945.1|	ribosomal protein L25	1	DEG10170028;
300	gi|57166156|gb|AAW34935.1|	molybdenum ABC transporter, permease protein	2	DEG10180369; DEG10030729;
301	gi|57166152|gb|AAW34931.1|	pantoate--beta-alanine ligase	1	DEG10030121;
302	gi|57166146|gb|AAW34925.1|	transcription elongation factor GreA	4	DEG10170220; DEG10310029; DEG10020176; DEG10070073;
303	gi|57166143|gb|AAW34922.1|	chemotaxis protein CheA	9	DEG10030155; DEG10170009; DEG10370066; DEG10260070; DEG10070064;DEG10380065; DEG10110115; DEG10210141; DEG10010263;
304	gi|57166142|gb|AAW34921.1|	purine-binding chemotaxis protein CheW	1	DEG10180320;
305	gi|57166136|gb|AAW34915.1|	cell shape-determining protein MreB	7	DEG10160241; DEG10330244; DEG10190198; DEG10180486; DEG10010198;DEG10030073; DEG10310027;
306	gi|57166133|gb|AAW34912.1|	beta-hydroxyacyl-(acyl-carrier-protein) dehydratase FabZ	9	DEG10190038; DEG10320042; DEG10160043; DEG10210178; DEG10170294;DEG10330044; DEG10030439; DEG10180047; DEG10070023;
307	gi|57166120|gb|AAW34899.1|	dihydroorotase, homodimeric type	1	DEG10260014;
308	gi|57166101|gb|AAW34880.1|	carbonic anhydrase	5	DEG10330029; DEG10180031; DEG10320028; DEG10190022; DEG10160028;
309	gi|57166098|gb|AAW34877.1|	ribosome recycling factor	13	DEG10160036; DEG10380056; DEG10010131; DEG10320036; DEG10330037;DEG10190031; DEG10030447; DEG10170158; DEG10070051; DEG10210145;DEG10310023; DEG10370059; DEG10180042;
310	gi|57166095|gb|AAW34874.1|	ribonucleoside-diphosphate reductase, beta subunit	9	DEG10190134; DEG10170066; DEG10180354; DEG10160072; DEG10330075;DEG10030256; DEG10210071; DEG10310022; DEG10010145;
311	gi|57166093|gb|AAW34872.1|	transferase, hexapeptide repeat family	1	DEG10180240;
312	gi|57166089|gb|AAW34868.1|	acetyltransferase, GNAT family	1	DEG10030672;
313	gi|57166086|gb|AAW34865.1|	transcriptional regulator, putative	1	DEG10320178;
314	gi|57166015|gb|AAW34794.1|	translation initiation factor IF-3	12	DEG10030595; DEG10190120; DEG10160094; DEG10010207; DEG10070155;DEG10380102; DEG10170246; DEG10210135; DEG10330096; DEG10180288;DEG10320128; DEG10020191;
315	gi|57166006|gb|AAW34785.1|	dihydrodipicolinate reductase	8	DEG10190004; DEG10070080; DEG10330006; DEG10030471; DEG10320008;DEG10010156; DEG10180009; DEG10160006;
316	gi|57165995|gb|AAW34774.1|	integral membrane protein, TerC family	1	DEG10110108;
317	gi|57165989|gb|AAW34768.1|	biopolymer transport protein, ExbD/TolR family	1	DEG10310008;
318	gi|57165988|gb|AAW34767.1|	TonB system transport protein ExbB	2	DEG10310007; DEG10030354;
319	gi|57165977|gb|AAW34756.1|	tRNA delta(2)-isopentenylpyrophosphate transferase	3	DEG10330347; DEG10180589; DEG10160342;
320	gi|57165966|gb|AAW34745.1|	tetrapyrrole methylase family protein	2	DEG10190180; DEG10020030;
321	gi|57165963|gb|AAW34742.1|	conserved hypothetical protein	1	DEG10310017;
322	gi|57165958|gb|AAW34737.1|	thioredoxin-disulfide reductase	4	DEG10170073; DEG10010241; DEG10070179; DEG10210167;
323	gi|57165954|gb|AAW34733.1|	cation ABC transporter, periplasmic cation-binding protein	2	DEG10070158; DEG10310016;
324	gi|57165949|gb|AAW34728.1|	conserved hypothetical protein	4	DEG10030133; DEG10160224; DEG10180472; DEG10330227;
325	gi|57165948|gb|AAW34727.1|	ribosome-binding factor A	1	DEG10310015;
326	gi|57165943|gb|AAW34722.1|	UDP-3-0-acyl N-acetylglucosamine deacetylase	5	DEG10190019; DEG10030474; DEG10330023; DEG10160022; DEG10320023;
327	gi|57165942|gb|AAW34721.1|	peptidase, M23/M37 family	1	DEG10310161;
328	gi|57165929|gb|AAW34708.1|	PP-loop family protein	1	DEG10030284;
329	gi|57165928|gb|AAW34707.1|	MTA/SAH nucleosidase	4	DEG10370055; DEG10310012; DEG10320030; DEG10180035;
330	gi|57165927|gb|AAW34706.1|	malonyl CoA-acyl carrier protein transacylase	15	DEG10310011; DEG10380198; DEG10170143; DEG10330120; DEG10030392;DEG10370188; DEG10010117; DEG10070019; DEG10180179; DEG10210182;DEG10190088; DEG10320112; DEG10110072; DEG10160118; DEG10020119;
331	gi|57165926|gb|AAW34705.1|	FKBP-type peptidyl-prolyl cis-trans isomerase SlyD	2	DEG10180514; DEG10310010;
332	gi|57165924|gb|AAW34703.1|	peptidoglycan-associated lipoprotein Omp18	2	DEG10260013; DEG10030351;
333	gi|57165923|gb|AAW34702.1|	tolB protein, putative	1	DEG10030352;
334	gi|57165922|gb|AAW34701.1|	TonB domain protein	1	DEG10310009;
335	gi|57165921|gb|AAW34700.1|	TonB system transport protein ExbD, putative	1	DEG10310008;
336	gi|57165920|gb|AAW34699.1|	MotA/TolQ/ExbB proton channel family protein	1	DEG10310007;
337	gi|57165912|gb|AAW34691.1|	chromosome partitioning protein, ParB family	2	DEG10170347; DEG10020017;
338	gi|57165905|gb|AAW34684.1|	ribosomal protein L21	5	DEG10320252; DEG10190187; DEG10160230; DEG10030076; DEG10330233;
339	gi|57165893|gb|AAW34672.1|	cytochrome d ubiquinol oxidase, subunit I	3	DEG10180126; DEG10190070; DEG10320081;
340	gi|57165888|gb|AAW34667.1|	L-lactate permease	1	DEG10020283;
341	gi|57165879|gb|AAW34658.1|	2-amino-4-hydroxy-6-hydroxymethyldihydropteridine pyrophosphokinase	3	DEG10170034; DEG10310004; DEG10210037;
342	gi|57165878|gb|AAW34657.1|	flagellar biosynthetic protein FlhF	19	DEG10170147; DEG10170146; DEG10020124; DEG10010123; DEG10370131;DEG10010122; DEG10020123; DEG10070065; DEG10380066; DEG10380142;DEG10330294; DEG10160290; DEG10210140; DEG10180523; DEG10030018;DEG10320298; DEG10370067; DEG10190240; DEG10110193;
343	gi|57165873|gb|AAW34652.1|	flagellar motor switch protein	2	DEG10030408; DEG10180329;
344	gi|57165853|gb|AAW34632.1|	drug resistance transporter, Bcr/CflA family	1	DEG10110128;
345	gi|57165843|gb|AAW34622.1|	hypothetical protein CJE0838	1	DEG10310096;
346	gi|57165840|gb|AAW34619.1|	CjaC	3	DEG10370142; DEG10370039; DEG10320150;
347	gi|57165837|gb|AAW34616.1|	ABC transporter, permease protein	1	DEG10180188;
348	gi|57165832|gb|AAW34611.1|	magnesium and cobalt transport protein CorA	1	DEG10180555;
349	gi|57165828|gb|AAW34607.1|	modification methylase, HemK family	1	DEG10110104;
350	gi|57165826|gb|AAW34605.1|	flagellin subunit protein FlaC	1	DEG10310177;
351	gi|57165824|gb|AAW34603.1|	DNA polymerase III, alpha subunit	16	DEG10170162; DEG10160046; DEG10380155; DEG10030435; DEG10320045;DEG10190041; DEG10010135; DEG10210088; DEG10010214; DEG10370141;DEG10020135; DEG10180051; DEG10330047; DEG10170256; DEG10020201;DEG10070048;
352	gi|57165821|gb|AAW34600.1|	transthyretin-like protein	1	DEG10110063;
353	gi|57165820|gb|AAW34599.1|	ribosomal protein L19	10	DEG10320213; DEG10010126; DEG10160179; DEG10030113; DEG10020127;DEG10180403; DEG10210125; DEG10330181; DEG10190155; DEG10170151;
354	gi|57165819|gb|AAW34598.1|	tRNA (guanine-N1)-methyltransferase	14	DEG10320214; DEG10160180; DEG10010125; DEG10370101; DEG10020126;DEG10330182; DEG10210126; DEG10030112; DEG10380105; DEG10190156;DEG10070040; DEG10110150; DEG10170150; DEG10180404;
355	gi|57165818|gb|AAW34597.1|	16S rRNA processing protein RimM	2	DEG10170149; DEG10310094;
356	gi|57165813|gb|AAW34592.1|	3-deoxy-D-manno-octulosonic-acid transferase	8	DEG10330287; DEG10160283; DEG10110198; DEG10180536; DEG10030029;DEG10320301; DEG10310091; DEG10190246;
357	gi|57165810|gb|AAW34589.1|	glycyl-tRNA synthetase, alpha subunit	11	DEG10380189; DEG10330291; DEG10370176; DEG10180530; DEG10160287;DEG10210172; DEG10320300; DEG10110195; DEG10070180; DEG10190243;DEG10010181;
358	gi|57165807|gb|AAW34586.1|	conserved hypothetical protein	1	DEG10310089;
359	gi|57165803|gb|AAW34582.1|	cell division protein FtsZ	15	DEG10380170; DEG10160021; DEG10330022; DEG10190018; DEG10110013;DEG10030475; DEG10180024; DEG10010109; DEG10310088; DEG10020110;DEG10320022; DEG10370157; DEG10070204; DEG10170131; DEG10210062;
360	gi|57165802|gb|AAW34581.1|	cell division protein FtsA	14	DEG10380171; DEG10190017; DEG10160020; DEG10030476; DEG10330021;DEG10180023; DEG10110012; DEG10070205; DEG10320021; DEG10170130;DEG10370158; DEG10010108; DEG10020109; DEG10310087;
361	gi|57165801|gb|AAW34580.1|	peptidyl-prolyl cis-trans isomerase D, homolog	1	DEG10310086;
362	gi|57165793|gb|AAW34572.1|	1-hydroxy-2-methyl-2-(E)-butenyl 4-diphosphate synthase	8	DEG10320200; DEG10030163; DEG10330060; DEG10190145; DEG10160059;DEG10180382; DEG10010176; DEG10310085;
363	gi|57165791|gb|AAW34570.1|	primosomal protein N'	7	DEG10330271; DEG10180563; DEG10320322; DEG10020115; DEG10010112;DEG10170136; DEG10160267;
364	gi|57165783|gb|AAW34562.1|	RNA polymerase sigma-54 factor	1	DEG10180476;
365	gi|57165781|gb|AAW34560.1|	conserved hypothetical protein TIGR00150	1	DEG10310084;
366	gi|57165778|gb|AAW34557.1|	ribosomal protein L9	3	DEG10010265; DEG10020006; DEG10030065;
367	gi|57165777|gb|AAW34556.1|	ATP-dependent protease HslVU, HslV subunit	1	DEG10310083;
368	gi|57165775|gb|AAW34554.1|	GTP-binding protein Era	15	DEG10160053; DEG10070211; DEG10320205; DEG10170210; DEG10380059;DEG10380040; DEG10330054; DEG10180396; DEG10210158; DEG10030494;DEG10190149; DEG10370045; DEG10310082; DEG10010182; DEG10380130;
369	gi|57165769|gb|AAW34548.1|	penicillin-binding protein 2	19	DEG10330155; DEG10380187; DEG10370173; DEG10160011; DEG10180109;DEG10320068; DEG10110005; DEG10160152; DEG10190008; DEG10030196;DEG10180015; DEG10190062; DEG10010101; DEG10170126; DEG10210169;DEG10310081; DEG10070129; DEG10330012; DEG10320012;
370	gi|57165768|gb|AAW34547.1|	membrane protein, putative	1	DEG10310080;
371	gi|57165755|gb|AAW34534.1|	inorganic pyrophosphatase	6	DEG10330351; DEG10180595; DEG10030510; DEG10320347; DEG10160346;DEG10190292;
372	gi|57165751|gb|AAW34530.1|	DNA processing protein A	1	DEG10320221;
373	gi|57165747|gb|AAW34526.1|	conserved hypothetical protein	1	DEG10310076;
374	gi|57165745|gb|AAW34524.1|	L-asparaginase	1	DEG10180443;
375	gi|57165720|gb|AAW34499.1|	DNA polymerase III, beta subunit	9	DEG10370002; DEG10330280; DEG10170002; DEG10320308; DEG10380001;DEG10210002; DEG10160276; DEG10010002; DEG10190254;
376	gi|57165718|gb|AAW34497.1|	crossover junction endodeoxyribonuclease RuvC	2	DEG10310228; DEG10180312;
377	gi|57165713|gb|AAW34492.1|	GTP cyclohydrolase I family protein	1	DEG10070215;
378	gi|57165706|gb|AAW34485.1|	acetyltransferase, GNAT family	1	DEG10020155;
379	gi|57165702|gb|AAW34481.1|	conserved hypothetical protein	1	DEG10310226;
380	gi|57165701|gb|AAW34480.1|	dimethyladenosine transferase	2	DEG10030079; DEG10310225;
381	gi|76363322|sp|Q5HSC0.1|	Protein RecA	3	DEG10020142; DEG10160189; DEG10330191;
382	gi|71151795|sp|Q5HXF5.1|	Chromosomal replication initiator protein DnaA	11	DEG10180542; DEG10370001; DEG10330279; DEG10170001; DEG10020001;DEG10320309; DEG10210001; DEG10030003; DEG10160275; DEG10010001;DEG10190255;
383	gi|68566122|sp|Q5HWW4.1|	Undecaprenyl-diphosphatase	2	DEG10070029; DEG10020058;
384	gi|57166225|gb|AAW35004.1|	RND efflux system, inner membrane transporter CmeB	2	DEG10110035; DEG10260003;
385	gi|57166718|gb|AAW35497.1|	DNA gyrase, A subunit	23	DEG10320187; DEG10170177; DEG10170005; DEG10330078; DEG10180351;DEG10160208; DEG10190132; DEG10180449; DEG10020004; DEG10370111;DEG10110131; DEG10210120; DEG10210122; DEG10030489; DEG10010149;DEG10380137; DEG10380117; DEG10010004; DEG10370127; DEG10160075;DEG10330211; DEG10320241; DEG10020150;

## Sheet: Ώ  list
		Proteins against BLASTp (Ώ list)
No.	Protein ID	Protein Name
1	gi|57167484|gb|AAW36263.1|	DNA ligase, ATP-dependent
2	gi|57165730|gb|AAW34509.1|	dihydroxy-acid dehydratase
3	sp|Q5HVD9|ILVC_CAMJR	Ketol-acid reductoisomerase
4	sp|Q5HSJ0|HIS4_CAMJR	1-(5-phosphoribosyl)-5-[(5-phosphoribosylamino)methylideneamino] imidazole-4-carboxamide isomerase
5	sp|Q5HVR3|TRPC_CAMJR	Indole-3-glycerol phosphate synthase
6	sp|Q5HU23|THIE_CAMJR	Thiamine-phosphate synthase
7	gi|57167373|gb|AAW36152.1|	4-carboxymuconolactone decarboxylase, putative
8	gi|57167031|gb|AAW35810.1|	S-adenosylmethionine:tRNA ribosyltransferase-isomerase
9	gi|57166592|gb|AAW35371.1|	ribonuclease P protein component
10	gi|57167416|gb|AAW36195.1|	imidazoleglycerol-phosphate dehydratase/histidinol-phosphatase
11	gi|73620738|sp|Q5HTB5.1|DCD_CAMJR	Deoxycytidine triphosphate deaminase
12	gi|57238611|ref|YP_179742.1|	histidinol dehydrogenase
13	sp|Q5HWF4|HIS8_CAMJR	Histidinol-phosphate aminotransferase
14	gi|57166208|gb|AAW34987.1|	tryptophan synthase, alpha subunit
15	gi|57166460|gb|AAW35239.1|	tetraacyldisaccharide 4'-kinase
16	sp|Q5HWC0|TRPF_CAMJR	N-(5'-phosphoribosyl)anthranilate isomerase
17	gi|57165930|gb|AAW34709.1|	pyrazinamidase/nicotinamidase, putative
18	gi|57238366|ref|YP_179494.1|	imidazole glycerol phosphate synthase subunit HisF
19	gi|57238367|ref|YP_179495.1|	imidazole glycerol phosphate synthase subunit HisH
20	gi|57238613|ref|YP_179744.1|	imidazole glycerol phosphate synthase subunit HisH
21	gi|57238616|ref|YP_179747.1|	imidazole glycerol phosphate synthase subunit HisF
22	sp|Q5HTR6|LUXS_CAMJR	S-ribosylhomocysteine lyase
23	sp|Q5HT33|SELA_CAMJR	L-seryl-tRNA(Sec) selenium transferase
24	gi|57167414|gb|AAW36193.1|	ATP phosphoribosyltransferase
25	gi|57167033|gb|AAW35812.1|	acetolactate synthase, small subunit
26	gi|57166800|gb|AAW35579.1|	CDP-diacylglycerol--serine O-phosphatidyltransferase
27	sp|Q5HWG3|BIOD_CAMJR	ATP-dependent dethiobiotin synthetase BioD
28	gi|57165945|gb|AAW34724.1|	homoserine kinase
29	gi|57165822|gb|AAW34601.1|	3-deoxy-7-phosphoheptulonate synthase
30	gi|57166149|gb|AAW34928.1|	acid phosphatase SurE
31	gi|57167463|gb|AAW36242.1|	ABC transporter, periplasmic substrate-binding protein, putative
32	gi|57166814|gb|AAW35593.1|	general glycosylation pathway protein
33	gi|57167532|gb|AAW36311.1|	phage protein, HK97 gp10 family
34	gi|57167530|gb|AAW36309.1|	hypothetical protein CJE1444
35	gi|57167526|gb|AAW36305.1|	ComEC/Rec2 family protein
36	gi|57167520|gb|AAW36299.1|	nitroreductase family protein
37	gi|57167500|gb|AAW36279.1|	ribosomal protein L15
38	gi|57167498|gb|AAW36277.1|	major facilitator superfamily protein
39	gi|57167495|gb|AAW36274.1|	sodium/hydrogen exchanger family protein
40	gi|57167492|gb|AAW36271.1|	hypothetical protein CJE1849
41	gi|57167489|gb|AAW36268.1|	conserved hypothetical protein
42	gi|57167485|gb|AAW36264.1|	conserved hypothetical protein
43	gi|57167483|gb|AAW36262.1|	hypothetical protein CJE1840
44	gi|57167481|gb|AAW36260.1|	conserved hypothetical protein
45	gi|57167480|gb|AAW36259.1|	thioredoxin family protein
46	gi|57167479|gb|AAW36258.1|	thiredoxin, homolog
47	gi|57167477|gb|AAW36256.1|	ABC transporter, permease protein
48	gi|57167476|gb|AAW36255.1|	ABC transporter, permease protein
49	gi|57167475|gb|AAW36254.1|	membrane protein, putative
50	gi|57167474|gb|AAW36253.1|	conserved hypothetical protein
51	gi|57167473|gb|AAW36252.1|	iron permease, FTR1 family
52	gi|57167465|gb|AAW36244.1|	conserved hypothetical protein
53	gi|57167464|gb|AAW36243.1|	lipoprotein, putative
54	gi|57167461|gb|AAW36240.1|	ABC transporter, permease protein, putative
55	gi|57167458|gb|AAW36237.1|	PDZ domain protein
56	gi|57167455|gb|AAW36234.1|	conserved hypothetical protein
57	gi|57167448|gb|AAW36227.1|	conserved hypothetical protein
58	gi|57167446|gb|AAW36225.1|	hypothetical protein CJE1803
59	gi|57167445|gb|AAW36224.1|	biopolymer transport exbD protein
60	gi|57167443|gb|AAW36222.1|	conserved hypothetical protein
61	gi|57167442|gb|AAW36221.1|	conserved hypothetical protein
62	gi|57167441|gb|AAW36220.1|	serine transporter
63	gi|57167439|gb|AAW36218.1|	membrane protein, putative
64	gi|57167437|gb|AAW36216.1|	conserved hypothetical protein
65	gi|57167435|gb|AAW36214.1|	alpha-ketoglutarate permease
66	gi|57167434|gb|AAW36213.1|	hemin ABC transporter, periplasmic hemin-binding protein, putative
67	gi|57167431|gb|AAW36210.1|	TonB-dependent heme receptor
68	gi|57167430|gb|AAW36209.1|	conserved hypothetical protein
69	gi|57167426|gb|AAW36205.1|	ATP-sulfurylase family protein
70	gi|57167419|gb|AAW36198.1|	HrgA protein
71	gi|57167405|gb|AAW36184.1|	conserved domain protein
72	gi|57167403|gb|AAW36182.1|	flavohemoprotein, truncation
73	gi|57167400|gb|AAW36179.1|	peptide ABC transporter, permease protein
74	gi|57167396|gb|AAW36175.1|	NADH-quinone oxidoreductase, A subunit
75	gi|57167387|gb|AAW36166.1|	NADH-quinone oxidoreductase, J subunit
76	gi|57167382|gb|AAW36161.1|	paralyzed flagella protein PflA
77	gi|57167380|gb|AAW36159.1|	arsenical-resistance protein, putative
78	gi|57167379|gb|AAW36158.1|	arsenate reductase
79	gi|57167378|gb|AAW36157.1|	arsenical resistance operon repressor
80	gi|57167377|gb|AAW36156.1|	permease, putative
81	gi|57167376|gb|AAW36155.1|	transporter, putative
82	gi|57167375|gb|AAW36154.1|	conserved hypothetical protein
83	gi|57167372|gb|AAW36151.1|	type I restriction-modification system, M subunit
84	gi|57167370|gb|AAW36149.1|	RloC protein, putative
85	gi|57167368|gb|AAW36147.1|	transcriptional regulator, putative
86	gi|57167367|gb|AAW36146.1|	flavodoxin-like fold domain protein
87	gi|57167366|gb|AAW36145.1|	integral membrane protein
88	gi|57167365|gb|AAW36144.1|	conserved hypothetical protein
89	gi|57167364|gb|AAW36143.1|	conserved hypothetical protein
90	gi|57167363|gb|AAW36142.1|	LamB/YcsF family protein
91	gi|57167361|gb|AAW36140.1|	tungstate ABC transporter, permease protein, putative
92	gi|57167356|gb|AAW36135.1|	bacterioferritin, putative
93	gi|57167355|gb|AAW36134.1|	conserved hypothetical protein
94	gi|57167354|gb|AAW36133.1|	mannosyl-glycoprotein endo-beta-N-acetylglucosamidase domain protein
95	gi|57167349|gb|AAW36128.1|	CRISPR-associated protein Cas1
96	gi|57167348|gb|AAW36127.1|	CRISPR-associated protein Cas2
97	gi|57167346|gb|AAW36125.1|	conserved hypothetical protein
98	gi|57167345|gb|AAW36124.1|	molybdopterin converting factor, subunit 2
99	gi|57167343|gb|AAW36122.1|	oxidoreductase, putative
100	gi|57167342|gb|AAW36121.1|	carboxynorspermidine decarboxylase
101	gi|57167340|gb|AAW36119.1|	conserved hypothetical protein
102	gi|57167338|gb|AAW36117.1|	formate dehydrogenase, alpha subunit, selenocysteine-containing
103	gi|57167336|gb|AAW36115.1|	formate dehydrogenase, cytochrome b subunit
104	gi|57167335|gb|AAW36114.1|	formate dehydrogenase accessory protein FdhD
105	gi|57167334|gb|AAW36113.1|	ModE repressor domain protein
106	gi|57167332|gb|AAW36111.1|	conserved hypothetical protein
107	gi|57167324|gb|AAW36103.1|	conserved domain protein
108	gi|57167323|gb|AAW36102.1|	conserved hypothetical protein
109	gi|57167322|gb|AAW36101.1|	conserved hypothetical protein
110	gi|57167320|gb|AAW36099.1|	membrane protein, putative
111	gi|57167319|gb|AAW36098.1|	sensory box sensor histidine kinase, putative
112	gi|57167316|gb|AAW36095.1|	cytochrome c oxidase, cbb3-type, subunit II
113	gi|57167314|gb|AAW36093.1|	cytochrome c oxidase, cbb3-type, subunit III
114	gi|57167311|gb|AAW36090.1|	hypothetical protein CJE1657
115	gi|57167310|gb|AAW36089.1|	lipoprotein, putative
116	gi|57167309|gb|AAW36088.1|	conserved hypothetical protein
117	gi|57167304|gb|AAW36083.1|	HAD-superfamily hydrolase, subfamily IA, variant 1 family protein
118	gi|57167303|gb|AAW36082.1|	pyruvate ferredoxin/flavodoxin oxidoreductase
119	gi|57167302|gb|AAW36081.1|	transformation system protein
120	gi|57167301|gb|AAW36080.1|	general secretory pathway protein D
121	gi|57167300|gb|AAW36079.1|	transformation system protein
122	gi|57167299|gb|AAW36078.1|	transformation system protein
123	gi|57167298|gb|AAW36077.1|	general secretory pathway protein E
124	gi|57167297|gb|AAW36076.1|	general secretory pathway protein F
125	gi|57167296|gb|AAW36075.1|	membrane protein, putative
126	gi|57167295|gb|AAW36074.1|	conserved hypothetical protein
127	gi|57167294|gb|AAW36073.1|	flagellar hook-associated protein FlgK, putative
128	gi|57167293|gb|AAW36072.1|	conserved hypothetical protein
129	gi|57167291|gb|AAW36070.1|	conserved hypothetical protein
130	gi|57167290|gb|AAW36069.1|	flagellar P-ring protein FlgI
131	gi|57167289|gb|AAW36068.1|	site-specific DNA methyltransferase, putative
132	gi|57167288|gb|AAW36067.1|	conserved hypothetical protein
133	gi|57167287|gb|AAW36066.1|	conserved hypothetical protein
134	gi|57167279|gb|AAW36058.1|	membrane protein, putative
135	gi|57167278|gb|AAW36057.1|	deoxyuridine triphosphatase domain protein
136	gi|57167277|gb|AAW36056.1|	hypothetical protein CJE1623
137	gi|57167275|gb|AAW36054.1|	capsular polysaccharide ABC transporter, permease protein
138	gi|57167270|gb|AAW36049.1|	capsular polysaccharide biosynthesis protein, putative
139	gi|57167268|gb|AAW36047.1|	hypothetical protein CJE1614
140	gi|57167267|gb|AAW36046.1|	capsular polysaccharide biosynthesis protein, putative
141	gi|57167264|gb|AAW36043.1|	capsular biosynthesis sugar kinase, putative
142	gi|57167261|gb|AAW36040.1|	hypothetical protein CJE1607
143	gi|57167260|gb|AAW36039.1|	haloacid dehalogenase-like hydrolase domain/phosphoribulokinase domain protein
144	gi|57167259|gb|AAW36038.1|	capsular polysaccharide biosynthesis protein, putative
145	gi|57167258|gb|AAW36037.1|	capsular polysaccharide biosynthesis protein, putative
146	gi|57167255|gb|AAW36034.1|	capsule polysaccharide export protein KpsC
147	gi|57167254|gb|AAW36033.1|	capsule polysaccharide export protein KpsS
148	gi|57167251|gb|AAW36030.1|	membrane protein, putative
149	gi|57167247|gb|AAW36026.1|	conserved hypothetical protein
150	gi|57167246|gb|AAW36025.1|	conserved hypothetical protein
151	gi|57167234|gb|AAW36013.1|	conserved hypothetical protein
152	gi|57167231|gb|AAW36010.1|	conserved hypothetical protein
153	gi|57167230|gb|AAW36009.1|	hypothetical protein CJE1574
154	gi|57167228|gb|AAW36007.1|	lipoprotein, putative
155	gi|57167227|gb|AAW36006.1|	conserved hypothetical protein
156	gi|57167224|gb|AAW36003.1|	iron-sulfur cluster-binding domain protein
157	gi|57167223|gb|AAW36002.1|	multidrug resistance efflux transporter, putative
158	gi|57167220|gb|AAW35999.1|	toluene tolerance protein, putative
159	gi|57167219|gb|AAW35998.1|	lipoprotein, VacJ family
160	gi|57167216|gb|AAW35995.1|	radical SAM domain protein
161	gi|57167215|gb|AAW35994.1|	GlnD family protein
162	gi|57167213|gb|AAW35992.1|	serine protease, subtilase family
163	gi|57167209|gb|AAW35988.1|	conserved hypothetical protein
164	gi|57167206|gb|AAW35985.1|	hypothetical protein CJE1550
165	gi|57167205|gb|AAW35984.1|	polyphosphate kinase
166	gi|57167204|gb|AAW35983.1|	cytochrome c-type protein nrfH
167	gi|57167203|gb|AAW35982.1|	cytochrome c552
168	gi|57167202|gb|AAW35981.1|	conserved hypothetical protein
169	gi|57167200|gb|AAW35979.1|	enterochelin ABC transporter, permease protein
170	gi|57167198|gb|AAW35977.1|	phospholipase A
171	gi|57167197|gb|AAW35976.1|	molybdopterin-guanine dinucleotide biosynthesis protein, putative
172	gi|57167196|gb|AAW35975.1|	fibronectin/fibrinogen binding protein, putative
173	gi|57167195|gb|AAW35974.1|	hypothetical protein CJE1537
174	gi|57167190|gb|AAW35969.1|	transformation system protein
175	gi|57167189|gb|AAW35968.1|	hypothetical protein CJE1531
176	gi|57167180|gb|AAW35959.1|	conserved hypothetical protein
177	gi|57167172|gb|AAW35951.1|	flagellin modification protein, PseA
178	gi|57167169|gb|AAW35948.1|	acetyltransferase, GNAT family
179	gi|57167168|gb|AAW35947.1|	flagellar protein, putative
180	gi|57167166|gb|AAW35945.1|	conserved hypothetical protein
181	gi|57167164|gb|AAW35943.1|	aminoglycoside N3-acetyltransferase domain protein
182	gi|57167163|gb|AAW35942.1|	conserved hypothetical protein
183	gi|57167162|gb|AAW35941.1|	polysaccharide deacetylase family protein
184	gi|57167161|gb|AAW35940.1|	acyl carrier protein, putative
185	gi|57167159|gb|AAW35938.1|	acetyltransferase, GNAT family
186	gi|57167157|gb|AAW35936.1|	conserved domain protein
187	gi|57167156|gb|AAW35935.1|	hypothetical protein CJE1494
188	gi|57167153|gb|AAW35932.1|	HAD-superfamily phosphatase, subfamily IIIC
189	gi|57167152|gb|AAW35931.1|	conserved domain protein
190	gi|57167150|gb|AAW35929.1|	conserved domain protein
191	gi|57167149|gb|AAW35928.1|	conserved hypothetical protein
192	gi|57167147|gb|AAW35926.1|	polysaccharide biosynthesis protein
193	gi|57167143|gb|AAW35922.1|	conserved hypothetical protein
194	gi|57167139|gb|AAW35918.1|	conserved hypothetical protein
195	gi|57167134|gb|AAW35913.1|	phage terminase, small subunit, putative
196	gi|57167133|gb|AAW35912.1|	phage terminase, large subunit, putative
197	gi|57167132|gb|AAW35911.1|	toxin-antitoxin protein, putative
198	gi|57167131|gb|AAW35910.1|	portal protein, HK97 family
199	gi|57167130|gb|AAW35909.1|	hypothetical protein CJE1467
200	gi|57167129|gb|AAW35908.1|	hypothetical protein CJE1466
201	gi|57167128|gb|AAW35907.1|	hypothetical protein CJE1465
202	gi|57167124|gb|AAW35903.1|	hypothetical protein CJE1461
203	gi|57167123|gb|AAW35902.1|	hypothetical protein CJE1460
204	gi|57167122|gb|AAW35901.1|	hypothetical protein CJE1459
205	gi|57167121|gb|AAW35900.1|	major capsid protein, HK97 family
206	gi|57167118|gb|AAW35897.1|	hypothetical protein CJE1455
207	gi|57167117|gb|AAW35896.1|	phage head-tail adaptor, putative
208	gi|57167116|gb|AAW35895.1|	hypothetical protein CJE1453
209	gi|57167115|gb|AAW35894.1|	hypothetical protein CJE1452
210	gi|57167114|gb|AAW35893.1|	hypothetical protein CJE1451
211	gi|57167113|gb|AAW35892.1|	hypothetical protein CJE1450
212	gi|57167112|gb|AAW35891.1|	hypothetical protein CJE1449
213	gi|57167111|gb|AAW35890.1|	conserved hypothetical protein
214	gi|57167110|gb|AAW35889.1|	hypothetical protein CJE1447
215	gi|57167109|gb|AAW35888.1|	hypothetical protein CJE1445
216	gi|57167107|gb|AAW35886.1|	hypothetical protein CJE0600
217	gi|57167106|gb|AAW35885.1|	hypothetical protein CJE0601
218	gi|57167104|gb|AAW35883.1|	conserved hypothetical protein
219	gi|57167103|gb|AAW35882.1|	conserved hypothetical protein
220	gi|57167102|gb|AAW35881.1|	lipoprotein, putative
221	gi|57167099|gb|AAW35878.1|	GTP-binding protein
222	gi|57167086|gb|AAW35865.1|	conserved domain protein
223	gi|57167082|gb|AAW35861.1|	conserved hypothetical protein
224	gi|57167081|gb|AAW35860.1|	hypothetical protein CJE0627
225	gi|57167080|gb|AAW35859.1|	Na/Pi-cotransporter, putative
226	gi|57167077|gb|AAW35856.1|	flagellar basal-body rod protein FlgC
227	gi|57167076|gb|AAW35855.1|	flagellar basal-body rod protein FlgB
228	gi|57167075|gb|AAW35854.1|	conserved hypothetical protein
229	gi|57167074|gb|AAW35853.1|	conserved hypothetical protein
230	gi|57167073|gb|AAW35852.1|	isocitrate dehydrogenase, NADP-dependent
231	gi|57167068|gb|AAW35847.1|	2-oxoglutarate:acceptor oxidoreductase, alpha subunit
232	gi|57167066|gb|AAW35845.1|	2-oxoglutarate:acceptor oxidoreductase, gamma subunit
233	gi|57167064|gb|AAW35843.1|	conserved domain protein
234	gi|57167060|gb|AAW35839.1|	membrane protein, putative
235	gi|57167057|gb|AAW35836.1|	flagellar protein FlaG
236	gi|57167056|gb|AAW35835.1|	flagellar hook-associated protein FliD
237	gi|57167055|gb|AAW35834.1|	flagellar protein FliS
238	gi|57167052|gb|AAW35831.1|	membrane protein, putative
239	gi|57167051|gb|AAW35830.1|	membrane protein, putative
240	gi|57167050|gb|AAW35829.1|	conserved hypothetical protein
241	gi|57167049|gb|AAW35828.1|	membrane protein, putative
242	gi|57167048|gb|AAW35827.1|	conserved hypothetical protein
243	gi|57167047|gb|AAW35826.1|	membrane protein, putative
244	gi|57167044|gb|AAW35823.1|	conserved hypothetical protein
245	gi|57167042|gb|AAW35821.1|	hypothetical protein CJE0668
246	gi|57167038|gb|AAW35817.1|	conserved hypothetical protein
247	gi|57167037|gb|AAW35816.1|	transcriptional regulator, putative
248	gi|57167029|gb|AAW35808.1|	twin-arginine translocation protein TatB
249	gi|57167025|gb|AAW35804.1|	conserved hypothetical protein
250	gi|57167021|gb|AAW35800.1|	membrane protein, putative
251	gi|57167020|gb|AAW35799.1|	hemolysin A
252	gi|57167018|gb|AAW35797.1|	methyltransferase, putative
253	gi|57167016|gb|AAW35795.1|	hypothetical protein CJE0695
254	gi|57167015|gb|AAW35794.1|	membrane protein, putative
255	gi|57167010|gb|AAW35789.1|	hypothetical protein CJE0701
256	gi|57167009|gb|AAW35788.1|	chemotaxis protein MotB, putative
257	gi|57167008|gb|AAW35787.1|	conserved hypothetical protein
258	gi|57167006|gb|AAW35785.1|	MOSC domain protein
259	gi|57167005|gb|AAW35784.1|	thiol:disulfide interchange protein DsbD
260	gi|57167004|gb|AAW35783.1|	conserved hypothetical protein
261	gi|57167000|gb|AAW35779.1|	outer membrane efflux protein
262	gi|57166999|gb|AAW35778.1|	conserved domain protein
263	gi|57166998|gb|AAW35777.1|	conserved hypothetical protein
264	gi|57166995|gb|AAW35774.1|	phosphate ABC transporter, periplasmic phosphate-binding protein, putative
265	gi|57166989|gb|AAW35768.1|	conserved hypothetical protein
266	gi|57166988|gb|AAW35767.1|	hypothetical protein CJE0724
267	gi|57166987|gb|AAW35766.1|	[NiFe] hydrogenase maturation protein HypF
268	gi|57166986|gb|AAW35765.1|	hydrogenase accessory protein HypB
269	gi|57166984|gb|AAW35763.1|	hydrogenase expression/formation protein HypD
270	gi|57166983|gb|AAW35762.1|	hydrogenase expression/formation protein HypE
271	gi|57166982|gb|AAW35761.1|	hydrogenase nickel insertion protein HypA
272	gi|57166981|gb|AAW35760.1|	type III restriction/modification enzyme, methylase subunit
273	gi|57166980|gb|AAW35759.1|	signal peptidase I, putative
274	gi|57166979|gb|AAW35758.1|	hypothetical protein CJE1439
275	gi|57166975|gb|AAW35754.1|	DNA-binding protein Roi
276	gi|57166970|gb|AAW35749.1|	RloG protein, putative
277	gi|57166967|gb|AAW35746.1|	hypothetical protein CJE1427
278	gi|57166966|gb|AAW35745.1|	hypothetical protein CJE1426
279	gi|57166965|gb|AAW35744.1|	hypothetical protein CJE1425
280	gi|57166963|gb|AAW35742.1|	hypothetical protein CJE1423
281	gi|57166961|gb|AAW35740.1|	site-specific DNA-methyltransferase
282	gi|57166960|gb|AAW35739.1|	hypothetical protein CJE1420
283	gi|57166958|gb|AAW35737.1|	site-specific recombinase, phage integrase family
284	gi|57166955|gb|AAW35734.1|	fibronectin type III domain protein
285	gi|57166954|gb|AAW35733.1|	tRNA (guanine-N(7)-)-methyltransferase
286	gi|57166952|gb|AAW35731.1|	cell division protein FtsX, putative
287	gi|57166951|gb|AAW35730.1|	peptidase, M23/M37 family
288	gi|57166944|gb|AAW35723.1|	oxidoreductase, FAD-dependent
289	gi|57166942|gb|AAW35721.1|	quinone-reactive Ni/Fe-hydrogenase, large subunit
290	gi|57166939|gb|AAW35718.1|	recombination protein RecR
291	gi|57166938|gb|AAW35717.1|	sensor histidine kinase
292	gi|57166935|gb|AAW35714.1|	major outer membrane protein
293	gi|57166933|gb|AAW35712.1|	membrane protein, putative
294	gi|57166932|gb|AAW35711.1|	conserved hypothetical protein
295	gi|57166927|gb|AAW35706.1|	hypothetical protein CJE1386
296	gi|57166924|gb|AAW35703.1|	hypothetical protein CJE1383
297	gi|57166922|gb|AAW35701.1|	membrane protein, putative
298	gi|57166919|gb|AAW35698.1|	hypothetical protein CJE1378
299	gi|57166918|gb|AAW35697.1|	transporter, putative
300	gi|57166917|gb|AAW35696.1|	hypothetical protein CJE1376
301	gi|57166916|gb|AAW35695.1|	hypothetical protein CJE1375
302	gi|57166913|gb|AAW35692.1|	phosphatase, Ppx/GppA family
303	gi|57166909|gb|AAW35688.1|	HAD-superfamily hydrolase, subfamily IA, variant 1 family protein
304	gi|57166908|gb|AAW35687.1|	hypothetical protein CJE1367
305	gi|57166906|gb|AAW35685.1|	transcriptional regulator, MerR family
306	gi|57166902|gb|AAW35681.1|	sensor histidine kinase
307	gi|57166900|gb|AAW35679.1|	non-heme iron protein, hemerythrin family
308	gi|57166895|gb|AAW35674.1|	conserved hypothetical protein
309	gi|57166893|gb|AAW35672.1|	conserved hypothetical protein
310	gi|57166889|gb|AAW35668.1|	conserved domain protein
311	gi|57166887|gb|AAW35666.1|	ribonuclease BN
312	gi|57166886|gb|AAW35665.1|	DedA family protein
313	gi|57166884|gb|AAW35663.1|	conserved hypothetical protein
314	gi|57166883|gb|AAW35662.1|	lipoprotein, putative
315	gi|57166881|gb|AAW35660.1|	DNA repair protein RadA
316	gi|57166877|gb|AAW35656.1|	5-methyltetrahydropteroyltriglutamate--homocysteine S-methyltransferase
317	gi|57166875|gb|AAW35654.1|	oxidoreductase, 2OG-Fe(II) oxygenase family
318	gi|57166871|gb|AAW35650.1|	dihydroorotase, putative
319	gi|57166869|gb|AAW35648.1|	hypothetical protein CJE1327
320	gi|57166863|gb|AAW35642.1|	arsenical pump membrane protein
321	gi|57166860|gb|AAW35639.1|	ubiquinol--cytochrome c reductase, cytochrome c1 subunit
322	gi|57166859|gb|AAW35638.1|	cyclopropane-fatty-acyl-phospholipid synthase, putative
323	gi|57166855|gb|AAW35634.1|	flagellar biosynthetic protein FliR
324	gi|57166849|gb|AAW35628.1|	multidrug resistance protein, SMR family
325	gi|57166846|gb|AAW35625.1|	conserved hypothetical protein
326	gi|57166844|gb|AAW35623.1|	DedA family protein
327	gi|57166842|gb|AAW35621.1|	membrane protein, putative
328	gi|57166841|gb|AAW35620.1|	membrane protein, putative
329	gi|57166825|gb|AAW35604.1|	lipooligosaccharide biosynthesis glycosyltransferase
330	gi|57166824|gb|AAW35603.1|	conserved hypothetical protein
331	gi|57166820|gb|AAW35599.1|	lipooligosaccharide biosynthesis glycosyltransferase, putative
332	gi|57166819|gb|AAW35598.1|	lipid A biosynthesis lauroyl acyltransferase
333	gi|57166817|gb|AAW35596.1|	polysaccharide biosynthesis protein
334	gi|57166812|gb|AAW35591.1|	general glycosylation pathway protein
335	gi|57166811|gb|AAW35590.1|	general glycosylation pathway protein
336	gi|57166808|gb|AAW35587.1|	general glycosylation pathway protein
337	gi|57166806|gb|AAW35585.1|	general glycosylation pathway protein
338	gi|57166805|gb|AAW35584.1|	general glycosylation pathway protein
339	gi|57166803|gb|AAW35582.1|	ribosomal protein L11 methyltransferase, putative
340	gi|57166801|gb|AAW35580.1|	phosphatidylserine decarboxylase-related protein
341	gi|57166799|gb|AAW35578.1|	conserved hypothetical protein
342	gi|57166797|gb|AAW35576.1|	integral membrane protein, MarC family
343	gi|57166796|gb|AAW35575.1|	methyl-accepting chemotaxis protein
344	gi|57166795|gb|AAW35574.1|	leucyl/phenylalanyl-tRNA--protein transferase
345	gi|57166792|gb|AAW35571.1|	thioredoxin domain protein
346	gi|57166786|gb|AAW35565.1|	conserved hypothetical protein
347	gi|57166776|gb|AAW35555.1|	lipoprotein, putative
348	gi|57166775|gb|AAW35554.1|	hypothetical protein CJE1232
349	gi|57166769|gb|AAW35548.1|	endonuclease III, putative
350	gi|57166766|gb|AAW35545.1|	uroporphyrinogen-III synthase
351	gi|57166765|gb|AAW35544.1|	conserved domain protein
352	gi|57166764|gb|AAW35543.1|	hypothetical protein CJE1221
353	gi|57166763|gb|AAW35542.1|	transformation system protein
354	gi|57166761|gb|AAW35540.1|	conserved hypothetical protein
355	gi|57166755|gb|AAW35534.1|	conserved hypothetical protein
356	gi|57166751|gb|AAW35530.1|	competence/damage-inducible domain protein
357	gi|57166743|gb|AAW35522.1|	conserved hypothetical protein
358	gi|57166741|gb|AAW35520.1|	type II restriction-modification enzyme
359	gi|57166739|gb|AAW35518.1|	transporter, LysE family
360	gi|57166734|gb|AAW35513.1|	ThiH
361	gi|57166733|gb|AAW35512.1|	thiamine-phosphate pyrophosphorylase, putative
362	gi|57166732|gb|AAW35511.1|	transcriptional regulator, AraC family
363	gi|57166731|gb|AAW35510.1|	conserved hypothetical protein
364	gi|57166724|gb|AAW35503.1|	DnaJ domain protein
365	gi|57166722|gb|AAW35501.1|	conserved hypothetical protein
366	gi|57166720|gb|AAW35499.1|	outer membrane liproprotein MapA
367	gi|57166719|gb|AAW35498.1|	transformation system protein
368	gi|57166717|gb|AAW35496.1|	lipoprotein, putative
369	gi|57166716|gb|AAW35495.1|	hypothetical protein CJE1169
370	gi|57166713|gb|AAW35492.1|	membrane protein, putative
371	gi|57166711|gb|AAW35490.1|	cytochrome c family protein
372	gi|57166710|gb|AAW35489.1|	high affinity branched-chain amino acid ABC transporter, periplasmic amino acid-binding protein
373	gi|57166708|gb|AAW35487.1|	high affinity branched-chain amino acid ABC transporter, permease protein
374	gi|57166707|gb|AAW35486.1|	high affinity branched-chain amino acid ABC transporter, permease protein
375	gi|57166703|gb|AAW35482.1|	membrane protein, putative
376	gi|57166700|gb|AAW35479.1|	hypothetical protein CJE1153
377	gi|57166699|gb|AAW35478.1|	hypothetical protein CJE1152
378	gi|57166698|gb|AAW35477.1|	hypothetical protein CJE1151
379	gi|57166697|gb|AAW35476.1|	hypothetical protein CJE1150
380	gi|57166695|gb|AAW35474.1|	hypothetical protein CJE1148
381	gi|57166694|gb|AAW35473.1|	hypothetical protein CJE1147
382	gi|57166693|gb|AAW35472.1|	hypothetical protein CJE1146
383	gi|57166692|gb|AAW35471.1|	hypothetical protein CJE1145
384	gi|57166690|gb|AAW35469.1|	hypothetical protein CJE1143
385	gi|57166689|gb|AAW35468.1|	conserved domain protein
386	gi|57166688|gb|AAW35467.1|	hypothetical protein CJE1141
387	gi|57166687|gb|AAW35466.1|	hypothetical protein CJE1139
388	gi|57166685|gb|AAW35464.1|	conserved hypothetical protein
389	gi|57166684|gb|AAW35463.1|	hypothetical protein CJE1136
390	gi|57166683|gb|AAW35462.1|	hypothetical protein CJE1135
391	gi|57166681|gb|AAW35460.1|	hypothetical protein CJE1133
392	gi|57166680|gb|AAW35459.1|	hypothetical protein CJE1132
393	gi|57166678|gb|AAW35457.1|	hypothetical protein CJE1130
394	gi|57166675|gb|AAW35454.1|	hypothetical protein CJE1127
395	gi|57166672|gb|AAW35451.1|	conserved domain protein
396	gi|57166665|gb|AAW35444.1|	hypothetical protein CJE1116
397	gi|57166664|gb|AAW35443.1|	conserved domain protein
398	gi|57166662|gb|AAW35441.1|	hypothetical protein CJE1113
399	gi|57166661|gb|AAW35440.1|	hypothetical protein CJE1112
400	gi|57166660|gb|AAW35439.1|	hypothetical protein CJE1111
401	gi|57166658|gb|AAW35437.1|	hypothetical protein CJE1109
402	gi|57166656|gb|AAW35435.1|	TraG-like protein
403	gi|57166655|gb|AAW35434.1|	hypothetical protein CJE1106
404	gi|57166654|gb|AAW35433.1|	hypothetical protein CJE1105
405	gi|57166643|gb|AAW35422.1|	site-specific recombinase, phage integrase family
406	gi|57166642|gb|AAW35421.1|	conserved hypothetical protein
407	gi|57166640|gb|AAW35419.1|	membrane protein, putative
408	gi|57166638|gb|AAW35417.1|	trkA domain protein
409	gi|57166633|gb|AAW35412.1|	conserved hypothetical protein
410	gi|57166632|gb|AAW35411.1|	rhomboid family protein
411	gi|57166631|gb|AAW35410.1|	phosphohistidine phosphatase SixA
412	gi|57166629|gb|AAW35408.1|	transcriptional regulator, LysR family
413	gi|57166628|gb|AAW35407.1|	membrane protein, putative
414	gi|57166627|gb|AAW35406.1|	conserved hypothetical protein
415	gi|57166621|gb|AAW35400.1|	oxygen-independent coproporphyrinogen III oxidase
416	gi|57166620|gb|AAW35399.1|	iron-sulfur cluster-binding domain protein
417	gi|57166619|gb|AAW35398.1|	hypothetical protein CJE1070
418	gi|57166618|gb|AAW35397.1|	conserved domain protein
419	gi|57166615|gb|AAW35394.1|	conserved hypothetical protein
420	gi|57166614|gb|AAW35393.1|	surface-exposed lipoprotein
421	gi|57166612|gb|AAW35391.1|	transport protein CjaB
422	gi|57166611|gb|AAW35390.1|	aminoacyl-histidine dipeptidase
423	gi|57166610|gb|AAW35389.1|	thermonuclease family protein
424	gi|57166608|gb|AAW35387.1|	conserved hypothetical protein
425	gi|57166604|gb|AAW35383.1|	conserved domain protein
426	gi|57166603|gb|AAW35382.1|	hypothetical protein CJE1052
427	gi|57166596|gb|AAW35375.1|	conserved hypothetical protein
428	gi|57166595|gb|AAW35374.1|	conserved hypothetical protein
429	gi|57166594|gb|AAW35373.1|	acetyltransferase, GNAT family
430	gi|57166591|gb|AAW35370.1|	conserved hypothetical protein
431	gi|57166589|gb|AAW35368.1|	conserved hypothetical protein
432	gi|57166586|gb|AAW35365.1|	DnaJ domain protein
433	gi|57166582|gb|AAW35361.1|	heat shock protein HslJ, putative
434	gi|57166581|gb|AAW35360.1|	peptidyl-arginine deiminase family protein
435	gi|57166578|gb|AAW35357.1|	lipoprotein, putative
436	gi|57166576|gb|AAW35355.1|	conserved domain protein
437	gi|57166575|gb|AAW35354.1|	conserved hypothetical protein
438	gi|57166569|gb|AAW35348.1|	membrane protein, putative
439	gi|57166564|gb|AAW35343.1|	phosphoenolpyruvate carboxykinase (ATP)
440	gi|57166560|gb|AAW35339.1|	DedA family protein
441	gi|57166557|gb|AAW35336.1|	ribose 5-phosphate isomerase B
442	gi|57166553|gb|AAW35332.1|	amino acid ABC transporter, periplasmic amino acid-binding protein PEB1
443	gi|57166546|gb|AAW35325.1|	invasion antigen B
444	gi|57166542|gb|AAW35321.1|	conserved hypothetical protein
445	gi|57166541|gb|AAW35320.1|	conserved hypothetical protein
446	gi|57166540|gb|AAW35319.1|	conserved hypothetical protein
447	gi|57166525|gb|AAW35304.1|	hypothetical protein CJE0971
448	gi|57166517|gb|AAW35296.1|	RrF2 family protein, putative
449	gi|57166516|gb|AAW35295.1|	flagellar biosynthesis protein FlhA
450	gi|57166515|gb|AAW35294.1|	conserved hypothetical protein
451	gi|57166513|gb|AAW35292.1|	hypothetical protein CJE0959
452	gi|57166511|gb|AAW35290.1|	thiol:disulfide interchange protein DsbA, putative
453	gi|57166505|gb|AAW35284.1|	integral membrane protein
454	gi|57166504|gb|AAW35283.1|	hypothetical protein CJE0946
455	gi|57166499|gb|AAW35278.1|	conserved hypothetical protein
456	gi|57166496|gb|AAW35275.1|	membrane protein, putative
457	gi|57166495|gb|AAW35274.1|	major facilitator family protein
458	gi|57166494|gb|AAW35273.1|	hypothetical protein CJE0936
459	gi|57166488|gb|AAW35267.1|	soluble lytic murein transglycosylase, putative
460	gi|57166487|gb|AAW35266.1|	lipoprotein, putative
461	gi|57166486|gb|AAW35265.1|	molybdopterin-guanine dinucleotide biosynthesis protein MobB
462	gi|57166482|gb|AAW35261.1|	conserved hypothetical protein
463	gi|57166475|gb|AAW35254.1|	conserved hypothetical protein
464	gi|57166472|gb|AAW35251.1|	tRNA pseudouridine synthase A
465	gi|57166470|gb|AAW35249.1|	peptidase, A24 family
466	gi|57166468|gb|AAW35247.1|	conserved hypothetical protein
467	gi|57166465|gb|AAW35244.1|	flagellar biosynthetic protein FliP
468	gi|57166457|gb|AAW35236.1|	hypothetical protein CJE0899
469	gi|57166449|gb|AAW35228.1|	conserved hypothetical protein
470	gi|57166443|gb|AAW35222.1|	hypothetical protein CJE0885
471	gi|57166442|gb|AAW35221.1|	sensor histidine kinase
472	gi|57166441|gb|AAW35220.1|	conserved hypothetical protein
473	gi|57166437|gb|AAW35216.1|	conserved hypothetical protein
474	gi|57166434|gb|AAW35213.1|	NapD
475	gi|57166433|gb|AAW35212.1|	NapL
476	gi|57166432|gb|AAW35211.1|	periplasmic nitrate reductase, small subunit
477	gi|57166430|gb|AAW35209.1|	ferredoxin-type protein NapG
478	gi|57166429|gb|AAW35208.1|	periplasmic nitrate reductase, large subunit
479	gi|57166427|gb|AAW35206.1|	major antigenic peptide PEB2
480	gi|57166425|gb|AAW35204.1|	hypothetical protein CJE0867
481	gi|57166422|gb|AAW35201.1|	ABC transporter, permease protein
482	gi|57166413|gb|AAW35192.1|	arginine decarboxylase
483	gi|57166410|gb|AAW35189.1|	conserved hypothetical protein
484	gi|57166405|gb|AAW35184.1|	ferric receptor CfrA
485	gi|57166403|gb|AAW35182.1|	TonB
486	gi|57166396|gb|AAW35175.1|	hypothetical protein CJE0590
487	gi|57166394|gb|AAW35173.1|	hypothetical protein CJE0588
488	gi|57166393|gb|AAW35172.1|	hypothetical protein CJE0587
489	gi|57166391|gb|AAW35170.1|	hypothetical protein CJE0585
490	gi|57166390|gb|AAW35169.1|	hypothetical protein CJE0584
491	gi|57166389|gb|AAW35168.1|	hypothetical protein CJE0583
492	gi|57166388|gb|AAW35167.1|	hypothetical protein CJE0582
493	gi|57166387|gb|AAW35166.1|	hypothetical protein CJE0581
494	gi|57166385|gb|AAW35164.1|	hypothetical protein CJE0579
495	gi|57166383|gb|AAW35162.1|	terminase B protein, putative
496	gi|57166382|gb|AAW35161.1|	conserved domain protein
497	gi|57166381|gb|AAW35160.1|	hypothetical protein CJE0575
498	gi|57166380|gb|AAW35159.1|	hypothetical protein CJE0574
499	gi|57166379|gb|AAW35158.1|	hypothetical protein CJE0573
500	gi|57166378|gb|AAW35157.1|	lipoprotein, putative
501	gi|57166377|gb|AAW35156.1|	hypothetical protein CJE0571
502	gi|57166375|gb|AAW35154.1|	phage repressor protein, putative
503	gi|57166374|gb|AAW35153.1|	conserved hypothetical protein
504	gi|57166373|gb|AAW35152.1|	hypothetical protein CJE0567
505	gi|57166371|gb|AAW35150.1|	hypothetical protein CJE0565
506	gi|57166370|gb|AAW35149.1|	hypothetical protein CJE0564
507	gi|57166369|gb|AAW35148.1|	hypothetical protein CJE0563
508	gi|57166368|gb|AAW35147.1|	conserved domain protein
509	gi|57166362|gb|AAW35141.1|	conserved domain protein
510	gi|57166361|gb|AAW35140.1|	hypothetical protein CJE0555
511	gi|57166360|gb|AAW35139.1|	hypothetical protein CJE0554
512	gi|57166357|gb|AAW35136.1|	conserved domain protein
513	gi|57166355|gb|AAW35134.1|	hypothetical protein CJE0549
514	gi|57166354|gb|AAW35133.1|	phage anti-repressor protein, putative
515	gi|57166352|gb|AAW35131.1|	pentapeptide repeat family protein
516	gi|57166350|gb|AAW35129.1|	site-specific recombinase, phage integrase family
517	gi|57166345|gb|AAW35124.1|	conserved hypothetical protein
518	gi|57166344|gb|AAW35123.1|	conserved hypothetical protein
519	gi|57166343|gb|AAW35122.1|	L-fucose permease
520	gi|57166338|gb|AAW35117.1|	transcriptional regulator, IclR family
521	gi|57166326|gb|AAW35105.1|	amino acid ABC transporter, permease protein, His/Glu/Gln/Arg/opine family
522	gi|57166324|gb|AAW35103.1|	transcriptional regulator, putative
523	gi|57166323|gb|AAW35102.1|	conserved hypothetical protein
524	gi|57166321|gb|AAW35100.1|	peptidase, putative
525	gi|57166320|gb|AAW35099.1|	radical SAM domain protein
526	gi|57166319|gb|AAW35098.1|	transporter, putative
527	gi|57166315|gb|AAW35094.1|	conserved hypothetical protein
528	gi|57166314|gb|AAW35093.1|	hypothetical protein CJE0506
529	gi|57166313|gb|AAW35092.1|	conserved hypothetical protein
530	gi|57166312|gb|AAW35091.1|	hypothetical protein CJE0504
531	gi|57166311|gb|AAW35090.1|	thiamine biosynthesis protein ThiC
532	gi|57166306|gb|AAW35085.1|	methyl-accepting chemotaxis protein
533	gi|57166300|gb|AAW35079.1|	TenA/Thi-4 family protein
534	gi|57166299|gb|AAW35078.1|	succinate dehydrogenase, C subunit
535	gi|57166295|gb|AAW35074.1|	conserved hypothetical protein
536	gi|57166290|gb|AAW35069.1|	hypothetical protein CJE0481
537	gi|57166289|gb|AAW35068.1|	membrane protein, putative
538	gi|57166287|gb|AAW35066.1|	conserved domain protein
539	gi|57166286|gb|AAW35065.1|	hypothetical protein CJE0476
540	gi|57166284|gb|AAW35063.1|	lipoprotein, putative
541	gi|57166282|gb|AAW35061.1|	hypothetical protein CJE0472
542	gi|57166280|gb|AAW35059.1|	membrane protein, putative
543	gi|57166278|gb|AAW35057.1|	HIT family protein
544	gi|57166277|gb|AAW35056.1|	conserved domain protein
545	gi|57166276|gb|AAW35055.1|	hypothetical protein CJE0466
546	gi|57166274|gb|AAW35053.1|	oxidoreductase, putative
547	gi|57166273|gb|AAW35052.1|	conserved hypothetical protein
548	gi|57166272|gb|AAW35051.1|	conserved hypothetical protein
549	gi|57166271|gb|AAW35050.1|	GTP-binding protein
550	gi|57166270|gb|AAW35049.1|	GTP-binding protein
551	gi|57166265|gb|AAW35044.1|	lipoprotein, putative
552	gi|57166264|gb|AAW35043.1|	shikimate 5-dehydrogenase
553	gi|57166263|gb|AAW35042.1|	conserved hypothetical protein
554	gi|57166262|gb|AAW35041.1|	conserved hypothetical protein
555	gi|57166256|gb|AAW35035.1|	conserved hypothetical protein
556	gi|57166255|gb|AAW35034.1|	lipoprotein, putative
557	gi|57166252|gb|AAW35031.1|	malate:quinone oxidoreductase, putative
558	gi|57166250|gb|AAW35029.1|	conserved domain protein
559	gi|57166249|gb|AAW35028.1|	TPR domain protein
560	gi|57166239|gb|AAW35018.1|	hypothetical protein CJE0429
561	gi|57166238|gb|AAW35017.1|	oxidoreductase, molybdopterin binding, putative
562	gi|57166237|gb|AAW35016.1|	membrane protein, putative
563	gi|57166235|gb|AAW35014.1|	hypothetical protein CJE0425
564	gi|57166234|gb|AAW35013.1|	lipoprotein, putative
565	gi|57166233|gb|AAW35012.1|	conserved hypothetical protein
566	gi|57166231|gb|AAW35010.1|	glutathionylspermidine synthase family protein
567	gi|57166230|gb|AAW35009.1|	lipoprotein, putative
568	gi|57166228|gb|AAW35007.1|	iron-sulfur cluster-binding domain protein
569	gi|57166227|gb|AAW35006.1|	transcriptional regulator, TetR family
570	gi|57166221|gb|AAW35000.1|	conserved hypothetical protein TIGR00701
571	gi|57166217|gb|AAW34996.1|	cytochrome c551 peroxidase
572	gi|57166215|gb|AAW34994.1|	folB domain protein
573	gi|57166211|gb|AAW34990.1|	conserved domain protein
574	gi|57166209|gb|AAW34988.1|	hypothetical protein CJE0399
575	gi|57166201|gb|AAW34980.1|	membrane protein, putative
576	gi|57166199|gb|AAW34978.1|	membrane protein, putative
577	gi|57166198|gb|AAW34977.1|	membrane protein, putative
578	gi|57166197|gb|AAW34976.1|	membrane protein, putative
579	gi|57166196|gb|AAW34975.1|	membrane protein, putative
580	gi|57166195|gb|AAW34974.1|	inosine-uridine preferring nucleoside hydrolase family protein
581	gi|57166194|gb|AAW34973.1|	major facilitator family transporter
582	gi|57166192|gb|AAW34971.1|	chemotaxis protein MotA, putative
583	gi|57166191|gb|AAW34970.1|	chemotaxis protein MotB, putative
584	gi|57166190|gb|AAW34969.1|	flagellar biosynthetic protein FlhB
585	gi|57166186|gb|AAW34965.1|	conserved hypothetical protein
586	gi|57166180|gb|AAW34959.1|	exodeoxyribonuclease VII, large subunit
587	gi|57166178|gb|AAW34957.1|	conserved domain protein
588	gi|57166175|gb|AAW34954.1|	flagellar assembly protein FliH, putative
589	gi|57166174|gb|AAW34953.1|	flagellar motor switch protein FliG
590	gi|57166173|gb|AAW34952.1|	flagellar M-ring protein FliF
591	gi|57166168|gb|AAW34947.1|	membrane protein, putative
592	gi|57166165|gb|AAW34944.1|	multidrug resistance protein, SMR family
593	gi|57166164|gb|AAW34943.1|	multidrug resistance protein, SMR family
594	gi|57166160|gb|AAW34939.1|	conserved hypothetical protein
595	gi|57166158|gb|AAW34937.1|	molybdenum ABC transporter, periplasmic molybdenum-binding protein
596	gi|57166157|gb|AAW34936.1|	TOBE domain protein
597	gi|57166154|gb|AAW34933.1|	beta-lactamase
598	gi|57166151|gb|AAW34930.1|	aspartate 1-decarboxylase
599	gi|57166148|gb|AAW34927.1|	major antigenic peptide PEB3
600	gi|57166145|gb|AAW34924.1|	conserved hypothetical protein
601	gi|57166144|gb|AAW34923.1|	chemotaxis protein CheV
602	gi|57166140|gb|AAW34919.1|	transaldolase
603	gi|57166139|gb|AAW34918.1|	conserved hypothetical protein
604	gi|57166137|gb|AAW34916.1|	rod shape-determining protein MreC
605	gi|57166132|gb|AAW34911.1|	conserved hypothetical protein
606	gi|57166131|gb|AAW34910.1|	antioxidant, AhpC/Tsa family
607	gi|57166127|gb|AAW34906.1|	membrane protein, putativ
608	gi|57166126|gb|AAW34905.1|	membrane protein, putative
609	gi|57166125|gb|AAW34904.1|	methyl-accepting chemotaxis protein
610	gi|57166123|gb|AAW34902.1|	methyl-accepting chemotaxis protein
611	gi|57166122|gb|AAW34901.1|	conserved domain protein
612	gi|57166121|gb|AAW34900.1|	D12 class N6 adenine-specific DNA methyltransferase, putative
613	gi|57166118|gb|AAW34897.1|	diacylglycerol kinase
614	gi|57166117|gb|AAW34896.1|	sulfatase, putative
615	gi|57166115|gb|AAW34894.1|	hypothetical protein CJE0304
616	gi|57166111|gb|AAW34890.1|	major facilitator superfamily protein
617	gi|57166110|gb|AAW34889.1|	hypothetical protein CJE0299
618	gi|57166109|gb|AAW34888.1|	conserved hypothetical protein
619	gi|57166108|gb|AAW34887.1|	conserved domain protein
620	gi|57166105|gb|AAW34884.1|	conserved hypothetical protein
621	gi|57166102|gb|AAW34881.1|	mechanosensitive ion channel family protein
622	gi|57166099|gb|AAW34878.1|	preprotein translocase, SecG subunit
623	gi|57166097|gb|AAW34876.1|	orotate phosphoribosyltransferase
624	gi|57166096|gb|AAW34875.1|	conserved hypothetical protein
625	gi|57166087|gb|AAW34866.1|	hypothetical protein CJE0273
626	gi|57166084|gb|AAW34863.1|	bacteriophage DNA transposition protein A, putative
627	gi|57166083|gb|AAW34862.1|	bacteriophage DNA transposition protein B, putative
628	gi|57166080|gb|AAW34859.1|	conserved hypothetical protein
629	gi|57166079|gb|AAW34858.1|	host-nuclease inhibitor protein Gam, putative
630	gi|57166076|gb|AAW34855.1|	conserved hypothetical protein TIGR01671
631	gi|57166075|gb|AAW34854.1|	hypothetical protein CJE0261
632	gi|57166073|gb|AAW34852.1|	hypothetical protein CJE0259
633	gi|57166072|gb|AAW34851.1|	conserved domain protein
634	gi|57166070|gb|AAW34849.1|	extracellular deoxyribonuclease
635	gi|57166068|gb|AAW34847.1|	tail protein D, putative
636	gi|57166066|gb|AAW34845.1|	phage tail protein, putative
637	gi|57166065|gb|AAW34844.1|	prophage MuSo1, F protein, putative
638	gi|57166064|gb|AAW34843.1|	hypothetical protein CJE0250
639	gi|57166063|gb|AAW34842.1|	phage uncharacterized protein
640	gi|57166062|gb|AAW34841.1|	hypothetical protein CJE0248
641	gi|57166061|gb|AAW34840.1|	conserved domain protein
642	gi|57166060|gb|AAW34839.1|	conserved hypothetical protein
643	gi|57166059|gb|AAW34838.1|	hypothetical protein CJE0245
644	gi|57166058|gb|AAW34837.1|	Mu-like prophage I protein, putative
645	gi|57166057|gb|AAW34836.1|	hypothetical protein CJE0243
646	gi|57166056|gb|AAW34835.1|	conserved hypothetical protein
647	gi|57166055|gb|AAW34834.1|	hypothetical protein CJE0240
648	gi|57166052|gb|AAW34831.1|	conserved hypothetical protein
649	gi|57166051|gb|AAW34830.1|	baseplate assembly protein V, putative
650	gi|57166048|gb|AAW34827.1|	baseplate assembly protein J, putative
651	gi|57166047|gb|AAW34826.1|	phage tail protein, putative
652	gi|57166046|gb|AAW34825.1|	tail fiber protein H, putative
653	gi|57166045|gb|AAW34824.1|	hypothetical protein CJE0230
654	gi|57166043|gb|AAW34822.1|	hypothetical protein CJE0228
655	gi|57166042|gb|AAW34821.1|	major tail sheath protein
656	gi|57166041|gb|AAW34820.1|	phage major tail tube protein, putative
657	gi|57166038|gb|AAW34817.1|	hypothetical protein CJE0223
658	gi|57166037|gb|AAW34816.1|	tail tape measure protein, TP901 family
659	gi|57166036|gb|AAW34815.1|	phage virion morphogenesis protein, putative
660	gi|57166035|gb|AAW34814.1|	DNA adenine methylase
661	gi|57166031|gb|AAW34810.1|	hypothetical protein CJE0216
662	gi|57166030|gb|AAW34809.1|	phage repressor protein, putative
663	gi|57166020|gb|AAW34799.1|	hypothetical protein CJE0205
664	gi|57166016|gb|AAW34795.1|	D12 class N6 adenine-specific DNA methyltransferase
665	gi|57166012|gb|AAW34791.1|	oligopeptide transporter, OPT family
666	gi|57166011|gb|AAW34790.1|	hypothetical protein CJE0195
667	gi|57166010|gb|AAW34789.1|	conserved hypothetical protein
668	gi|57166009|gb|AAW34788.1|	conserved hypothetical protein
669	gi|57166008|gb|AAW34787.1|	hypothetical protein CJE0192
670	gi|57166002|gb|AAW34781.1|	trigger factor
671	gi|57165999|gb|AAW34778.1|	Mg chelatase-related protein
672	gi|57165998|gb|AAW34777.1|	conserved hypothetical protein
673	gi|57165997|gb|AAW34776.1|	conserved hypothetical protein
674	gi|57165993|gb|AAW34772.1|	Ser/Thr protein phosphatase family protein
675	gi|57165991|gb|AAW34770.1|	antibiotic transport protein, putative
676	gi|57165990|gb|AAW34769.1|	TonB-dependent colicin receptor protein, putative
677	gi|57165987|gb|AAW34766.1|	TonB-dependent colicin receptor protein, putative
678	gi|57165986|gb|AAW34765.1|	TonB-dependent colicin lipoprotein, putative
679	gi|57165984|gb|AAW34763.1|	iron ABC transporter, periplasmic iron-binding protein
680	gi|57165983|gb|AAW34762.1|	iron ABC transporter, permease protei
681	gi|57165981|gb|AAW34760.1|	saccharopine dehydrogenase
682	gi|57165978|gb|AAW34757.1|	membrane protein, putative
683	gi|57165975|gb|AAW34754.1|	conserved hypothetical protein
684	gi|57165974|gb|AAW34753.1|	conserved hypothetical protein
685	gi|57165972|gb|AAW34751.1|	radical SAM domain protein
686	gi|57165971|gb|AAW34750.1|	6-pyruvoyl tetrahydrobiopterin synthase, homolog
687	gi|57165970|gb|AAW34749.1|	cytochrome c family protein
688	gi|57165969|gb|AAW34748.1|	membrane protein, putative
689	gi|57165968|gb|AAW34747.1|	conserved hypothetical protein TIGR00046
690	gi|57165965|gb|AAW34744.1|	RNA methyltransferase, TrmH family
691	gi|57165964|gb|AAW34743.1|	conserved hypothetical protein
692	gi|57165960|gb|AAW34739.1|	conserved hypothetical protein
693	gi|57165957|gb|AAW34736.1|	conserved hypothetical protein
694	gi|57165955|gb|AAW34734.1|	conserved domain protein
695	gi|57165952|gb|AAW34731.1|	cation ABC transporter, permease protein
696	gi|57165951|gb|AAW34730.1|	hypothetical protein CJE0135
697	gi|57165950|gb|AAW34729.1|	McrBC restriction endonuclease system, McrB subunit, putative
698	gi|57165944|gb|AAW34723.1|	conserved hypothetical protein
699	gi|57165941|gb|AAW34720.1|	prephenate dehydrogenase
700	gi|57165939|gb|AAW34718.1|	Inositol monophosphatase family protein
701	gi|57165937|gb|AAW34716.1|	conserved hypothetical protein
702	gi|57165936|gb|AAW34715.1|	dnaK suppressor protein, putative
703	gi|57165935|gb|AAW34714.1|	conserved hypothetical protein
704	gi|57165933|gb|AAW34712.1|	hypothetical protein CJE0117
705	gi|57165931|gb|AAW34710.1|	conserved hypothetical protein
706	gi|57165925|gb|AAW34704.1|	conserved hypothetical protein
707	gi|57165919|gb|AAW34698.1|	ATP synthase F1, epsilon subunit
708	gi|57165915|gb|AAW34694.1|	ATP synthase F1, delta subunit
709	gi|57165914|gb|AAW34693.1|	ATP synthase F0, B' subunit
710	gi|57165913|gb|AAW34692.1|	ATP synthase F0, B' subunit
711	gi|57165911|gb|AAW34690.1|	chromosome partitioning protein, ParA family
712	gi|57165910|gb|AAW34689.1|	biotin--acetyl-CoA-carboxylase ligase
713	gi|57165904|gb|AAW34683.1|	hypothetical protein CJE0088
714	gi|57165903|gb|AAW34682.1|	hypothetical protein CJE0087
715	gi|57165902|gb|AAW34681.1|	lipoprotein, putative
716	gi|57165901|gb|AAW34680.1|	lipoprotein, putative
717	gi|57165900|gb|AAW34679.1|	lipoprotein, putative
718	gi|57165899|gb|AAW34678.1|	anaerobic C4-dicarboxylate membrane transporter DcuA
719	gi|57165896|gb|AAW34675.1|	aspartate racemase, putative
720	gi|57165894|gb|AAW34673.1|	cytochrome d ubiquinol oxidase, subunit II
721	gi|57165891|gb|AAW34670.1|	cytolethal distending toxin, subunit A
722	gi|57165890|gb|AAW34669.1|	cytolethal distending toxin, subunit B
723	gi|57165889|gb|AAW34668.1|	cytolethal distending toxin, subunit C
724	gi|57165887|gb|AAW34666.1|	cysteine-rich domain protein
725	gi|57165886|gb|AAW34665.1|	iron-sulfur cluster binding protein
726	gi|57165885|gb|AAW34664.1|	conserved domain protein
727	gi|57165883|gb|AAW34662.1|	conserved hypothetical protein
728	gi|57165882|gb|AAW34661.1|	signal peptide peptidase SppA, 36K type
729	gi|57165880|gb|AAW34659.1|	3-dehydroquinate dehydratase, type II
730	gi|57165876|gb|AAW34655.1|	membrane protein, putative
731	gi|57165875|gb|AAW34654.1|	RNA polymerase sigma factor, sigma-F
732	gi|57165874|gb|AAW34653.1|	flagellar motor switch protein FliM
733	gi|57165872|gb|AAW34651.1|	peptidase family protein
734	gi|57165871|gb|AAW34650.1|	hmcD domain protein
735	gi|57165868|gb|AAW34647.1|	hypothetical protein CJE0051
736	gi|57165866|gb|AAW34645.1|	lysine decarboxylase family protein
737	gi|57165863|gb|AAW34642.1|	conserved hypothetical protein
738	gi|57165862|gb|AAW34641.1|	conserved domain protein
739	gi|57165861|gb|AAW34640.1|	flagellar hook protein
740	gi|57165860|gb|AAW34639.1|	flagellar hook assembly protein
741	gi|57165859|gb|AAW34638.1|	hypothetical protein CJE0040
742	gi|57165858|gb|AAW34637.1|	hypothetical protein CJE0039
743	gi|57165856|gb|AAW34635.1|	hypothetical protein CJE0037
744	gi|57165855|gb|AAW34634.1|	cytochrome c family protein
745	gi|57165854|gb|AAW34633.1|	conserved hypothetical protein
746	gi|57165852|gb|AAW34631.1|	conserved hypothetical protein
747	gi|57165851|gb|AAW34630.1|	membrane protein, putative
748	gi|57165850|gb|AAW34629.1|	type II restriction-modification enzyme
749	gi|57165849|gb|AAW34628.1|	hypothetical protein CJE0030
750	gi|57165845|gb|AAW34624.1|	conserved domain protein
751	gi|57165844|gb|AAW34623.1|	conserved domain protein
752	gi|57165842|gb|AAW34621.1|	haemagglutination domain protein
753	gi|57165841|gb|AAW34620.1|	hypothetical protein CJE0835
754	gi|57165839|gb|AAW34618.1|	HAD-superfamily subfamily IB hydrolase
755	gi|57165836|gb|AAW34615.1|	ABC transporter, permease protein
756	gi|57165834|gb|AAW34613.1|	conserved hypothetical protein
757	gi|57165833|gb|AAW34612.1|	ABC transporter, periplasmic substrate-binding protein
758	gi|57165827|gb|AAW34606.1|	membrane protein, putative
759	gi|57165823|gb|AAW34602.1|	conserved hypothetical protein
760	gi|57165812|gb|AAW34591.1|	conserved hypothetical protein
761	gi|57165808|gb|AAW34587.1|	peptidase, U32 family
762	gi|57165805|gb|AAW34584.1|	flagellar basal-body rod protein FlgG
763	gi|57165804|gb|AAW34583.1|	flagellar basal-body rod protein
764	gi|57165799|gb|AAW34578.1|	hypothetical protein CJE0791
765	gi|57165798|gb|AAW34577.1|	membrane protein, putative
766	gi|57165797|gb|AAW34576.1|	conserved hypothetical protein
767	gi|57165794|gb|AAW34573.1|	flagellar L-ring protein FlgH
768	gi|57165792|gb|AAW34571.1|	invasion phenotype protein
769	gi|57165790|gb|AAW34569.1|	hypothetical protein CJE0781
770	gi|57165786|gb|AAW34565.1|	potassium-transporting ATPase, C subunit, putative
771	gi|57165784|gb|AAW34563.1|	anaerobic C4-dicarboxylate membrane transporter DcuB
772	gi|57165774|gb|AAW34553.1|	hypothetical protein CJE0762
773	gi|57165773|gb|AAW34552.1|	hypothetical protein CJE0761
774	gi|57165766|gb|AAW34545.1|	OstA family protein
775	gi|57165765|gb|AAW34544.1|	conserved hypothetical protein
776	gi|57165763|gb|AAW34542.1|	rare lipoprotein A
777	gi|57165762|gb|AAW34541.1|	membrane-bound lytic murein transglycosylase D, putative
778	gi|57165760|gb|AAW34539.1|	response regulator/GGDEF domain protein
779	gi|57165759|gb|AAW34538.1|	DNA repair protein RecN
780	gi|57165752|gb|AAW34531.1|	conserved hypothetical protein TIGR00250
781	gi|57165750|gb|AAW34529.1|	conserved domain protein
782	gi|57165746|gb|AAW34525.1|	type III restriction-modification enzyme
783	gi|57165744|gb|AAW34523.1|	single-stranded-DNA-specific exonuclease RecJ
784	gi|57165742|gb|AAW34521.1|	thymidylate synthase, flavin-dependent
785	gi|57165736|gb|AAW34515.1|	cytochrome c551 peroxidase
786	gi|57165735|gb|AAW34514.1|	methyl-accepting chemotaxis protein
787	gi|57165733|gb|AAW34512.1|	disulfide bond formation protein, DsbB family
788	gi|57165732|gb|AAW34511.1|	ExsB
789	gi|57165731|gb|AAW34510.1|	conserved hypothetical protein
790	gi|57165729|gb|AAW34508.1|	rubrerythrin
791	gi|57165725|gb|AAW34504.1|	glutamate synthase, large subunit
792	gi|57165724|gb|AAW34503.1|	Na+/H+ antiporter family protein
793	gi|57165722|gb|AAW34501.1|	conserved hypothetical protein
794	gi|57165717|gb|AAW34496.1|	flagellar hook protein
795	gi|57165714|gb|AAW34493.1|	conserved hypothetical protein
796	gi|57165712|gb|AAW34491.1|	conserved hypothetical protein
797	gi|57165711|gb|AAW34490.1|	hypothetical protein CJE1890
798	gi|57165705|gb|AAW34484.1|	lipopolysaccharide core biosynthesis protien, putative
799	gi|57165703|gb|AAW34482.1|	radical SAM enzyme, Cfr family
800	gi|158563855|sp|Q5HUT1.2|	Putative protein-disulfide oxidoreductase DsbI
801	gi|57166224|gb|AAW35003.1|	RND efflux system, outer membrane lipoprotein CmeC
802	sp|P14508|	Aminoglycoside 3'-phosphotransferase
