# Supplementary material for: Pathway based therapeutic targets identification and development of an interactive database CampyNIBase of Campylobacter jejuni RM1221 through non-redundant protein dataset
Source: PLoS One. 2018 Jun 8;13(6):e0198170. doi: 10.1371/journal.pone.0198170 (PMC5993290; doi:10.1371/journal.pone.0198170)
Supplement: S10 Table — (XLSX) [file pone.0198170.s010.xlsx]

## Sheet: η list
		Selected Proteins with KO numbers (η list)
No.	Protein ID	Protein Name	KO number
1	gi|57166818|gb|AAW35597.1|	lipopolysaccharide heptosyltransferase I	K02841
2	sp|Q5HW73|COAX_CAMJR	Type III pantothenate kinase	K03525
3	gi|57167421|gb|AAW36200.1|	phosphoribosyl-ATP pyrophosphatase/phosphoribosyl-AMP cyclohydrolase	K11755
4	sp|Q5HU56|THIG_CAMJR	Thiazole synthase	K03149
5	gi|57166894|gb|AAW35673.1|	riboflavin synthase, alpha subunit	K00793
6	gi|57166447|gb|AAW35226.1|	D-alanine--D-alanine ligase	K01921
7	sp|Q5HWH9|LPXB_CAMJR	Lipid-A-disaccharide synthase	K00748
8	gi|57166637|gb|AAW35416.1|	3-dehydroquinate synthase	K01735
9	gi|57166768|gb|AAW35547.1|	phosphomethylpyrimidine kinase	K00941
10	gi|57167023|gb|AAW35802.1|	dihydropteroate synthase	K00796
11	gi|57166242|gb|AAW35021.1|	6,7-dimethyl-8-ribityllumazine synthase	K00794
12	gi|57167449|gb|AAW36228.1|	chorismate synthase	K01736
13	sp|Q5HSB2|BIOB_CAMJR	Biotin synthase	K01012
14	gi|57166556|gb|AAW35335.1|	protein-glutamate methylesterase CheB	K03412
15	gi|57166088|gb|AAW34867.1|	N-acetyl-gamma-glutamyl-phosphate reductase	K00145
16	gi|57165796|gb|AAW34575.1|	acetate kinase	K00925
17	gi|57237676|ref|YP_178924.1|	bifunctional aconitate hydratase 2/2-methylisocitrate dehydratase	K01682
18	gi|57166243|gb|AAW35022.1|	3-deoxy-8-phosphooctulonate synthase	K01627
19	sp|Q5HUX5|GLMU_CAMJR	Bifunctional protein GlmU	K04042
20	gi|57165699|gb|AAW34478.1|	RNA pseudouridylate synthase family protein	K06178
21	sp|Q5HU62|MURG_CAMJR	UDP-N-acetylglucosamine--N-acetylmuramyl-(pentapeptide) pyrophosphoryl-undecaprenol N-acetylglucosamine transferase	K02563
22	gi|57167062|gb|AAW35841.1|	glutamyl-tRNA reductase	K02492
23	gi|57238022|ref|YP_179271.1|	ADP-heptose--LPS heptosyltransferase II	K02843
24	gi|57166714|gb|AAW35493.1|	aspartate-semialdehyde dehydrogenase	K00133
25	gi|57166207|gb|AAW34986.1|	tryptophan synthase, beta subunit	K01696
26	gi|57166528|gb|AAW35307.1|	3-phosphoshikimate 1-carboxyvinyltransferase	K00800
27	sp|Q5HW34|MURD_CAMJR	UDP-N-acetylmuramoylalanine--D-glutamate ligase	K01925
28	sp|Q5HSB7|MURB_CAMJR	UDP-N-acetylenolpyruvoylglucosamine reductase	K00075
29	sp|Q5HTM5|PDXJ_CAMJR	Pyridoxine 5'-phosphate synthase	K03474
30	gi|57166153|gb|AAW34932.1|	3-methyl-2-oxobutanoate hydroxymethyltransferase	K00606
31	gi|57238111|ref|YP_179361.1|	4-hydroxythreonine-4-phosphate dehydrogenase	K00097
32	sp|Q5HWJ2|LPXA_CAMJR	Acyl-[acyl-carrier-protein]--UDP-N-acetylglucosamine O-acyltransferase	K00677
33	gi|57165795|gb|AAW34574.1|	phosphate acetyltransferase	K13788
34	sp|Q5HT08|ACPS_CAMJR	Holo-[acyl-carrier-protein] synthase	K00997
35	gi|57166204|gb|AAW34983.1|	anthranilate synthase component I	K01657
36	gi|57167271|gb|AAW36050.1|	arabinose-5-phosphate isomerase	K06041
37	gi|57166945|gb|AAW35724.1|	N-acetylmuramoyl-L-alanine amidase	K01448
38	gi|57166625|gb|AAW35404.1|	GTP cyclohydrolase II	K01497
39	sp|Q5HU47|MURC_CAMJR	UDP-N-acetylmuramate--L-alanine ligase	K01924
40	gi|57167026|gb|AAW35805.1|	aspartate kinase, monofunctional class	K00928
41	gi|57167467|gb|AAW36246.1|	glutamate racemase	K01776
42	gi|57165961|gb|AAW34740.1|	homoserine dehydrogenase	K00003
43	gi|57165715|gb|AAW34494.1|	homoserine O-succinyltransferase	K00651
44	gi|57166503|gb|AAW35282.1|	UDP-N-acetylglucosamine 1-carboxyvinyltransferase	K00790
45	gi|57166292|gb|AAW35071.1|	phospho-N-acetylmuramoyl-pentapeptide-transferase	K01000
46	gi|57167533|gb|AAW36312.1|	flagellin subunit protein FlaB	K02406
47	gi|57167513|gb|AAW36292.1|	ribosomal protein L22	K02890
48	gi|57167506|gb|AAW36285.1|	ribosomal protein L5	K02931
49	gi|57167504|gb|AAW36283.1|	ribosomal protein S8	K02994
50	gi|57167503|gb|AAW36282.1|	ribosomal protein L6	K02933
51	gi|57167502|gb|AAW36281.1|	ribosomal protein L18	K02881
52	gi|57167499|gb|AAW36278.1|	preprotein translocase, SecY subunit	K03076
53	gi|57167470|gb|AAW36249.1|	Na+/H+ antiporter NhaA	K03313
54	gi|57167469|gb|AAW36248.1|	Na+/H+ antiporter NhaA	K03313
55	gi|57167457|gb|AAW36236.1|	conserved hypothetical protein TIGR00103	K09747
56	gi|57167456|gb|AAW36235.1|	UDP-N-acetylmuramoylalanyl-D-glutamate--2,6-diaminopimelate ligase	K01928
57	gi|57167453|gb|AAW36232.1|	DNA primase	K02316
58	gi|57167451|gb|AAW36230.1|	RNase H	K03469
59	gi|57167444|gb|AAW36223.1|	TonB system transport protein ExbB	K03561
60	gi|57167440|gb|AAW36219.1|	L-serine ammonia-lyase	K01752
61	gi|57167438|gb|AAW36217.1|	riboflavin biosynthesis protein RibD, putative	K11752
62	gi|57167432|gb|AAW36211.1|	hemin ABC transporter, permease protein, putative	K02015
63	gi|57167427|gb|AAW36206.1|	phosphatidylglycerophosphatase A	K01095
64	gi|57167424|gb|AAW36203.1|	ispD/ispF bifunctional enzyme	K12506
65	gi|57167422|gb|AAW36201.1|	2,3,4,5-tetrahydropyridine-2-carboxylate N-succinyltransferase, putative	K00674
66	gi|57167412|gb|AAW36191.1|	DNA-directed RNA polymerase, alpha subunit	K03040
67	gi|57167411|gb|AAW36190.1|	ribosomal protein S4	K02986
68	gi|57167401|gb|AAW36180.1|	peptide ABC transporter, periplasmic peptide-binding protein	K02035
69	gi|57167399|gb|AAW36178.1|	peptide ABC transporter, permease protein	K02034
70	gi|57167391|gb|AAW36170.1|	hypothetical protein CJE1745	K00335
71	gi|57167362|gb|AAW36141.1|	tungstate ABC transporter, periplasmic tungstate-binding protein, putative	K05772
72	gi|57167358|gb|AAW36137.1|	UTP-glucose-1-phosphate uridylyltransferase	K00963
73	gi|57167357|gb|AAW36136.1|	glucose-6-phosphate isomerase	K01810
74	gi|57167353|gb|AAW36132.1|	diaminopimelate epimerase	K01778
75	gi|57167337|gb|AAW36116.1|	formate dehydrogenase, iron-sulfur subunit	K00124
76	gi|57167333|gb|AAW36112.1|	methyl-accepting chemotaxis protein	K03406
77	gi|57167327|gb|AAW36106.1|	membrane protein, putative	K07112
78	gi|57167317|gb|AAW36096.1|	cytochrome c oxidase, cbb3-type, subunit I	K00404
79	gi|57167308|gb|AAW36087.1|	ATP-dependent DNA helicase, UvrD/REP family	K03582
80	gi|57167305|gb|AAW36084.1|	fibronectin-binding protein	K03286
81	gi|57167286|gb|AAW36065.1|	thiamine-monophosphate kinase, putative	K00946
82	gi|57167280|gb|AAW36059.1|	PP-loop family protein	K04075
83	gi|57167276|gb|AAW36055.1|	conserved hypothetical protein	K09979
84	gi|57167273|gb|AAW36052.1|	capsular polysaccharide ABC transporter	K10107
85	gi|57167263|gb|AAW36042.1|	phosphoheptose isomerase	K03271
86	gi|57167249|gb|AAW36028.1|	flagellar protein FliL	K02415
87	gi|57167245|gb|AAW36024.1|	nicotinate (nicotinamide) nucleotide adenylyltransferase	K00969
88	gi|57167241|gb|AAW36020.1|	enoyl-(acyl-carrier-protein) reductase	K00208
89	gi|57167240|gb|AAW36019.1|	hydrogenase, (NiFe)/(NiFeSe) small subunit family	K05927
90	gi|57167229|gb|AAW36008.1|	flavodoxin	K03839
91	gi|57167222|gb|AAW36001.1|	non-canonical purine NTP pyrophosphatase, RdgB/HAM1 family	K02428
92	gi|57167218|gb|AAW35997.1|	nucleotide phosphoribosyltransferase, putative	K00769
93	gi|57167217|gb|AAW35996.1|	xanthine/uracil permease family protein	K06901
94	gi|57167210|gb|AAW35989.1|	Holliday junction DNA helicase RuvB	K03551
95	gi|57167199|gb|AAW35978.1|	enterochelin ABC transporter, permease protein	K02015
96	gi|57167193|gb|AAW35972.1|	1-deoxy-D-xylulose 5-phosphate reductoisomerase	K00099
97	gi|57167154|gb|AAW35933.1|	3-oxoacyl-(acyl-carrier-protein) synthase, putative	K00648
98	gi|57167148|gb|AAW35927.1|	aminotransferase, DegT/DnrJ/EryC1/StrS family	K15895
99	gi|57167145|gb|AAW35924.1|	acetyl-CoA carboxylase, biotin carboxyl carrier protein	K02160
100	gi|57167138|gb|AAW35917.1|	potassium uptake protein TrkA, putative	K03499
101	gi|57167137|gb|AAW35916.1|	potassium uptake protein, TrkH family	K03498
102	gi|57167094|gb|AAW35873.1|	maf protein, putative	K06287
103	gi|57167093|gb|AAW35872.1|	penicillin-binding protein 1A	K05366
104	gi|57167090|gb|AAW35869.1|	carboxyl-terminal protease	K03797
105	gi|57167084|gb|AAW35863.1|	CrcB	K06199
106	gi|57167079|gb|AAW35858.1|	penicillin-binding protein	K03587
107	gi|57167069|gb|AAW35848.1|	2-oxoglutarate:acceptor oxidoreductase, delta subunit	K00176
108	gi|57167067|gb|AAW35846.1|	2-oxoglutarate:acceptor oxidoreductase, beta subunit	K00175
109	gi|57167058|gb|AAW35837.1|	3-octaprenyl-4-hydroxybenzoate carboxy-lyase, putative	K03182
110	gi|57167053|gb|AAW35832.1|	translation elongation factor P	K02356
111	gi|57167043|gb|AAW35822.1|	replicative DNA helicase	K02314
112	gi|57167036|gb|AAW35815.1|	3,4-dihydroxy-2-butanone 4-phosphate synthase	K14652
113	gi|57167035|gb|AAW35814.1|	GatB/Yqey family protein	K09117
114	gi|57167032|gb|AAW35811.1|	UDP-3-O-(R-3-hydroxymyristoyl)-glucosamine N-acyltransferase	K02536
115	gi|57167030|gb|AAW35809.1|	Sec-independent protein translocase TatC	K03118
116	gi|57167027|gb|AAW35806.1|	(di)nucleoside polyphosphate hydrolase	K08311
117	gi|57167024|gb|AAW35803.1|	DNA polymerase III, delta prime subunit, homolog	K02341
118	gi|57167019|gb|AAW35798.1|	riboflavin biosynthesis protein RibF, putative	K11753
119	gi|57167011|gb|AAW35790.1|	fructose-bisphosphate aldolase	K01624
120	gi|57167002|gb|AAW35781.1|	macrolide-specific efflux protein macA	K13888
121	gi|57166994|gb|AAW35773.1|	phosphate ABC transporter, permease protein PstC, putative	K02037
122	gi|57166993|gb|AAW35772.1|	phosphate ABC transporter, permease protein PstA, putative	K02038
123	gi|57166957|gb|AAW35736.1|	rod shape-determining protein RodA, putative	K05837
124	gi|57166950|gb|AAW35729.1|	uridylate kinase	K09903
125	gi|57166946|gb|AAW35725.1|	oxidoreductase, 2-nitropropane dioxygenase family	K00459
126	gi|57166943|gb|AAW35722.1|	quinone-reactive Ni/Fe-hydrogenase, small subunit	K05927
127	gi|57166941|gb|AAW35720.1|	quinone-reactive Ni/Fe hydrogenase, cytochrome b subunit	K03620
128	gi|57166940|gb|AAW35719.1|	hydrogenase maturation protease HydD	K03605
129	gi|57166937|gb|AAW35716.1|	DNA-binding response regulator	K02483
130	gi|57166930|gb|AAW35709.1|	organic solvent tolerance protein, putative	K04744
131	gi|57166923|gb|AAW35702.1|	excinuclease ABC, C subunit	K03703
132	gi|57166910|gb|AAW35689.1|	glycyl-tRNA synthetase, beta subunit	K01879
133	gi|57166903|gb|AAW35682.1|	DNA-binding response regulator	K02483
134	gi|57166898|gb|AAW35677.1|	sensor histidine kinase	K02484
135	gi|57166885|gb|AAW35664.1|	HD/HDIG/KH domain protein	K18682
136	gi|57166880|gb|AAW35659.1|	ATP synthase F0, A subunit	K02108
137	gi|57166854|gb|AAW35633.1|	conserved hypothetical protein	K07288
138	gi|57166851|gb|AAW35630.1|	arginyl-tRNA synthetase	K01887
139	gi|57166850|gb|AAW35629.1|	multidrug resistance protein, SMR family	K11742
140	gi|57166835|gb|AAW35614.1|	transcription termination factor Rho	K03628
141	gi|57166832|gb|AAW35611.1|	cytochrome c553	K08738
142	gi|57166831|gb|AAW35610.1|	hydrolase, putative	K03273
143	gi|57166828|gb|AAW35607.1|	phosphoheptose isomerase	K03271
144	gi|57166813|gb|AAW35592.1|	general glycosylation pathway protein	K17250
145	gi|57166810|gb|AAW35589.1|	general glycosylation pathway protein	K15914
146	gi|57166809|gb|AAW35588.1|	general glycosylation pathway protein	K15915
147	gi|57166807|gb|AAW35586.1|	general glycosylation pathway protein	K15910
148	gi|57166804|gb|AAW35583.1|	chemotaxis protein CheY	K03413
149	gi|57166791|gb|AAW35570.1|	SsrA-binding protein	K03664
150	gi|57166790|gb|AAW35569.1|	4-diphosphocytidyl-2C-methyl-D-erythritol kinase	K00919
151	gi|57166787|gb|AAW35566.1|	ATP-dependent DNA helicase, UvrD/REP family	K03657
152	gi|57166785|gb|AAW35564.1|	oligoendopeptidase F	K08602
153	gi|57166781|gb|AAW35560.1|	apolipoprotein N-acyltransferase	K03820
154	gi|57166779|gb|AAW35558.1|	protein-export membrane protein SecD	K03072
155	gi|57166778|gb|AAW35557.1|	protein-export membrane protein SecF	K03074
156	gi|57166771|gb|AAW35550.1|	transcription-repair coupling factor	K03723
157	gi|57166770|gb|AAW35549.1|	conserved hypothetical protein	K06923
158	gi|57166760|gb|AAW35539.1|	lipoprotein, putative	K05807
159	gi|57166757|gb|AAW35536.1|	single-strand binding protein	K03111
160	gi|57166756|gb|AAW35535.1|	ribosomal protein S6	K02990
161	gi|57166754|gb|AAW35533.1|	membrane-associated zinc metalloprotease, putative	K11749
162	gi|57166745|gb|AAW35524.1|	hydrolase, carbon-nitrogen family	K01501
163	gi|57166742|gb|AAW35521.1|	DNA mismatch repair protein	K07456
164	gi|57166730|gb|AAW35509.1|	membrane protein, putative	K03449
165	gi|57166728|gb|AAW35507.1|	cell division protein, FtsW/RodA/SpoVE family	K03588
166	gi|57166723|gb|AAW35502.1|	AcrB/AcrD/AcrF family protein	K03296
167	gi|57166715|gb|AAW35494.1|	sigma-54 dependent DNA-binding response regulator	K02481
168	gi|57166630|gb|AAW35409.1|	RNA polymerase sigma factor RpoD	K03086
169	gi|57166626|gb|AAW35405.1|	methyltransferase GidB	K03501
170	gi|57166616|gb|AAW35395.1|	hippurate hydrolase	K01451
171	gi|57166613|gb|AAW35392.1|	surface antigen, CjaA	K02030
172	gi|57166607|gb|AAW35386.1|	methyltransferase, putative	K15257
173	gi|57166597|gb|AAW35376.1|	thioesterase family protein	K07107
174	gi|57166574|gb|AAW35353.1|	preprotein translocase, SecA subunit	K03070
175	gi|57166573|gb|AAW35352.1|	permease, putative	K02004
176	gi|57166572|gb|AAW35351.1|	amino acid ABC transporter, permease protein, His/Glu/Gln/Arg/opine family	K02029
177	gi|57166568|gb|AAW35347.1|	ATP synthase F0, C subunit	K02110
178	gi|57166555|gb|AAW35334.1|	chemotaxis protein methyltransferase CheR	K00575
179	gi|57166552|gb|AAW35331.1|	amino acid ABC transporter, permease protein PEB1	K10040
180	gi|57166551|gb|AAW35330.1|	amino acid ABC transporter, permease protein PEB1	K10040
181	gi|57166549|gb|AAW35328.1|	carbon starvation protein A	K06200
182	gi|57166547|gb|AAW35326.1|	thioesterase family protein	K10806
183	gi|57166538|gb|AAW35317.1|	alanine racemase	K01775
184	gi|57166537|gb|AAW35316.1|	RNA methyltransferase, TrmH family	K03216
185	gi|57166536|gb|AAW35315.1|	amino acid carrier protein	K03310
186	gi|57166534|gb|AAW35313.1|	amino acid ABC tansporter, permease protein, His/Glu/Gln/Arg/opine family	K02029
187	gi|57166532|gb|AAW35311.1|	4-methyl-5(B-hydroxyethyl)-thiazole monophosphate biosynthesis enzyme	K03152
188	gi|57166529|gb|AAW35308.1|	phenylalanyl-tRNA synthetase, beta subunit	K01890
189	gi|57166527|gb|AAW35306.1|	4-hydroxy-3-methylbut-2-enyl diphosphate reductase	K03527
190	gi|57166520|gb|AAW35299.1|	flagellin family protein	K02397
191	gi|57166519|gb|AAW35298.1|	cell division protein FtsK, putative	K03466
192	gi|57166509|gb|AAW35288.1|	thiol:disulfide interchange protein DsbA	K03673
193	gi|57166508|gb|AAW35287.1|	site-specific recombinase, phage integrase family	K04763
194	gi|57166507|gb|AAW35286.1|	para-aminobenzoate synthase glutamine amidotransferase, component I	K03342
195	gi|57166501|gb|AAW35280.1|	signal peptidase I	K03100
196	gi|57166476|gb|AAW35255.1|	tRNA (uracil-5-)-methyltransferase	K00557
197	gi|57166474|gb|AAW35253.1|	CoA-binding domain protein	K06929
198	gi|57166471|gb|AAW35250.1|	membrane protein, putative	K07091
199	gi|57166462|gb|AAW35241.1|	3-deoxy-D-manno-octulosonate cytidylyltransferase	K00979
200	gi|57166450|gb|AAW35229.1|	integral membrane protein MviN	K03980
201	gi|57166448|gb|AAW35227.1|	Holliday junction DNA helicase RuvA	K03550
202	gi|57166444|gb|AAW35223.1|	Mur ligase family protein	K01929
203	gi|57166438|gb|AAW35217.1|	polyA polymerase family protein	K00974
204	gi|57166431|gb|AAW35210.1|	ferredoxin-type protein NapH	K02574
205	gi|57166428|gb|AAW35207.1|	thiol peroxidase	K11065
206	gi|57166426|gb|AAW35205.1|	ATP-dependent DNA helicase, putative	K03657
207	gi|57166421|gb|AAW35200.1|	lipoprotein, NLPA family	K02073
208	gi|57166418|gb|AAW35197.1|	flagellar basal-body P-ring formation protein FlgA, putative	K02386
209	gi|57166417|gb|AAW35196.1|	3-octaprenyl-4-hydroxybenzoate carboxy-lyase, putative	K03186
210	gi|57166416|gb|AAW35195.1|	posphopantetheine adenylyltransferase	K00954
211	gi|57166415|gb|AAW35194.1|	thymidylate kinase	K00943
212	gi|57166414|gb|AAW35193.1|	histidyl-tRNA synthetase	K01892
213	gi|57166412|gb|AAW35191.1|	serine acetyltransferase	K00640
214	gi|57166406|gb|AAW35185.1|	heat-inducible transcription repressor HrcA	K03705
215	gi|57166340|gb|AAW35119.1|	dihydrodipicolinate synthase, putative	K01714
216	gi|57166335|gb|AAW35114.1|	ribosomal protein L7/L12	K02935
217	gi|57166334|gb|AAW35113.1|	ribosomal protein L10	K02864
218	gi|57166333|gb|AAW35112.1|	ribosomal protein L1	K02863
219	gi|57166331|gb|AAW35110.1|	transcription antitermination protein NusG	K02601
220	gi|57166325|gb|AAW35104.1|	amino acid ABC transporter, permease protein, His/Glu/Gln/Arg/opine family	K02029
221	gi|57166322|gb|AAW35101.1|	ATP-dependent DNA helicase RecG	K03655
222	gi|57166318|gb|AAW35097.1|	transcription termination factor NusA	K02600
223	gi|57166310|gb|AAW35089.1|	exonuclease, DNA polymerase III, epsilon subunit family	K02342
224	gi|57166304|gb|AAW35083.1|	acetyl-CoA carboxylase, carboxyl transferase, alpha subunit	K01962
225	gi|57166293|gb|AAW35072.1|	2,3-bisphosphoglycerate-independent phosphoglycerate mutase	K15633
226	gi|57166267|gb|AAW35046.1|	fumarate reductase, cytochrome b subunit	K00246
227	gi|57166266|gb|AAW35045.1|	prolipoprotein diacylglyceryl transferase	K13292
228	gi|57166259|gb|AAW35038.1|	ferric uptake regulation protein	K03711
229	gi|57166258|gb|AAW35037.1|	cvpA family protein	K03558
230	gi|57166241|gb|AAW35020.1|	transcription antitermination factor NusB	K03625
231	gi|57166240|gb|AAW35019.1|	orotidine 5`-phosphate decarboxylase	K01591
232	gi|57166226|gb|AAW35005.1|	RND efflux system, membrane fusion protein CmeA	K03585
233	gi|57166220|gb|AAW34999.1|	lipoprotein signal peptidase	K03101
234	gi|57166216|gb|AAW34995.1|	conserved hypothetical protein TIGR00023	K08591
235	gi|57166214|gb|AAW34993.1|	DNA-binding response regulator	K02483
236	gi|57166212|gb|AAW34991.1|	phosphatase, Ppx/GppA family	K01524
237	gi|57166210|gb|AAW34989.1|	flagellar switch protein FliN	K02417
238	gi|57166200|gb|AAW34979.1|	excinuclease ABC, A subunit	K03701
239	gi|57166184|gb|AAW34963.1|	fatty acid/phospholipid synthesis protein PlsX	K03621
240	gi|57166183|gb|AAW34962.1|	3-oxoacyl-(acyl-carrier-protein) synthase III	K00648
241	gi|57166179|gb|AAW34958.1|	ubiquinone/menaquinone biosynthesis methyltransferase	K03183
242	gi|57166177|gb|AAW34956.1|	transcriptional regulator, Fur family	K09825
243	gi|57166176|gb|AAW34955.1|	1-deoxy-D-xylulose-5-phosphate synthase	K01662
244	gi|57166171|gb|AAW34950.1|	chorismate mutase/prephenate dehydratase	K14170
245	gi|57166166|gb|AAW34945.1|	ribosomal protein L25	K02897
246	gi|57166156|gb|AAW34935.1|	molybdenum ABC transporter, permease protein	K02018
247	gi|57166152|gb|AAW34931.1|	pantoate--beta-alanine ligase	K01918
248	gi|57166146|gb|AAW34925.1|	transcription elongation factor GreA	K03624
249	gi|57166143|gb|AAW34922.1|	chemotaxis protein CheA	K03407
250	gi|57166142|gb|AAW34921.1|	purine-binding chemotaxis protein CheW	K03408
251	gi|57166136|gb|AAW34915.1|	cell shape-determining protein MreB	K03569
252	gi|57166133|gb|AAW34912.1|	beta-hydroxyacyl-(acyl-carrier-protein) dehydratase FabZ	K02372
253	gi|57166120|gb|AAW34899.1|	dihydroorotase, homodimeric type	K01465
254	gi|57166101|gb|AAW34880.1|	carbonic anhydrase	K01673
255	gi|57166098|gb|AAW34877.1|	ribosome recycling factor	K02838
256	gi|57166095|gb|AAW34874.1|	ribonucleoside-diphosphate reductase, beta subunit	K00526
257	gi|57166015|gb|AAW34794.1|	translation initiation factor IF-3	K02520
258	gi|57166006|gb|AAW34785.1|	dihydrodipicolinate reductase	K00215
259	gi|57165989|gb|AAW34768.1|	biopolymer transport protein, ExbD/TolR family	K03559
260	gi|57165988|gb|AAW34767.1|	TonB system transport protein ExbB	K03561
261	gi|57165977|gb|AAW34756.1|	tRNA delta(2)-isopentenylpyrophosphate transferase	K00791
262	gi|57165966|gb|AAW34745.1|	tetrapyrrole methylase family protein	K07056
263	gi|57165958|gb|AAW34737.1|	thioredoxin-disulfide reductase	K00384
264	gi|57165954|gb|AAW34733.1|	cation ABC transporter, periplasmic cation-binding protein	K09815
265	gi|57165949|gb|AAW34728.1|	conserved hypothetical protein	K09748
266	gi|57165948|gb|AAW34727.1|	ribosome-binding factor A	K02834
267	gi|57165943|gb|AAW34722.1|	UDP-3-0-acyl N-acetylglucosamine deacetylase	K02535
268	gi|57165928|gb|AAW34707.1|	MTA/SAH nucleosidase	K18284
269	gi|57165927|gb|AAW34706.1|	malonyl CoA-acyl carrier protein transacylase	K00645
270	gi|57165926|gb|AAW34705.1|	FKBP-type peptidyl-prolyl cis-trans isomerase SlyD	K03775
271	gi|57165924|gb|AAW34703.1|	peptidoglycan-associated lipoprotein Omp18	K03640
272	gi|57165923|gb|AAW34702.1|	tolB protein, putative	K03641
273	gi|57165922|gb|AAW34701.1|	TonB domain protein	K03832
274	gi|57165921|gb|AAW34700.1|	TonB system transport protein ExbD, putative	K03559
275	gi|57165912|gb|AAW34691.1|	chromosome partitioning protein, ParB family	K03497
276	gi|57165905|gb|AAW34684.1|	ribosomal protein L21	K02888
277	gi|57165893|gb|AAW34672.1|	cytochrome d ubiquinol oxidase, subunit I	K00425
278	gi|57165888|gb|AAW34667.1|	L-lactate permease	K03303
279	gi|57165879|gb|AAW34658.1|	2-amino-4-hydroxy-6-hydroxymethyldihydropteridine pyrophosphokinase	K00950
280	gi|57165878|gb|AAW34657.1|	flagellar biosynthetic protein FlhF	K02404
281	gi|57165873|gb|AAW34652.1|	flagellar motor switch protein	K02417
282	gi|57165853|gb|AAW34632.1|	drug resistance transporter, Bcr/CflA family	K07552
283	gi|57165840|gb|AAW34619.1|	CjaC	K02030
284	gi|57165837|gb|AAW34616.1|	ABC transporter, permease protein	K02053
285	gi|57165832|gb|AAW34611.1|	magnesium and cobalt transport protein CorA	K03284
286	gi|57165828|gb|AAW34607.1|	modification methylase, HemK family	K02493
287	gi|57165826|gb|AAW34605.1|	flagellin subunit protein FlaC	K02406
288	gi|57165824|gb|AAW34603.1|	DNA polymerase III, alpha subunit	K02337
289	gi|57165821|gb|AAW34600.1|	transthyretin-like protein	K07127
290	gi|57165820|gb|AAW34599.1|	ribosomal protein L19	K02884
291	gi|57165819|gb|AAW34598.1|	tRNA (guanine-N1)-methyltransferase	K00554
292	gi|57165818|gb|AAW34597.1|	16S rRNA processing protein RimM	K02860
293	gi|57165813|gb|AAW34592.1|	3-deoxy-D-manno-octulosonic-acid transferase	K02527
294	gi|57165810|gb|AAW34589.1|	glycyl-tRNA synthetase, alpha subunit	K01878
295	gi|57165803|gb|AAW34582.1|	cell division protein FtsZ	K03531
296	gi|57165802|gb|AAW34581.1|	cell division protein FtsA	K03590
297	gi|57165801|gb|AAW34580.1|	peptidyl-prolyl cis-trans isomerase D, homolog	K03770
298	gi|57165793|gb|AAW34572.1|	1-hydroxy-2-methyl-2-(E)-butenyl 4-diphosphate synthase	K03526
299	gi|57165791|gb|AAW34570.1|	primosomal protein N'	K04066
300	gi|57165783|gb|AAW34562.1|	RNA polymerase sigma-54 factor	K03092
301	gi|57165781|gb|AAW34560.1|	conserved hypothetical protein TIGR00150	K06925
302	gi|57165778|gb|AAW34557.1|	ribosomal protein L9	K02939
303	gi|57165777|gb|AAW34556.1|	ATP-dependent protease HslVU, HslV subunit	K01419
304	gi|57165775|gb|AAW34554.1|	GTP-binding protein Era	K03595
305	gi|57165769|gb|AAW34548.1|	penicillin-binding protein 2	K05515
306	gi|57165755|gb|AAW34534.1|	inorganic pyrophosphatase	K01507
307	gi|57165751|gb|AAW34530.1|	DNA processing protein A	K04096
308	gi|57165747|gb|AAW34526.1|	conserved hypothetical protein	K02340
309	gi|57165745|gb|AAW34524.1|	L-asparaginase	K01424
310	gi|57165720|gb|AAW34499.1|	DNA polymerase III, beta subunit	K02338
311	gi|57165718|gb|AAW34497.1|	crossover junction endodeoxyribonuclease RuvC	K01159
312	gi|57165713|gb|AAW34492.1|	GTP cyclohydrolase I family protein	K09457
313	gi|57165701|gb|AAW34480.1|	dimethyladenosine transferase	K02528
314	gi|76363322|sp|Q5HSC0.1|	Protein RecA	K03553
315	gi|71151795|sp|Q5HXF5.1|	Chromosomal replication initiator protein DnaA	K02313
316	gi|68566122|sp|Q5HWW4.1|	Undecaprenyl-diphosphatase	K06153
317	gi|57166225|gb|AAW35004.1|	RND efflux system, inner membrane transporter CmeB	K18138
318	gi|57166718|gb|AAW35497.1|	DNA gyrase, A subunit	K02469

## Sheet: ή  list
		Rejected proteins (Without KO) (ή list)
No.	Protein ID	Protein Name
1	gi|57167468|gb|AAW36247.1|	lipoprotein NlpC
2	gi|57167452|gb|AAW36231.1|	conserved hypothetical protein
3	gi|57167425|gb|AAW36204.1|	DNA-binding response regulator, putative
4	gi|57167318|gb|AAW36097.1|	DNA-binding response regulator
5	gi|57167272|gb|AAW36051.1|	capsular polysaccharide ABC transporter, periplasmic polysaccharide-binding protein
6	gi|57167269|gb|AAW36048.1|	capsular polysaccharide biosynthesis glycosyltransferase WcbB, putative
7	gi|57167257|gb|AAW36036.1|	capsular polysaccharide biosynthesis protein, putative
8	gi|57167256|gb|AAW36035.1|	capsular polysaccharide biosynthesis protein, putative
9	gi|57167253|gb|AAW36032.1|	hypothetical protein CJE1599
10	gi|57167211|gb|AAW35990.1|	membrane protein, putative
11	gi|57167192|gb|AAW35971.1|	conserved hypothetical protein
12	gi|57167188|gb|AAW35967.1|	motility accessory factor
13	gi|57167186|gb|AAW35965.1|	motility accessory factor
14	gi|57167184|gb|AAW35963.1|	motility accessory factor
15	gi|57167183|gb|AAW35962.1|	motility accessory factor
16	gi|57167182|gb|AAW35961.1|	posttranslational flagellin modification protein A
17	gi|57167175|gb|AAW35954.1|	aminotransferase, DegT family
18	gi|57167097|gb|AAW35876.1|	oxidoreductase, Gfo/Idh/MocA family
19	gi|57167096|gb|AAW35875.1|	DegT/DnrJ/EryC1/StrS aminotransferase family
20	gi|57167003|gb|AAW35782.1|	carboxypeptidase
21	gi|57166929|gb|AAW35708.1|	conserved hypothetical protein
22	gi|57166921|gb|AAW35700.1|	radical SAM domain protein
23	gi|57166912|gb|AAW35691.1|	conserved hypothetical protein
24	gi|57166911|gb|AAW35690.1|	peptidase, M23/M37 family
25	gi|57166899|gb|AAW35678.1|	DNA-binding response regulator
26	gi|57166891|gb|AAW35670.1|	peptidase, M23/M37 family
27	gi|57166876|gb|AAW35655.1|	lipoprotein, NLPA family
28	gi|57166866|gb|AAW35645.1|	methyl-accepting chemotaxis protein
29	gi|57166865|gb|AAW35644.1|	methyl-accepting chemotaxis protein
30	gi|57166848|gb|AAW35627.1|	conserved hypothetical protein TIGR01033
31	gi|57166821|gb|AAW35600.1|	lipooligosaccharide biosynthesis galactosyltransferase, putative
32	gi|57166773|gb|AAW35552.1|	peptidase, M23/M37 family
33	gi|57166772|gb|AAW35551.1|	conserved hypothetical protein
34	gi|57166704|gb|AAW35483.1|	cytochrome c biogenesis protein, CcmF/CycK/CcsA family
35	gi|57166636|gb|AAW35415.1|	mechanosensitive ion channel family protein
36	gi|57166622|gb|AAW35401.1|	conserved hypothetical protein
37	gi|57166617|gb|AAW35396.1|	membrane protein, putative
38	gi|57166584|gb|AAW35363.1|	methyl-accepting chemotaxis protein
39	gi|57166580|gb|AAW35359.1|	cation efflux family protein
40	gi|57166571|gb|AAW35350.1|	conserved hypothetical protein
41	gi|57166558|gb|AAW35337.1|	conserved hypothetical protein
42	gi|57166539|gb|AAW35318.1|	conserved hypothetical protein
43	gi|57166523|gb|AAW35302.1|	DNA-binding response regulator
44	gi|57166522|gb|AAW35301.1|	sensor histidine kinase
45	gi|57166497|gb|AAW35276.1|	membrane protein, putative
46	gi|57166477|gb|AAW35256.1|	Na+/H+ antiporter family protein
47	gi|57166445|gb|AAW35224.1|	conserved hypothetical protein
48	gi|57166440|gb|AAW35219.1|	aminotransferase, putative
49	gi|57166420|gb|AAW35199.1|	lipoprotein, NLPA family
50	gi|57166419|gb|AAW35198.1|	lipoprotein, NLPA family
51	gi|57166341|gb|AAW35120.1|	tartrate transporter, putative
52	gi|57166288|gb|AAW35067.1|	conserved hypothetical protein
53	gi|57166279|gb|AAW35058.1|	conserved hypothetical protein
54	gi|57166182|gb|AAW34961.1|	endoribonuclease L-PSP family protein
55	gi|57166093|gb|AAW34872.1|	transferase, hexapeptide repeat family
56	gi|57166089|gb|AAW34868.1|	acetyltransferase, GNAT family
57	gi|57166086|gb|AAW34865.1|	transcriptional regulator, putative
58	gi|57165995|gb|AAW34774.1|	integral membrane protein, TerC family
59	gi|57165963|gb|AAW34742.1|	conserved hypothetical protein
60	gi|57165942|gb|AAW34721.1|	peptidase, M23/M37 family
61	gi|57165929|gb|AAW34708.1|	PP-loop family protein
62	gi|57165920|gb|AAW34699.1|	MotA/TolQ/ExbB proton channel family protein
63	gi|57165843|gb|AAW34622.1|	hypothetical protein CJE0838
64	gi|57165807|gb|AAW34586.1|	conserved hypothetical protein
65	gi|57165768|gb|AAW34547.1|	membrane protein, putative
66	gi|57165706|gb|AAW34485.1|	acetyltransferase, GNAT family
67	gi|57165702|gb|AAW34481.1|	conserved hypothetical protein
