# Supplementary material for: Pathway based therapeutic targets identification and development of an interactive database CampyNIBase of Campylobacter jejuni RM1221 through non-redundant protein dataset
Source: PLoS One. 2018 Jun 8;13(6):e0198170. doi: 10.1371/journal.pone.0198170 (PMC5993290; doi:10.1371/journal.pone.0198170)
Supplement: S11 Table — (XLSX) [file pone.0198170.s011.xlsx]

## Sheet: λ list
		Selected Proteins involved in only 1 Pathway and not involved in human pathway (λ list)
No.	Protein	KO number	Pathway of C. jejuni
1	sp|Q5HT08|ACPS_CAMJR	K00997	Pantothenate and CoA biosynthesis
2	gi|57166945|gb|AAW35724.1|	K01448	Cationic antimicrobial peptide (CAMP) resistance
3	gi|57167453|gb|AAW36232.1|	K02316	DNA replication
4	gi|57167308|gb|AAW36087.1|	K03582	Homologous recombination
5	gi|57167222|gb|AAW36001.1|	K02428	Purine metabolism
6	gi|57167210|gb|AAW35989.1|	K03551	Homologous recombination
7	gi|57167148|gb|AAW35927.1|	K15895	Amino sugar and nucleotide sugar metabolism
8	gi|57167043|gb|AAW35822.1|	K02314	DNA replication
9	gi|57167027|gb|AAW35806.1|	K08311	RNA degradation
10	gi|57166946|gb|AAW35725.1|	K00459	Nitrogen metabolism
11	gi|57166941|gb|AAW35720.1|	K03620	Two-component system
12	gi|57166923|gb|AAW35702.1|	K03703	Nucleotide excision repair
13	gi|57166885|gb|AAW35664.1|	K18682	RNA degradation
14	gi|57166835|gb|AAW35614.1|	K03628	RNA degradation
15	gi|57166807|gb|AAW35586.1|	K15910	Amino sugar and nucleotide sugar metabolism
16	gi|57166771|gb|AAW35550.1|	K03723	Nucleotide excision repair
17	gi|57166742|gb|AAW35521.1|	K07456	Mismatch repair
18	gi|57166616|gb|AAW35395.1|	K01451	Phenylalanine metabolism
19	gi|57166547|gb|AAW35326.1|	K10806	Biosynthesis of unsaturated fatty acids
20	gi|57166520|gb|AAW35299.1|	K02397	Flagellar assembly
21	gi|57166509|gb|AAW35288.1|	K03673	Cationic antimicrobial peptide (CAMP) resistance
22	gi|57166507|gb|AAW35286.1|	K03342	Folate biosynthesis
23	gi|57166501|gb|AAW35280.1|	K03100	Protein export
24	gi|57166450|gb|AAW35229.1|	K03980	Peptidoglycan biosynthesis
25	gi|57166448|gb|AAW35227.1|	K03550	Homologous recombination
26	gi|57166418|gb|AAW35197.1|	K02386	Flagellar assembly
27	gi|57166322|gb|AAW35101.1|	K03655	Homologous recombination
28	gi|57166220|gb|AAW34999.1|	K03101	Protein export
29	gi|57166212|gb|AAW34991.1|	K01524	Purine metabolism
30	gi|57166200|gb|AAW34979.1|	K03701	Nucleotide excision repair
31	gi|57166101|gb|AAW34880.1|	K01673	Nitrogen metabolism
32	gi|57165791|gb|AAW34570.1|	K04066	Homologous recombination
33	gi|57165783|gb|AAW34562.1|	K03092	Two-component system
34	gi|57165718|gb|AAW34497.1|	K01159	Homologous recombination
35	gi|76363322|sp|Q5HSC0.1|	K03553	Homologous recombination
36	gi|71151795|sp|Q5HXF5.1|	K02313	Two-component system
37	gi|68566122|sp|Q5HWW4.1|	K06153	Peptidoglycan biosynthesis
38	gi|57166216|gb|AAW34995.1|	K08591	Glycerolipid metabolism

## Sheet: λ́  list
			Rejected Proteins (λ́ list)
Proteins of Unique Pathway (1) [without KEGG Module]
	No.	Protein	KO number	Pathway of C. jejuni	Pathway of H. sapiens
	1	gi|57167451|gb|AAW36230.1|	K03469	DNA replication	DNA replication
	2	gi|57165755|gb|AAW34534.1|	K01507	Oxidative phosphorylation	Oxidative phosphorylation
Proteins of Unique Pathway (More than 1) [Without KEGG Module]
	No.	Protein	KO number	Pathway of C. jejuni	Pathway of H. sapiens
	3	gi|57166818|gb|AAW35597.1|	K02841	Lipopolysaccharide biosynthesis
				Metabolic pathways
	4	sp|Q5HU56|THIG_CAMJR	K03149	Thiamine metabolism
				Metabolic pathways
	5	gi|57166447|gb|AAW35226.1|	K01921	D-Alanine metabolism
				Peptidoglycan biosynthesis
				Metabolic pathways
				Vancomycin resistance
	6	sp|Q5HWH9|LPXB_CAMJR	K00748	Lipopolysaccharide biosynthesis
				Metabolic pathways
	7	gi|57166768|gb|AAW35547.1|	K00941	Thiamine metabolism
				Metabolic pathways
	8	gi|57167023|gb|AAW35802.1|	K00796	Folate biosynthesis
				Metabolic pathways
	9	gi|57166088|gb|AAW34867.1|	K00145	Arginine biosynthesis
				Metabolic pathways
				Biosynthesis of secondary metabolites
				Biosynthesis of antibiotics
				2-Oxocarboxylic acid metabolism
				Biosynthesis of amino acids
	10	sp|Q5HUX5|GLMU_CAMJR	K04042	Amino sugar and nucleotide sugar metabolism
				Metabolic pathways
				Biosynthesis of antibiotics
	11	sp|Q5HU62|MURG_CAMJR	K02563	Peptidoglycan biosynthesis
				Metabolic pathways
				Vancomycin resistance
	12	gi|57167062|gb|AAW35841.1|	K02492	Porphyrin and chlorophyll metabolism
				Metabolic pathways
				Biosynthesis of secondary metabolites
	13	gi|57238022|ref|YP_179271.1|	K02843	Lipopolysaccharide biosynthesis
				Metabolic pathways
	14	sp|Q5HW34|MURD_CAMJR	K01925	D-Glutamine and D-glutamate metabolism
				Peptidoglycan biosynthesis
				Metabolic pathways
	15	sp|Q5HSB7|MURB_CAMJR	K00075	Amino sugar and nucleotide sugar metabolism
				Peptidoglycan biosynthesis
				Metabolic pathways
	16	sp|Q5HTM5|PDXJ_CAMJR	K03474	Vitamin B6 metabolism
				Metabolic pathways
	17	gi|57166153|gb|AAW34932.1|	K00606	Pantothenate and CoA biosynthesis
				Metabolic pathways
				Biosynthesis of secondary metabolites
	18	gi|57238111|ref|YP_179361.1|	K00097	Vitamin B6 metabolism
				Metabolic pathways
	19	sp|Q5HWJ2|LPXA_CAMJR	K00677	Lipopolysaccharide biosynthesis
				Metabolic pathways
				Cationic antimicrobial peptide (CAMP) resistance
	20	sp|Q5HU47|MURC_CAMJR	K01924	D-Glutamine and D-glutamate metabolism
				Peptidoglycan biosynthesis
				Metabolic pathways
	21	gi|57167467|gb|AAW36246.1|	K01776	D-Glutamine and D-glutamate metabolism
				Metabolic pathways
	22	gi|57165715|gb|AAW34494.1|	K00651	Cysteine and methionine metabolism
				Sulfur metabolism
				Metabolic pathways
				Biosynthesis of secondary metabolites
				Biosynthesis of amino acids
	23	gi|57166503|gb|AAW35282.1|	K00790	Amino sugar and nucleotide sugar metabolism
				Peptidoglycan biosynthesis
				Metabolic pathways
	24	gi|57166292|gb|AAW35071.1|	K01000	Peptidoglycan biosynthesis
				Metabolic pathways
				Vancomycin resistance
	25	gi|57167533|gb|AAW36312.1|	K02406	Two-component system
				Flagellar assembly
	26	gi|57167456|gb|AAW36235.1|	K01928	Lysine biosynthesis
				Peptidoglycan biosynthesis
	27	gi|57167440|gb|AAW36219.1|	K01752	Glycine, serine and threonine metabolism
				Cysteine and methionine metabolism
				Metabolic pathways
				Biosynthesis of secondary metabolites
				Biosynthesis of antibiotics
				Carbon metabolism
				Biosynthesis of amino acids
	28	gi|57167427|gb|AAW36206.1|	K01095	Glycerophospholipid metabolism
				Metabolic pathways
	29	gi|57167424|gb|AAW36203.1|	K12506	Terpenoid backbone biosynthesis
				Metabolic pathways
				Biosynthesis of secondary metabolites
				Biosynthesis of antibiotics
	30	gi|57167422|gb|AAW36201.1|	K00674	Lysine biosynthesis
				Metabolic pathways
				Microbial metabolism in diverse environments
				Biosynthesis of amino acids
	31	gi|57167353|gb|AAW36132.1|	K01778	Lysine biosynthesis
				Metabolic pathways
				Biosynthesis of secondary metabolites
				Microbial metabolism in diverse environments
				Biosynthesis of antibiotics
				Biosynthesis of amino acids
	32	gi|57167337|gb|AAW36116.1|	K00124	Glyoxylate and dicarboxylate metabolism
				Methane metabolism
				Metabolic pathways
				Microbial metabolism in diverse environments
				Carbon metabolism
	33	gi|57167333|gb|AAW36112.1|	K03406	Two-component system
				Bacterial chemotaxis
	34	gi|57167286|gb|AAW36065.1|	K00946	Thiamine metabolism
				Metabolic pathways
	35	gi|57167245|gb|AAW36024.1|	K00969	Nicotinate and nicotinamide metabolism
				Metabolic pathways
	36	gi|57167218|gb|AAW35997.1|	K00769	Purine metabolism
				Metabolic pathways
				Biosynthesis of secondary metabolites
	37	gi|57167193|gb|AAW35972.1|	K00099	Terpenoid backbone biosynthesis
				Metabolic pathways
				Biosynthesis of secondary metabolites
				Biosynthesis of antibiotics
	38	gi|57167093|gb|AAW35872.1|	K05366	Peptidoglycan biosynthesis
				Metabolic pathways
				beta-Lactam resistance
	39	gi|57167079|gb|AAW35858.1|	K03587	Peptidoglycan biosynthesis
				beta-Lactam resistance
	40	gi|57167058|gb|AAW35837.1|	K03182	Ubiquinone and other terpenoid-quinone biosynthesis
				Metabolic pathways
				Biosynthesis of secondary metabolites
	41	gi|57167032|gb|AAW35811.1|	K02536	Lipopolysaccharide biosynthesis
				Metabolic pathways
	42	gi|57166950|gb|AAW35729.1|	K09903	Pyrimidine metabolism
				Metabolic pathways
	43	gi|57166790|gb|AAW35569.1|	K00919	Terpenoid backbone biosynthesis
				Metabolic pathways
				Biosynthesis of secondary metabolites
				Biosynthesis of antibiotics
	44	gi|57166787|gb|AAW35566.1|	K03657	Nucleotide excision repair
				Mismatch repair
	45	gi|57166745|gb|AAW35524.1|	K01501	Tryptophan metabolism
				Cyanoamino acid metabolism
				Nitrogen metabolism
				Microbial metabolism in diverse environments
	46	gi|57166555|gb|AAW35334.1|	K00575	Two-component system
				Bacterial chemotaxis
	47	gi|57166538|gb|AAW35317.1|	K01775	D-Alanine metabolism
				Metabolic pathways
				Vancomycin resistance
	48	gi|57166527|gb|AAW35306.1|	K03527	Terpenoid backbone biosynthesis
				Metabolic pathways
				Biosynthesis of secondary metabolites
				Biosynthesis of antibiotics
	49	gi|57166444|gb|AAW35223.1|	K01929	Lysine biosynthesis
				Peptidoglycan biosynthesis
				Metabolic pathways
				Vancomycin resistance
	50	gi|57166426|gb|AAW35205.1|	K03657	Nucleotide excision repair
				Mismatch repair
	51	gi|57166417|gb|AAW35196.1|	K03186	Ubiquinone and other terpenoid-quinone biosynthesis
				Metabolic pathways
				Biosynthesis of secondary metabolites
	52	gi|57166340|gb|AAW35119.1|	K01714	Monobactam biosynthesis
				Lysine biosynthesis
				Metabolic pathways
				Biosynthesis of secondary metabolites
				Microbial metabolism in diverse environments
				Biosynthesis of antibiotics
				Biosynthesis of amino acids
	53	gi|57166240|gb|AAW35019.1|	K01591	Pyrimidine metabolism
				Metabolic pathways
	54	gi|57166210|gb|AAW34989.1|	K02417	Bacterial chemotaxis
				Flagellar assembly
	55	gi|57166184|gb|AAW34963.1|	K03621	Glycerolipid metabolism
				Glycerophospholipid metabolism
				Metabolic pathways
				Biosynthesis of secondary metabolites
	56	gi|57166179|gb|AAW34958.1|	K03183	Ubiquinone and other terpenoid-quinone biosynthesis
				Metabolic pathways
				Biosynthesis of secondary metabolites
	57	gi|57166176|gb|AAW34955.1|	K01662	Thiamine metabolism
				Terpenoid backbone biosynthesis
				Metabolic pathways
				Biosynthesis of secondary metabolites
				Biosynthesis of antibiotics
	58	gi|57166171|gb|AAW34950.1|	K14170	Phenylalanine, tyrosine and tryptophan biosynthesis
				Metabolic pathways
				Biosynthesis of secondary metabolites
				Biosynthesis of antibiotics
				Biosynthesis of amino acids
	59	gi|57166152|gb|AAW34931.1|	K01918	beta-Alanine metabolism
				Pantothenate and CoA biosynthesis
				Metabolic pathways
				Biosynthesis of secondary metabolites
	60	gi|57166142|gb|AAW34921.1|	K03408	Two-component system
				Bacterial chemotaxis
	61	gi|57166120|gb|AAW34899.1|	K01465	Pyrimidine metabolism
				Metabolic pathways
	62	gi|57166095|gb|AAW34874.1|	K00526	Purine metabolism
				Pyrimidine metabolism
				Metabolic pathways
	63	gi|57166006|gb|AAW34785.1|	K00215	Monobactam biosynthesis
				Lysine biosynthesis
				Metabolic pathways
				Biosynthesis of secondary metabolites
				Microbial metabolism in diverse environments
				Biosynthesis of antibiotics
				Biosynthesis of amino acids
	64	gi|57165943|gb|AAW34722.1|	K02535	Lipopolysaccharide biosynthesis
				Metabolic pathways
	65	gi|57165928|gb|AAW34707.1|	K18284	Ubiquinone and other terpenoid-quinone biosynthesis
				Cysteine and methionine metabolism
				Metabolic pathways
				Biosynthesis of secondary metabolites
				Biosynthesis of amino acids
	66	gi|57165879|gb|AAW34658.1|	K00950	Folate biosynthesis
				Metabolic pathways
	67	gi|57165873|gb|AAW34652.1|	K02417	Bacterial chemotaxis
				Flagellar assembly
	68	gi|57165826|gb|AAW34605.1|	K02406	Two-component system
				Flagellar assembly
	69	gi|57165821|gb|AAW34600.1|	K07127	Purine metabolism
				Metabolic pathways
				Microbial metabolism in diverse environments
	70	gi|57165813|gb|AAW34592.1|	K02527	Lipopolysaccharide biosynthesis
				Metabolic pathways
	71	gi|57165793|gb|AAW34572.1|	K03526	Terpenoid backbone biosynthesis
				Metabolic pathways
				Biosynthesis of secondary metabolites
				Biosynthesis of antibiotics
	72	gi|57165769|gb|AAW34548.1|	K05515	Peptidoglycan biosynthesis
				beta-Lactam resistance
	73	gi|57165745|gb|AAW34524.1|	K01424	Alanine, aspartate and glutamate metabolism
				Cyanoamino acid metabolism
				Metabolic pathways
				Biosynthesis of secondary metabolites
	74	gi|57165713|gb|AAW34492.1|	K09457	Folate biosynthesis
				Metabolic pathways
	75	gi|57167358|gb|AAW36137.1|	K00963	Pentose and glucuronate interconversions	Pentose and glucuronate interconversions
				Galactose metabolism	Galactose metabolism
				Starch and sucrose metabolism	Starch and sucrose metabolism
				Amino sugar and nucleotide sugar metabolism	Amino sugar and nucleotide sugar metabolism
				Metabolic pathways	Metabolic pathways
				Biosynthesis of antibiotics
	76	gi|57167357|gb|AAW36136.1|	K01810	Glycolysis / Gluconeogenesis	Glycolysis / Gluconeogenesis
				Pentose phosphate pathway	Pentose phosphate pathway
				Starch and sucrose metabolism	Starch and sucrose metabolism
				Amino sugar and nucleotide sugar metabolism	Amino sugar and nucleotide sugar metabolism
				Metabolic pathways	Metabolic pathways
				Biosynthesis of secondary metabolites	Carbon metabolism
				Microbial metabolism in diverse environments
				Biosynthesis of antibiotics
				Carbon metabolism
	77	gi|57166832|gb|AAW35611.1|	K08738	Sulfur metabolism	Sulfur metabolism
				Metabolic pathways	Metabolic pathways
				Microbial metabolism in diverse environments	p53 signaling pathway
				Two-component system	Apoptosis
					Non-alcoholic fatty liver disease (NAFLD)
					Alzheimer's disease
					Parkinson's disease
					Amyotrophic lateral sclerosis (ALS)
					Huntington's disease
					Legionellosis
					Toxoplasmosis
					Tuberculosis
					Hepatitis B
					Influenza A
					Herpes simplex infection
					Pathways in cancer
					Colorectal cancer
					Small cell lung cancer
					Viral myocarditis
	78	gi|57166757|gb|AAW35536.1|	K03111	DNA replication	DNA replication
				Mismatch repair	Mismatch repair
				Homologous recombination	Homologous recombination
	79	gi|57166415|gb|AAW35194.1|	K00943	Pyrimidine metabolism	Pyrimidine metabolism
				Metabolic pathways	Metabolic pathways
	80	gi|57165977|gb|AAW34756.1|	K00791	Metabolic pathways	Metabolic pathways
				Biosynthesis of secondary metabolites
	81	gi|57165958|gb|AAW34737.1|	K00384	Pyrimidine metabolism	Pyrimidine metabolism
				Selenocompound metabolism	Selenocompound metabolism
Rejected Proteins (with Module)
	No.	Protein	KO number	Pathway of C. jejuni	Pathway of H. sapiens	Module of C. jejuni
	82	sp|Q5HW73|COAX_CAMJR	K03525	Pantothenate and CoA biosynthesis		Coenzyme A biosynthesis, pantothenate => CoA
				Metabolic pathways
	83	gi|57167421|gb|AAW36200.1|	K11755	Histidine metabolism		Histidine biosynthesis, PRPP => histidine
				Metabolic pathways
				Biosynthesis of secondary metabolites
				Biosynthesis of amino acids
	84	gi|57166894|gb|AAW35673.1|	K00793	Riboflavin metabolism		Riboflavin biosynthesis, GTP => riboflavin/FMN/FAD
				Metabolic pathways
				Biosynthesis of secondary metabolites
	85	gi|57166637|gb|AAW35416.1|	K01735	Phenylalanine, tyrosine and tryptophan biosynthesis		Shikimate pathway, phosphoenolpyruvate + erythrose-4P => chorismate
				Metabolic pathways
				Biosynthesis of secondary metabolites
				Biosynthesis of antibiotics
				Biosynthesis of amino acids
	86	gi|57166242|gb|AAW35021.1|	K00794	Riboflavin metabolism		Riboflavin biosynthesis, GTP => riboflavin/FMN/FAD
				Metabolic pathways
				Biosynthesis of secondary metabolites
	87	gi|57167449|gb|AAW36228.1|	K01736	Phenylalanine, tyrosine and tryptophan biosynthesi		Shikimate pathway, phosphoenolpyruvate + erythrose-4P => chorismate
				Metabolic pathways
				Biosynthesis of secondary metabolites
				Biosynthesis of antibiotics
				Biosynthesis of amino acids
	88	sp|Q5HSB2|BIOB_CAMJR	K01012	Biotin metabolism		Biotin biosynthesis, pimeloyl-ACP/CoA => biotin
				Metabolic pathways
	89	gi|57166556|gb|AAW35335.1|	K03412	Phenylalanine, tyrosine and tryptophan biosynthesis		Shikimate pathway, phosphoenolpyruvate + erythrose-4P => chorismate
				Metabolic pathways
				Biosynthesis of secondary metabolites
				Biosynthesis of antibiotics
				Biosynthesis of amino acids
	90	gi|57165796|gb|AAW34575.1|	K00925	Taurine and hypotaurine metabolism		Phosphate acetyltransferase-acetate kinase pathway, acetyl-CoA => acetate
				Pyruvate metabolism
				Propanoate metabolism
				Methane metabolism
				Metabolic pathways
				Microbial metabolism in diverse environments
				Carbon metabolism
	91	gi|57237676|ref|YP_178924.1|	K01682	Citrate cycle (TCA cycle)		Citrate cycle (TCA cycle, Krebs cycle)
				Glyoxylate and dicarboxylate metabolism		Citrate cycle, first carbon oxidation, oxaloacetate => 2-oxoglutarate
				Propanoate metabolism
				Metabolic pathways
				Biosynthesis of secondary metabolites
				Microbial metabolism in diverse environments
				Biosynthesis of antibiotics
				Carbon metabolism
				2-Oxocarboxylic acid metabolism
				Biosynthesis of amino acids
	92	gi|57166243|gb|AAW35022.1|	K01627	Lipopolysaccharide biosynthesis		CMP-KDO biosynthesis
				Metabolic pathways
	93	gi|57166714|gb|AAW35493.1|	K00133	Glycine, serine and threonine metabolism		Threonine biosynthesis, aspartate => homoserine => threonine
				Monobactam biosynthesis
				Cysteine and methionine metabolism
				Lysine biosynthesis
				Metabolic pathways
				Biosynthesis of secondary metabolites
				Microbial metabolism in diverse environments
				Biosynthesis of antibiotics
				2-Oxocarboxylic acid metabolism
				Biosynthesis of amino acids
	94	gi|57166207|gb|AAW34986.1|	K01696	Glycine, serine and threonine metabolism		Tryptophan biosynthesis, chorismate => tryptophan
				Phenylalanine, tyrosine and tryptophan biosynthesis
				Metabolic pathways
				Biosynthesis of secondary metabolites
				Biosynthesis of amino acids
	95	gi|57166528|gb|AAW35307.1|	K00800	Phenylalanine, tyrosine and tryptophan biosynthesis		Shikimate pathway, phosphoenolpyruvate + erythrose-4P => chorismate
				Metabolic pathways
				Biosynthesis of secondary metabolites
				Biosynthesis of antibiotics
				Biosynthesis of amino acids
	96	gi|57165795|gb|AAW34574.1|	K13788	Taurine and hypotaurine metabolism		Phosphate acetyltransferase-acetate kinase pathway, acetyl-CoA => acetate
				Pyruvate metabolism
				Propanoate metabolism
				Methane metabolism
				Metabolic pathways
				Microbial metabolism in diverse environments
				Carbon metabolism
	97	gi|57166204|gb|AAW34983.1|	K01657	Phenylalanine, tyrosine and tryptophan biosynthesis		Tryptophan biosynthesis, chorismate => tryptophan
				Metabolic pathways
				Biosynthesis of secondary metabolites
				Biosynthesis of amino acids
	98	gi|57167271|gb|AAW36050.1|	K06041	Lipopolysaccharide biosynthesis		CMP-KDO biosynthesis
				Metabolic pathways
	99	gi|57166625|gb|AAW35404.1|	K01497	Riboflavin metabolism		Riboflavin biosynthesis, GTP => riboflavin/FMN/FAD
				Metabolic pathways
				Biosynthesis of secondary metabolites
	100	gi|57167026|gb|AAW35805.1|	K00928	Glycine, serine and threonine metabolism		Threonine biosynthesis, aspartate => homoserine => threonine
				Monobactam biosynthesis
				Cysteine and methionine metabolism
				Lysine biosynthesis
				Metabolic pathways
				Biosynthesis of secondary metabolites
				Microbial metabolism in diverse environments
				Biosynthesis of antibiotics
				2-Oxocarboxylic acid metabolism
				Biosynthesis of amino acids
	101	gi|57165961|gb|AAW34740.1|	K00003	Glycine, serine and threonine metabolism		Threonine biosynthesis, aspartate => homoserine => threonine
				Cysteine and methionine metabolism
				Lysine biosynthesis
				Metabolic pathways
				Biosynthesis of secondary metabolites
				Microbial metabolism in diverse environments
				Biosynthesis of antibiotics
				Biosynthesis of amino acids
	102	gi|57167513|gb|AAW36292.1|	K02890	Ribosome	Ribosome
	103	gi|57167506|gb|AAW36285.1|	K02931	Ribosome		Ribosome, bacteria
	104	gi|57167504|gb|AAW36283.1|	K02994	Ribosome		Ribosome, bacteria
	105	gi|57167503|gb|AAW36282.1|	K02933	Ribosome		Ribosome, bacteria
	106	gi|57167502|gb|AAW36281.1|	K02881	Ribosome	Ribosome
	107	gi|57167499|gb|AAW36278.1|	K03076	Protein export		Sec (secretion) system
				Bacterial secretion system
	108	gi|57167438|gb|AAW36217.1|	K11752	Riboflavin metabolism		Riboflavin biosynthesis, GTP => riboflavin/FMN/FAD
				Metabolic pathways
				Biosynthesis of secondary metabolites
	109	gi|57167432|gb|AAW36211.1|	K02015	ABC transporters		Iron complex transport system
	110	gi|57167412|gb|AAW36191.1|	K03040	Purine metabolism		RNA polymerase, bacteria
				Pyrimidine metabolism
				Metabolic pathways
				RNA polymerase
	111	gi|57167411|gb|AAW36190.1|	K02986	Ribosome		Ribosome, bacteria
	112	gi|57167401|gb|AAW36180.1|	K02035			Peptides/nickel transport system
	113	gi|57167399|gb|AAW36178.1|	K02034			Peptides/nickel transport system
	114	gi|57167391|gb|AAW36170.1|	K00335	Oxidative phosphorylation		NADH:quinone oxidoreductase, prokaryotes
				Metabolic pathways
	115	gi|57167362|gb|AAW36141.1|	K05772	ABC transporters		Tungstate transport system
	116	gi|57167317|gb|AAW36096.1|	K00404	Oxidative phosphorylation		Cytochrome c oxidase, cbb3-type
				Metabolic pathways
				Two-component system
	117	gi|57167273|gb|AAW36052.1|	K10107	ABC transporters		Capsular polysaccharide transport system
	118	gi|57167263|gb|AAW36042.1|	K03271	Lipopolysaccharide biosynthesis		ADP-L-glycero-D-manno-heptose biosynthesis
				Metabolic pathways
	119	gi|57167241|gb|AAW36020.1|	K00208	Fatty acid biosynthesis		Fatty acid biosynthesis, elongation
				Biotin metabolism		Pimeloyl-ACP biosynthesis, BioC-BioH pathway, malonyl-ACP => pimeloyl-ACP
				Metabolic pathways
				Fatty acid metabolism
	120	gi|57167199|gb|AAW35978.1|	K02015	ABC transporters		Iron complex transport system
	121	gi|57167154|gb|AAW35933.1|	K00648	Fatty acid biosynthesis		Fatty acid biosynthesis, initiation
				Metabolic pathways		Fatty acid biosynthesis, elongation
				Fatty acid metabolism
	122	gi|57167145|gb|AAW35924.1|	K02160	Fatty acid biosynthesis		Fatty acid biosynthesis, initiation
				Pyruvate metabolism
				Propanoate metabolism
				Metabolic pathways
				Biosynthesis of secondary metabolites
				Microbial metabolism in diverse environments
				Biosynthesis of antibiotics
				Carbon metabolism
				Fatty acid metabolism
	123	gi|57167069|gb|AAW35848.1|	K00176	Citrate cycle (TCA cycle)		Citrate cycle (TCA cycle, Krebs cycle)
				Metabolic pathways		Citrate cycle, second carbon oxidation, 2-oxoglutarate => oxaloacetate
				Microbial metabolism in diverse environments
				Carbon metabolism
	124	gi|57167067|gb|AAW35846.1|	K00175	Glycolysis / Gluconeogenesis		Citrate cycle (TCA cycle, Krebs cycle)
				Citrate cycle (TCA cycle)		Citrate cycle, second carbon oxidation, 2-oxoglutarate => oxaloacetate
				Pyruvate metabolism
				Butanoate metabolism
				Metabolic pathways
				Microbial metabolism in diverse environments
				Biosynthesis of antibiotics
				Carbon metabolism
	125	gi|57167036|gb|AAW35815.1|	K14652	Riboflavin metabolism		Riboflavin biosynthesis, GTP => riboflavin/FMN/FAD
				Metabolic pathways
				Biosynthesis of secondary metabolites
	126	gi|57167030|gb|AAW35809.1|	K03118	Protein export		Twin-arginine translocation (Tat) system
				Bacterial secretion system
	127	gi|57167024|gb|AAW35803.1|	K02341	Purine metabolism		DNA polymerase III complex, bacteria
				Pyrimidine metabolism
				Metabolic pathways
				DNA replication
				Mismatch repair
				Homologous recombination
	128	gi|57167019|gb|AAW35798.1|	K11753	Riboflavin metabolism		Riboflavin biosynthesis, GTP => riboflavin/FMN/FAD
				Metabolic pathways
				Biosynthesis of secondary metabolites
	129	gi|57167011|gb|AAW35790.1|	K01624	Glycolysis / Gluconeogenesis		Gluconeogenesis, oxaloacetate => fructose-6P
				Pentose phosphate pathway
				Fructose and mannose metabolism
				Methane metabolism
				Metabolic pathways
				Biosynthesis of secondary metabolites
				Microbial metabolism in diverse environments
				Biosynthesis of antibiotics
				Carbon metabolism
				Biosynthesis of amino acids
	130	gi|57166994|gb|AAW35773.1|	K02037	ABC transporters		Phosphate transport system
	131	gi|57166993|gb|AAW35772.1|	K02038	ABC transporters		Phosphate transport system
	132	gi|57166910|gb|AAW35689.1|	K01879	Aminoacyl-tRNA biosynthesis		Aminoacyl-tRNA biosynthesis, prokaryotes
	133	gi|57166880|gb|AAW35659.1|	K02108	Oxidative phosphorylation		F-type ATPase, prokaryotes and chloroplasts
				Metabolic pathways
	134	gi|57166851|gb|AAW35630.1|	K01887	Aminoacyl-tRNA biosynthesis	Aminoacyl-tRNA biosynthesis
	135	gi|57166850|gb|AAW35629.1|	K11742			Multidrug resistance, efflux pump MdtIJ
	136	gi|57166831|gb|AAW35610.1|	K03273	Lipopolysaccharide biosynthesis		ADP-L-glycero-D-manno-heptose biosynthesis
				Metabolic pathways
	137	gi|57166828|gb|AAW35607.1|	K03271	Lipopolysaccharide biosynthesis		ADP-L-glycero-D-manno-heptose biosynthesis
				Metabolic pathways
	138	gi|57166804|gb|AAW35583.1|	K03413	Two-component system		CheA-CheYBV (chemotaxis) two-component regulatory system
				Bacterial chemotaxis
	139	gi|57166779|gb|AAW35558.1|	K03072	Protein export		Sec (secretion) system
				Bacterial secretion system
	140	gi|57166778|gb|AAW35557.1|	K03074	Protein export		Sec (secretion) system
				Bacterial secretion system
	141	gi|57166756|gb|AAW35535.1|	K02990	Ribosome	Ribosome
	142	gi|57166613|gb|AAW35392.1|	K02030			Putative polar amino acid transport system
	143	gi|57166574|gb|AAW35353.1|	K03070	Protein export		Sec (secretion) system
				Bacterial secretion system
	144	gi|57166573|gb|AAW35352.1|	K02004			Putative ABC transport system
	145	gi|57166572|gb|AAW35351.1|	K02029			Putative polar amino acid transport system
	146	gi|57166568|gb|AAW35347.1|	K02110	Oxidative phosphorylation		F-type ATPase, prokaryotes and chloroplasts
				Metabolic pathways
	147	gi|57166552|gb|AAW35331.1|	K10040	ABC transporters		Putative glutamine transport system
	148	gi|57166551|gb|AAW35330.1|	K10040	ABC transporters		Putative glutamine transport system
	149	gi|57166534|gb|AAW35313.1|	K02029			Putative polar amino acid transport system
	150	gi|57166529|gb|AAW35308.1|	K01890	Aminoacyl-tRNA biosynthesis	Aminoacyl-tRNA biosynthesis
	151	gi|57166471|gb|AAW35250.1|	K07091	ABC transporters		Lipopolysaccharide export system
	152	gi|57166462|gb|AAW35241.1|	K00979	Lipopolysaccharide biosynthesis		CMP-KDO biosynthesis
				Metabolic pathways
	153	gi|57166421|gb|AAW35200.1|	K02073	ABC transporters		D-Methionine transport system
	154	gi|57166416|gb|AAW35195.1|	K00954	Pantothenate and CoA biosynthesis		Coenzyme A biosynthesis, pantothenate => CoA
				Metabolic pathways
	155	gi|57166414|gb|AAW35193.1|	K01892	Aminoacyl-tRNA biosynthesis	Aminoacyl-tRNA biosynthesis
	156	gi|57166412|gb|AAW35191.1|	K00640	Cysteine and methionine metabolism		Cysteine biosynthesis, serine => cysteine
				Sulfur metabolism
				Metabolic pathways
				Biosynthesis of secondary metabolites
				Microbial metabolism in diverse environments
				Carbon metabolism
				Biosynthesis of amino acids
	157	gi|57166335|gb|AAW35114.1|	K02935	Ribosome	Ribosome
	158	gi|57166334|gb|AAW35113.1|	K02864	Ribosome	Ribosome
	159	gi|57166333|gb|AAW35112.1|	K02863	Ribosome	Ribosome
	160	gi|57166325|gb|AAW35104.1|	K02029			Putative polar amino acid transport system
	161	gi|57166310|gb|AAW35089.1|	K02342	Purine metabolism		DNA polymerase III complex, bacteria
				Pyrimidine metabolism
				Metabolic pathways
				DNA replication
				Mismatch repair
				Homologous recombination
	162	gi|57166304|gb|AAW35083.1|	K01962	Fatty acid biosynthesis		Fatty acid biosynthesis, initiation
				Pyruvate metabolism
				Propanoate metabolism
				Metabolic pathways
				Biosynthesis of secondary metabolites
				Microbial metabolism in diverse environments
				Biosynthesis of antibiotics
				Carbon metabolism
				Fatty acid metabolism
	163	gi|57166293|gb|AAW35072.1|	K15633	Glycolysis / Gluconeogenesis		Glycolysis, core module involving three-carbon compounds
				Glycine, serine and threonine metabolism		Gluconeogenesis, oxaloacetate => fructose-6P
				Methane metabolism
				Metabolic pathways
				Biosynthesis of secondary metabolites
				Microbial metabolism in diverse environments
				Biosynthesis of antibiotics
				Carbon metabolism
				Biosynthesis of amino acids
	164	gi|57166267|gb|AAW35046.1|	K00246	Citrate cycle (TCA cycle)		Citrate cycle (TCA cycle, Krebs cycle)
				Oxidative phosphorylation		Citrate cycle, second carbon oxidation, 2-oxoglutarate => oxaloacetate
				Pyruvate metabolism
				Butanoate metabolism
				Metabolic pathways
				Biosynthesis of secondary metabolites
				Microbial metabolism in diverse environments
				Biosynthesis of antibiotics
				Carbon metabolism
				Two-component system
	165	gi|57166226|gb|AAW35005.1|	K03585	beta-Lactam resistance		Multidrug resistance, efflux pump AcrAB-TolC/SmeDEF
				Cationic antimicrobial peptide (CAMP) resistance
	166	gi|57166183|gb|AAW34962.1|	K00648	Fatty acid biosynthesis		Fatty acid biosynthesis, initiation
				Metabolic pathways		Fatty acid biosynthesis, elongation
				Fatty acid metabolism
	167	gi|57166166|gb|AAW34945.1|	K02897	Ribosome		Ribosome, bacteria
	168	gi|57166156|gb|AAW34935.1|	K02018	ABC transporters		Molybdate transport system
	169	gi|57166143|gb|AAW34922.1|	K03407	Two-component system		CheA-CheYBV (chemotaxis) two-component regulatory system
				Bacterial chemotaxis
	170	gi|57166133|gb|AAW34912.1|	K02372	Fatty acid biosynthesis		Fatty acid biosynthesis, elongation
				Biotin metabolism		Pimeloyl-ACP biosynthesis, BioC-BioH pathway, malonyl-ACP => pimeloyl-ACP
				Metabolic pathways
				Fatty acid metabolism
	171	gi|57165954|gb|AAW34733.1|	K09815	ABC transporters		Zinc transport system
	172	gi|57165927|gb|AAW34706.1|	K00645	Fatty acid biosynthesis	Fatty acid biosynthesis
				Metabolic pathways	Metabolic pathways
				Fatty acid metabolism	Fatty acid metabolism
	173	gi|57165905|gb|AAW34684.1|	K02888	Ribosome	Ribosome
	174	gi|57165893|gb|AAW34672.1|	K00425	Oxidative phosphorylation		Cytochrome d ubiquinol oxidase
				Metabolic pathways
				Two-component system
	175	gi|57165840|gb|AAW34619.1|	K02030			Putative polar amino acid transport system
	176	gi|57165837|gb|AAW34616.1|	K02053			Putative spermidine/putrescine transport system
	177	gi|57165824|gb|AAW34603.1|	K02337	Purine metabolism		DNA polymerase III complex, bacteria
				Pyrimidine metabolism
				Metabolic pathways
				DNA replication
				Mismatch repair
				Homologous recombination
	178	gi|57165820|gb|AAW34599.1|	K02884	Ribosome	Ribosome
	179	gi|57165810|gb|AAW34589.1|	K01878	Aminoacyl-tRNA biosynthesis		Aminoacyl-tRNA biosynthesis, prokaryotes
	180	gi|57165778|gb|AAW34557.1|	K02939	Ribosome	Ribosome
	181	gi|57165747|gb|AAW34526.1|	K02340	Purine metabolism		DNA polymerase III complex, bacteria
				Pyrimidine metabolism
				Metabolic pathways
				DNA replication
				Mismatch repair
				Homologous recombination
	182	gi|57165720|gb|AAW34499.1|	K02338	Purine metabolism		DNA polymerase III complex, bacteria
				Pyrimidine metabolism
				Metabolic pathways
				DNA replication
				Mismatch repair
				Homologous recombination
	183	gi|57166225|gb|AAW35004.1|	K18138	beta-Lactam resistance		Multidrug resistance, efflux pump AcrAB-TolC/SmeDEF
				Cationic antimicrobial peptide (CAMP) resistance
Proteins with No Pathway
	No.	Proteins	KO number	Pathway of C. jejuni	Pathway of H. sapiens
	184	gi|57165699|gb|AAW34478.1|	K06178
	185	gi|57167470|gb|AAW36249.1|	K03313
	186	gi|57167469|gb|AAW36248.1|	K03313
	187	gi|57167457|gb|AAW36236.1|	K09747
	188	gi|57167444|gb|AAW36223.1|	K03561
	189	gi|57167327|gb|AAW36106.1|	K07112
	190	gi|57167305|gb|AAW36084.1|	K03286
	191	gi|57167280|gb|AAW36059.1|	K04075
	192	gi|57167276|gb|AAW36055.1|	K09979
	193	gi|57167249|gb|AAW36028.1|	K02415
	194	gi|57167240|gb|AAW36019.1|	K05927
	195	gi|57167229|gb|AAW36008.1|	K03839
	196	gi|57167217|gb|AAW35996.1|	K06901
	197	gi|57167138|gb|AAW35917.1|	K03499
	198	gi|57167137|gb|AAW35916.1|	K03498
	199	gi|57167094|gb|AAW35873.1|	K06287
	200	gi|57167090|gb|AAW35869.1|	K03797
	201	gi|57167084|gb|AAW35863.1|	K06199
	202	gi|57167053|gb|AAW35832.1|	K02356
	203	gi|57167035|gb|AAW35814.1|	K09117
	204	gi|57167002|gb|AAW35781.1|	K13888
	205	gi|57166957|gb|AAW35736.1|	K05837
	206	gi|57166943|gb|AAW35722.1|	K05927
	207	gi|57166940|gb|AAW35719.1|	K03605
	208	gi|57166937|gb|AAW35716.1|	K02483
	209	gi|57166930|gb|AAW35709.1|	K04744
	210	gi|57166903|gb|AAW35682.1|	K02483
	211	gi|57166898|gb|AAW35677.1|	K02484
	212	gi|57166854|gb|AAW35633.1|	K07288
	213	gi|57166813|gb|AAW35592.1|	K17250
	214	gi|57166810|gb|AAW35589.1|	K15914
	215	gi|57166809|gb|AAW35588.1|	K15915
	216	gi|57166791|gb|AAW35570.1|	K03664
	217	gi|57166785|gb|AAW35564.1|	K08602
	218	gi|57166781|gb|AAW35560.1|	K03820
	219	gi|57166770|gb|AAW35549.1|	K06923
	220	gi|57166760|gb|AAW35539.1|	K05807
	221	gi|57166754|gb|AAW35533.1|	K11749
	222	gi|57166730|gb|AAW35509.1|	K03449
	223	gi|57166728|gb|AAW35507.1|	K03588
	224	gi|57166723|gb|AAW35502.1|	K03296
	225	gi|57166715|gb|AAW35494.1|	K02481
	226	gi|57166630|gb|AAW35409.1|	K03086
	227	gi|57166626|gb|AAW35405.1|	K03501
	228	gi|57166607|gb|AAW35386.1|	K15257
	229	gi|57166597|gb|AAW35376.1|	K07107
	230	gi|57166549|gb|AAW35328.1|	K06200
	231	gi|57166537|gb|AAW35316.1|	K03216
	232	gi|57166536|gb|AAW35315.1|	K03310
	233	gi|57166532|gb|AAW35311.1|	K03152
	234	gi|57166519|gb|AAW35298.1|	K03466
	235	gi|57166508|gb|AAW35287.1|	K04763
	236	gi|57166476|gb|AAW35255.1|	K00557
	237	gi|57166474|gb|AAW35253.1|	K06929
	238	gi|57166438|gb|AAW35217.1|	K00974		RNA transport
	239	gi|57166431|gb|AAW35210.1|	K02574
	240	gi|57166428|gb|AAW35207.1|	K11065
	241	gi|57166406|gb|AAW35185.1|	K03705
	242	gi|57166331|gb|AAW35110.1|	K02601
	243	gi|57166318|gb|AAW35097.1|	K02600
	244	gi|57166266|gb|AAW35045.1|	K13292
	245	gi|57166259|gb|AAW35038.1|	K03711
	246	gi|57166258|gb|AAW35037.1|	K03558
	247	gi|57166241|gb|AAW35020.1|	K03625
	248	gi|57166214|gb|AAW34993.1|	K02483
	249	gi|57166177|gb|AAW34956.1|	K09825
	250	gi|57166146|gb|AAW34925.1|	K03624
	251	gi|57166136|gb|AAW34915.1|	K03569
	252	gi|57166098|gb|AAW34877.1|	K02838
	253	gi|57166015|gb|AAW34794.1|	K02520
	254	gi|57165989|gb|AAW34768.1|	K03559
	255	gi|57165988|gb|AAW34767.1|	K03561
	256	gi|57165966|gb|AAW34745.1|	K07056
	257	gi|57165949|gb|AAW34728.1|	K09748
	258	gi|57165948|gb|AAW34727.1|	K02834
	259	gi|57165926|gb|AAW34705.1|	K03775
	260	gi|57165924|gb|AAW34703.1|	K03640
	261	gi|57165923|gb|AAW34702.1|	K03641
	262	gi|57165922|gb|AAW34701.1|	K03832
	263	gi|57165921|gb|AAW34700.1|	K03559
	264	gi|57165912|gb|AAW34691.1|	K03497
	265	gi|57165888|gb|AAW34667.1|	K03303
	266	gi|57165878|gb|AAW34657.1|	K02404
	267	gi|57165853|gb|AAW34632.1|	K07552
	268	gi|57165832|gb|AAW34611.1|	K03284
	269	gi|57165828|gb|AAW34607.1|	K02493
	270	gi|57165819|gb|AAW34598.1|	K00554
	271	gi|57165818|gb|AAW34597.1|	K02860
	272	gi|57165803|gb|AAW34582.1|	K03531
	273	gi|57165802|gb|AAW34581.1|	K03590
	274	gi|57165801|gb|AAW34580.1|	K03770
	275	gi|57165781|gb|AAW34560.1|	K06925
	276	gi|57165777|gb|AAW34556.1|	K01419
	277	gi|57165775|gb|AAW34554.1|	K03595
	278	gi|57165751|gb|AAW34530.1|	K04096
	279	gi|57165701|gb|AAW34480.1|	K02528
	280	gi|57166718|gb|AAW35497.1|	K02469
