# Supplementary material for: Pathway based therapeutic targets identification and development of an interactive database CampyNIBase of Campylobacter jejuni RM1221 through non-redundant protein dataset
Source: PLoS One. 2018 Jun 8;13(6):e0198170. doi: 10.1371/journal.pone.0198170 (PMC5993290; doi:10.1371/journal.pone.0198170)
Supplement: S12 Table — (XLSX) [file pone.0198170.s012.xlsx]

## Sheet: λ list
		Selected Proteins involved in only 1 Pathway (λ list)
No.	Protein ID	Protein Name
1	sp|Q5HT08|ACPS_CAMJR	Holo-[acyl-carrier-protein] synthase
2	gi|57166945|gb|AAW35724.1|	N-acetylmuramoyl-L-alanine amidase
3	gi|57167453|gb|AAW36232.1|	DNA primase
4	gi|57167308|gb|AAW36087.1|	ATP-dependent DNA helicase, UvrD/REP family
5	gi|57167222|gb|AAW36001.1|	non-canonical purine NTP pyrophosphatase, RdgB/HAM1 family
6	gi|57167210|gb|AAW35989.1|	Holliday junction DNA helicase RuvB
7	gi|57167148|gb|AAW35927.1|	aminotransferase, DegT/DnrJ/EryC1/StrS family
8	gi|57167043|gb|AAW35822.1|	replicative DNA helicase
9	gi|57167027|gb|AAW35806.1|	(di)nucleoside polyphosphate hydrolase
10	gi|57166946|gb|AAW35725.1|	oxidoreductase, 2-nitropropane dioxygenase family
11	gi|57166941|gb|AAW35720.1|	quinone-reactive Ni/Fe hydrogenase, cytochrome b subunit
12	gi|57166923|gb|AAW35702.1|	excinuclease ABC, C subunit
13	gi|57166885|gb|AAW35664.1|	HD/HDIG/KH domain protein
14	gi|57166835|gb|AAW35614.1|	transcription termination factor Rho
15	gi|57166807|gb|AAW35586.1|	general glycosylation pathway protein
16	gi|57166771|gb|AAW35550.1|	transcription-repair coupling factor
17	gi|57166742|gb|AAW35521.1|	DNA mismatch repair protein
18	gi|57166616|gb|AAW35395.1|	hippurate hydrolase
19	gi|57166547|gb|AAW35326.1|	thioesterase family protein
20	gi|57166520|gb|AAW35299.1|	flagellin family protein
21	gi|57166509|gb|AAW35288.1|	thiol:disulfide interchange protein DsbA
22	gi|57166507|gb|AAW35286.1|	para-aminobenzoate synthase glutamine amidotransferase, component I
23	gi|57166501|gb|AAW35280.1|	signal peptidase I
24	gi|57166450|gb|AAW35229.1|	integral membrane protein MviN
25	gi|57166448|gb|AAW35227.1|	Holliday junction DNA helicase RuvA
26	gi|57166418|gb|AAW35197.1|	flagellar basal-body P-ring formation protein FlgA, putative
27	gi|57166322|gb|AAW35101.1|	ATP-dependent DNA helicase RecG
28	gi|57166220|gb|AAW34999.1|	lipoprotein signal peptidase
29	gi|57166212|gb|AAW34991.1|	phosphatase, Ppx/GppA family
30	gi|57166200|gb|AAW34979.1|	excinuclease ABC, A subunit
31	gi|57166101|gb|AAW34880.1|	carbonic anhydrase
32	gi|57165791|gb|AAW34570.1|	primosomal protein N'
33	gi|57165783|gb|AAW34562.1|	RNA polymerase sigma-54 factor
34	gi|57165718|gb|AAW34497.1|	crossover junction endodeoxyribonuclease RuvC
35	gi|76363322|sp|Q5HSC0.1|	Protein RecA
36	gi|71151795|sp|Q5HXF5.1|	Chromosomal replication initiator protein DnaA
37	gi|68566122|sp|Q5HWW4.1|	Undecaprenyl-diphosphatase
38	gi|57166216|gb|AAW34995.1|	conserved hypothetical protein TIGR00023

## Sheet: λ́  list
		Rejected Proteins (λ́ list)
No.	Protein ID	Protein Name
1	gi|57166818|gb|AAW35597.1|	lipopolysaccharide heptosyltransferase I
2	sp|Q5HW73|COAX_CAMJR	Type III pantothenate kinase
3	gi|57167421|gb|AAW36200.1|	phosphoribosyl-ATP pyrophosphatase/phosphoribosyl-AMP cyclohydrolase
4	sp|Q5HU56|THIG_CAMJR	Thiazole synthase
5	gi|57166894|gb|AAW35673.1|	riboflavin synthase, alpha subunit
6	gi|57166447|gb|AAW35226.1|	D-alanine--D-alanine ligase
7	sp|Q5HWH9|LPXB_CAMJR	Lipid-A-disaccharide synthase
8	gi|57166637|gb|AAW35416.1|	3-dehydroquinate synthase
9	gi|57166768|gb|AAW35547.1|	phosphomethylpyrimidine kinase
10	gi|57167023|gb|AAW35802.1|	dihydropteroate synthase
11	gi|57166242|gb|AAW35021.1|	6,7-dimethyl-8-ribityllumazine synthase
12	gi|57167449|gb|AAW36228.1|	chorismate synthase
13	sp|Q5HSB2|BIOB_CAMJR	Biotin synthase
14	gi|57166556|gb|AAW35335.1|	protein-glutamate methylesterase CheB
15	gi|57166088|gb|AAW34867.1|	N-acetyl-gamma-glutamyl-phosphate reductase
16	gi|57165796|gb|AAW34575.1|	acetate kinase
17	gi|57237676|ref|YP_178924.1|	bifunctional aconitate hydratase 2/2-methylisocitrate dehydratase
18	gi|57166243|gb|AAW35022.1|	3-deoxy-8-phosphooctulonate synthase
19	sp|Q5HUX5|GLMU_CAMJR	Bifunctional protein GlmU
20	gi|57165699|gb|AAW34478.1|	RNA pseudouridylate synthase family protein
21	sp|Q5HU62|MURG_CAMJR	UDP-N-acetylglucosamine--N-acetylmuramyl-(pentapeptide) pyrophosphoryl-undecaprenol N-acetylglucosamine transferase
22	gi|57167062|gb|AAW35841.1|	glutamyl-tRNA reductase
23	gi|57238022|ref|YP_179271.1|	ADP-heptose--LPS heptosyltransferase II
24	gi|57166714|gb|AAW35493.1|	aspartate-semialdehyde dehydrogenase
25	gi|57166207|gb|AAW34986.1|	tryptophan synthase, beta subunit
26	gi|57166528|gb|AAW35307.1|	3-phosphoshikimate 1-carboxyvinyltransferase
27	sp|Q5HW34|MURD_CAMJR	UDP-N-acetylmuramoylalanine--D-glutamate ligase
28	sp|Q5HSB7|MURB_CAMJR	UDP-N-acetylenolpyruvoylglucosamine reductase
29	sp|Q5HTM5|PDXJ_CAMJR	Pyridoxine 5'-phosphate synthase
30	gi|57166153|gb|AAW34932.1|	3-methyl-2-oxobutanoate hydroxymethyltransferase
31	gi|57238111|ref|YP_179361.1|	4-hydroxythreonine-4-phosphate dehydrogenase
32	sp|Q5HWJ2|LPXA_CAMJR	Acyl-[acyl-carrier-protein]--UDP-N-acetylglucosamine O-acyltransferase
33	gi|57165795|gb|AAW34574.1|	phosphate acetyltransferase
34	gi|57166204|gb|AAW34983.1|	anthranilate synthase component I
35	gi|57167271|gb|AAW36050.1|	arabinose-5-phosphate isomerase
36	gi|57166625|gb|AAW35404.1|	GTP cyclohydrolase II
37	sp|Q5HU47|MURC_CAMJR	UDP-N-acetylmuramate--L-alanine ligase
38	gi|57167026|gb|AAW35805.1|	aspartate kinase, monofunctional class
39	gi|57167467|gb|AAW36246.1|	glutamate racemase
40	gi|57165961|gb|AAW34740.1|	homoserine dehydrogenase
41	gi|57165715|gb|AAW34494.1|	homoserine O-succinyltransferase
42	gi|57166503|gb|AAW35282.1|	UDP-N-acetylglucosamine 1-carboxyvinyltransferase
43	gi|57166292|gb|AAW35071.1|	phospho-N-acetylmuramoyl-pentapeptide-transferase
44	gi|57167533|gb|AAW36312.1|	flagellin subunit protein FlaB
45	gi|57167513|gb|AAW36292.1|	ribosomal protein L22
46	gi|57167506|gb|AAW36285.1|	ribosomal protein L5
47	gi|57167504|gb|AAW36283.1|	ribosomal protein S8
48	gi|57167503|gb|AAW36282.1|	ribosomal protein L6
49	gi|57167502|gb|AAW36281.1|	ribosomal protein L18
50	gi|57167499|gb|AAW36278.1|	preprotein translocase, SecY subunit
51	gi|57167470|gb|AAW36249.1|	Na+/H+ antiporter NhaA
52	gi|57167469|gb|AAW36248.1|	Na+/H+ antiporter NhaA
53	gi|57167457|gb|AAW36236.1|	conserved hypothetical protein TIGR00103
54	gi|57167456|gb|AAW36235.1|	UDP-N-acetylmuramoylalanyl-D-glutamate--2,6-diaminopimelate ligase
55	gi|57167451|gb|AAW36230.1|	RNase H
56	gi|57167444|gb|AAW36223.1|	TonB system transport protein ExbB
57	gi|57167440|gb|AAW36219.1|	L-serine ammonia-lyase
58	gi|57167438|gb|AAW36217.1|	riboflavin biosynthesis protein RibD, putative
59	gi|57167432|gb|AAW36211.1|	hemin ABC transporter, permease protein, putative
60	gi|57167427|gb|AAW36206.1|	phosphatidylglycerophosphatase A
61	gi|57167424|gb|AAW36203.1|	ispD/ispF bifunctional enzyme
62	gi|57167422|gb|AAW36201.1|	2,3,4,5-tetrahydropyridine-2-carboxylate N-succinyltransferase, putative
63	gi|57167412|gb|AAW36191.1|	DNA-directed RNA polymerase, alpha subunit
64	gi|57167411|gb|AAW36190.1|	ribosomal protein S4
65	gi|57167401|gb|AAW36180.1|	peptide ABC transporter, periplasmic peptide-binding protein
66	gi|57167399|gb|AAW36178.1|	peptide ABC transporter, permease protein
67	gi|57167391|gb|AAW36170.1|	hypothetical protein CJE1745
68	gi|57167362|gb|AAW36141.1|	tungstate ABC transporter, periplasmic tungstate-binding protein, putative
69	gi|57167358|gb|AAW36137.1|	UTP-glucose-1-phosphate uridylyltransferase
70	gi|57167357|gb|AAW36136.1|	glucose-6-phosphate isomerase
71	gi|57167353|gb|AAW36132.1|	diaminopimelate epimerase
72	gi|57167337|gb|AAW36116.1|	formate dehydrogenase, iron-sulfur subunit
73	gi|57167333|gb|AAW36112.1|	methyl-accepting chemotaxis protein
74	gi|57167327|gb|AAW36106.1|	membrane protein, putative
75	gi|57167317|gb|AAW36096.1|	cytochrome c oxidase, cbb3-type, subunit I
76	gi|57167305|gb|AAW36084.1|	fibronectin-binding protein
77	gi|57167286|gb|AAW36065.1|	thiamine-monophosphate kinase, putative
78	gi|57167280|gb|AAW36059.1|	PP-loop family protein
79	gi|57167276|gb|AAW36055.1|	conserved hypothetical protein
80	gi|57167273|gb|AAW36052.1|	capsular polysaccharide ABC transporter
81	gi|57167263|gb|AAW36042.1|	phosphoheptose isomerase
82	gi|57167249|gb|AAW36028.1|	flagellar protein FliL
83	gi|57167245|gb|AAW36024.1|	nicotinate (nicotinamide) nucleotide adenylyltransferase
84	gi|57167241|gb|AAW36020.1|	enoyl-(acyl-carrier-protein) reductase
85	gi|57167240|gb|AAW36019.1|	hydrogenase, (NiFe)/(NiFeSe) small subunit family
86	gi|57167229|gb|AAW36008.1|	flavodoxin
87	gi|57167218|gb|AAW35997.1|	nucleotide phosphoribosyltransferase, putative
88	gi|57167217|gb|AAW35996.1|	xanthine/uracil permease family protein
89	gi|57167199|gb|AAW35978.1|	enterochelin ABC transporter, permease protein
90	gi|57167193|gb|AAW35972.1|	1-deoxy-D-xylulose 5-phosphate reductoisomerase
91	gi|57167154|gb|AAW35933.1|	3-oxoacyl-(acyl-carrier-protein) synthase, putative
92	gi|57167145|gb|AAW35924.1|	acetyl-CoA carboxylase, biotin carboxyl carrier protein
93	gi|57167138|gb|AAW35917.1|	potassium uptake protein TrkA, putative
94	gi|57167137|gb|AAW35916.1|	potassium uptake protein, TrkH family
95	gi|57167094|gb|AAW35873.1|	maf protein, putative
96	gi|57167093|gb|AAW35872.1|	penicillin-binding protein 1A
97	gi|57167090|gb|AAW35869.1|	carboxyl-terminal protease
98	gi|57167084|gb|AAW35863.1|	CrcB
99	gi|57167079|gb|AAW35858.1|	penicillin-binding protein
100	gi|57167069|gb|AAW35848.1|	2-oxoglutarate:acceptor oxidoreductase, delta subunit
101	gi|57167067|gb|AAW35846.1|	2-oxoglutarate:acceptor oxidoreductase, beta subunit
102	gi|57167058|gb|AAW35837.1|	3-octaprenyl-4-hydroxybenzoate carboxy-lyase, putative
103	gi|57167053|gb|AAW35832.1|	translation elongation factor P
104	gi|57167036|gb|AAW35815.1|	3,4-dihydroxy-2-butanone 4-phosphate synthase
105	gi|57167035|gb|AAW35814.1|	GatB/Yqey family protein
106	gi|57167032|gb|AAW35811.1|	UDP-3-O-(R-3-hydroxymyristoyl)-glucosamine N-acyltransferase
107	gi|57167030|gb|AAW35809.1|	Sec-independent protein translocase TatC
108	gi|57167024|gb|AAW35803.1|	DNA polymerase III, delta prime subunit, homolog
109	gi|57167019|gb|AAW35798.1|	riboflavin biosynthesis protein RibF, putative
110	gi|57167011|gb|AAW35790.1|	fructose-bisphosphate aldolase
111	gi|57167002|gb|AAW35781.1|	macrolide-specific efflux protein macA
112	gi|57166994|gb|AAW35773.1|	phosphate ABC transporter, permease protein PstC, putative
113	gi|57166993|gb|AAW35772.1|	phosphate ABC transporter, permease protein PstA, putative
114	gi|57166957|gb|AAW35736.1|	rod shape-determining protein RodA, putative
115	gi|57166950|gb|AAW35729.1|	uridylate kinase
116	gi|57166943|gb|AAW35722.1|	quinone-reactive Ni/Fe-hydrogenase, small subunit
117	gi|57166940|gb|AAW35719.1|	hydrogenase maturation protease HydD
118	gi|57166937|gb|AAW35716.1|	DNA-binding response regulator
119	gi|57166930|gb|AAW35709.1|	organic solvent tolerance protein, putative
120	gi|57166910|gb|AAW35689.1|	glycyl-tRNA synthetase, beta subunit
121	gi|57166903|gb|AAW35682.1|	DNA-binding response regulator
122	gi|57166898|gb|AAW35677.1|	sensor histidine kinase
123	gi|57166880|gb|AAW35659.1|	ATP synthase F0, A subunit
124	gi|57166854|gb|AAW35633.1|	conserved hypothetical protein
125	gi|57166851|gb|AAW35630.1|	arginyl-tRNA synthetase
126	gi|57166850|gb|AAW35629.1|	multidrug resistance protein, SMR family
127	gi|57166832|gb|AAW35611.1|	cytochrome c553
128	gi|57166831|gb|AAW35610.1|	hydrolase, putative
129	gi|57166828|gb|AAW35607.1|	phosphoheptose isomerase
130	gi|57166813|gb|AAW35592.1|	general glycosylation pathway protein
131	gi|57166810|gb|AAW35589.1|	general glycosylation pathway protein
132	gi|57166809|gb|AAW35588.1|	general glycosylation pathway protein
133	gi|57166804|gb|AAW35583.1|	chemotaxis protein CheY
134	gi|57166791|gb|AAW35570.1|	SsrA-binding protein
135	gi|57166790|gb|AAW35569.1|	4-diphosphocytidyl-2C-methyl-D-erythritol kinase
136	gi|57166787|gb|AAW35566.1|	ATP-dependent DNA helicase, UvrD/REP family
137	gi|57166785|gb|AAW35564.1|	oligoendopeptidase F
138	gi|57166781|gb|AAW35560.1|	apolipoprotein N-acyltransferase
139	gi|57166779|gb|AAW35558.1|	protein-export membrane protein SecD
140	gi|57166778|gb|AAW35557.1|	protein-export membrane protein SecF
141	gi|57166770|gb|AAW35549.1|	conserved hypothetical protein
142	gi|57166760|gb|AAW35539.1|	lipoprotein, putative
143	gi|57166757|gb|AAW35536.1|	single-strand binding protein
144	gi|57166756|gb|AAW35535.1|	ribosomal protein S6
145	gi|57166754|gb|AAW35533.1|	membrane-associated zinc metalloprotease, putative
146	gi|57166745|gb|AAW35524.1|	hydrolase, carbon-nitrogen family
147	gi|57166730|gb|AAW35509.1|	membrane protein, putative
148	gi|57166728|gb|AAW35507.1|	cell division protein, FtsW/RodA/SpoVE family
149	gi|57166723|gb|AAW35502.1|	AcrB/AcrD/AcrF family protein
150	gi|57166715|gb|AAW35494.1|	sigma-54 dependent DNA-binding response regulator
151	gi|57166630|gb|AAW35409.1|	RNA polymerase sigma factor RpoD
152	gi|57166626|gb|AAW35405.1|	methyltransferase GidB
153	gi|57166613|gb|AAW35392.1|	surface antigen, CjaA
154	gi|57166607|gb|AAW35386.1|	methyltransferase, putative
155	gi|57166597|gb|AAW35376.1|	thioesterase family protein
156	gi|57166574|gb|AAW35353.1|	preprotein translocase, SecA subunit
157	gi|57166573|gb|AAW35352.1|	permease, putative
158	gi|57166572|gb|AAW35351.1|	amino acid ABC transporter, permease protein, His/Glu/Gln/Arg/opine family
159	gi|57166568|gb|AAW35347.1|	ATP synthase F0, C subunit
160	gi|57166555|gb|AAW35334.1|	chemotaxis protein methyltransferase CheR
161	gi|57166552|gb|AAW35331.1|	amino acid ABC transporter, permease protein PEB1
162	gi|57166551|gb|AAW35330.1|	amino acid ABC transporter, permease protein PEB1
163	gi|57166549|gb|AAW35328.1|	carbon starvation protein A
164	gi|57166538|gb|AAW35317.1|	alanine racemase
165	gi|57166537|gb|AAW35316.1|	RNA methyltransferase, TrmH family
166	gi|57166536|gb|AAW35315.1|	amino acid carrier protein
167	gi|57166534|gb|AAW35313.1|	amino acid ABC tansporter, permease protein, His/Glu/Gln/Arg/opine family
168	gi|57166532|gb|AAW35311.1|	4-methyl-5(B-hydroxyethyl)-thiazole monophosphate biosynthesis enzyme
169	gi|57166529|gb|AAW35308.1|	phenylalanyl-tRNA synthetase, beta subunit
170	gi|57166527|gb|AAW35306.1|	4-hydroxy-3-methylbut-2-enyl diphosphate reductase
171	gi|57166519|gb|AAW35298.1|	cell division protein FtsK, putative
172	gi|57166508|gb|AAW35287.1|	site-specific recombinase, phage integrase family
173	gi|57166476|gb|AAW35255.1|	tRNA (uracil-5-)-methyltransferase
174	gi|57166474|gb|AAW35253.1|	CoA-binding domain protein
175	gi|57166471|gb|AAW35250.1|	membrane protein, putative
176	gi|57166462|gb|AAW35241.1|	3-deoxy-D-manno-octulosonate cytidylyltransferase
177	gi|57166444|gb|AAW35223.1|	Mur ligase family protein
178	gi|57166438|gb|AAW35217.1|	polyA polymerase family protein
179	gi|57166431|gb|AAW35210.1|	ferredoxin-type protein NapH
180	gi|57166428|gb|AAW35207.1|	thiol peroxidase
181	gi|57166426|gb|AAW35205.1|	ATP-dependent DNA helicase, putative
182	gi|57166421|gb|AAW35200.1|	lipoprotein, NLPA family
183	gi|57166417|gb|AAW35196.1|	3-octaprenyl-4-hydroxybenzoate carboxy-lyase, putative
184	gi|57166416|gb|AAW35195.1|	posphopantetheine adenylyltransferase
185	gi|57166415|gb|AAW35194.1|	thymidylate kinase
186	gi|57166414|gb|AAW35193.1|	histidyl-tRNA synthetase
187	gi|57166412|gb|AAW35191.1|	serine acetyltransferase
188	gi|57166406|gb|AAW35185.1|	heat-inducible transcription repressor HrcA
189	gi|57166340|gb|AAW35119.1|	dihydrodipicolinate synthase, putative
190	gi|57166335|gb|AAW35114.1|	ribosomal protein L7/L12
191	gi|57166334|gb|AAW35113.1|	ribosomal protein L10
192	gi|57166333|gb|AAW35112.1|	ribosomal protein L1
193	gi|57166331|gb|AAW35110.1|	transcription antitermination protein NusG
194	gi|57166325|gb|AAW35104.1|	amino acid ABC transporter, permease protein, His/Glu/Gln/Arg/opine family
195	gi|57166318|gb|AAW35097.1|	transcription termination factor NusA
196	gi|57166310|gb|AAW35089.1|	exonuclease, DNA polymerase III, epsilon subunit family
197	gi|57166304|gb|AAW35083.1|	acetyl-CoA carboxylase, carboxyl transferase, alpha subunit
198	gi|57166293|gb|AAW35072.1|	2,3-bisphosphoglycerate-independent phosphoglycerate mutase
199	gi|57166267|gb|AAW35046.1|	fumarate reductase, cytochrome b subunit
200	gi|57166266|gb|AAW35045.1|	prolipoprotein diacylglyceryl transferase
201	gi|57166259|gb|AAW35038.1|	ferric uptake regulation protein
202	gi|57166258|gb|AAW35037.1|	cvpA family protein
203	gi|57166241|gb|AAW35020.1|	transcription antitermination factor NusB
204	gi|57166240|gb|AAW35019.1|	orotidine 5`-phosphate decarboxylase
205	gi|57166226|gb|AAW35005.1|	RND efflux system, membrane fusion protein CmeA
206	gi|57166214|gb|AAW34993.1|	DNA-binding response regulator
207	gi|57166210|gb|AAW34989.1|	flagellar switch protein FliN
208	gi|57166184|gb|AAW34963.1|	fatty acid/phospholipid synthesis protein PlsX
209	gi|57166183|gb|AAW34962.1|	3-oxoacyl-(acyl-carrier-protein) synthase III
210	gi|57166179|gb|AAW34958.1|	ubiquinone/menaquinone biosynthesis methyltransferase
211	gi|57166177|gb|AAW34956.1|	transcriptional regulator, Fur family
212	gi|57166176|gb|AAW34955.1|	1-deoxy-D-xylulose-5-phosphate synthase
213	gi|57166171|gb|AAW34950.1|	chorismate mutase/prephenate dehydratase
214	gi|57166166|gb|AAW34945.1|	ribosomal protein L25
215	gi|57166156|gb|AAW34935.1|	molybdenum ABC transporter, permease protein
216	gi|57166152|gb|AAW34931.1|	pantoate--beta-alanine ligase
217	gi|57166146|gb|AAW34925.1|	transcription elongation factor GreA
218	gi|57166143|gb|AAW34922.1|	chemotaxis protein CheA
219	gi|57166142|gb|AAW34921.1|	purine-binding chemotaxis protein CheW
220	gi|57166136|gb|AAW34915.1|	cell shape-determining protein MreB
221	gi|57166133|gb|AAW34912.1|	beta-hydroxyacyl-(acyl-carrier-protein) dehydratase FabZ
222	gi|57166120|gb|AAW34899.1|	dihydroorotase, homodimeric type
223	gi|57166098|gb|AAW34877.1|	ribosome recycling factor
224	gi|57166095|gb|AAW34874.1|	ribonucleoside-diphosphate reductase, beta subunit
225	gi|57166015|gb|AAW34794.1|	translation initiation factor IF-3
226	gi|57166006|gb|AAW34785.1|	dihydrodipicolinate reductase
227	gi|57165989|gb|AAW34768.1|	biopolymer transport protein, ExbD/TolR family
228	gi|57165988|gb|AAW34767.1|	TonB system transport protein ExbB
229	gi|57165977|gb|AAW34756.1|	tRNA delta(2)-isopentenylpyrophosphate transferase
230	gi|57165966|gb|AAW34745.1|	tetrapyrrole methylase family protein
231	gi|57165958|gb|AAW34737.1|	thioredoxin-disulfide reductase
232	gi|57165954|gb|AAW34733.1|	cation ABC transporter, periplasmic cation-binding protein
233	gi|57165949|gb|AAW34728.1|	conserved hypothetical protein
234	gi|57165948|gb|AAW34727.1|	ribosome-binding factor A
235	gi|57165943|gb|AAW34722.1|	UDP-3-0-acyl N-acetylglucosamine deacetylase
236	gi|57165928|gb|AAW34707.1|	MTA/SAH nucleosidase
237	gi|57165927|gb|AAW34706.1|	malonyl CoA-acyl carrier protein transacylase
238	gi|57165926|gb|AAW34705.1|	FKBP-type peptidyl-prolyl cis-trans isomerase SlyD
239	gi|57165924|gb|AAW34703.1|	peptidoglycan-associated lipoprotein Omp18
240	gi|57165923|gb|AAW34702.1|	tolB protein, putative
241	gi|57165922|gb|AAW34701.1|	TonB domain protein
242	gi|57165921|gb|AAW34700.1|	TonB system transport protein ExbD, putative
243	gi|57165912|gb|AAW34691.1|	chromosome partitioning protein, ParB family
244	gi|57165905|gb|AAW34684.1|	ribosomal protein L21
245	gi|57165893|gb|AAW34672.1|	cytochrome d ubiquinol oxidase, subunit I
246	gi|57165888|gb|AAW34667.1|	L-lactate permease
247	gi|57165879|gb|AAW34658.1|	2-amino-4-hydroxy-6-hydroxymethyldihydropteridine pyrophosphokinase
248	gi|57165878|gb|AAW34657.1|	flagellar biosynthetic protein FlhF
249	gi|57165873|gb|AAW34652.1|	flagellar motor switch protein
250	gi|57165853|gb|AAW34632.1|	drug resistance transporter, Bcr/CflA family
251	gi|57165840|gb|AAW34619.1|	CjaC
252	gi|57165837|gb|AAW34616.1|	ABC transporter, permease protein
253	gi|57165832|gb|AAW34611.1|	magnesium and cobalt transport protein CorA
254	gi|57165828|gb|AAW34607.1|	modification methylase, HemK family
255	gi|57165826|gb|AAW34605.1|	flagellin subunit protein FlaC
256	gi|57165824|gb|AAW34603.1|	DNA polymerase III, alpha subunit
257	gi|57165821|gb|AAW34600.1|	transthyretin-like protein
258	gi|57165820|gb|AAW34599.1|	ribosomal protein L19
259	gi|57165819|gb|AAW34598.1|	tRNA (guanine-N1)-methyltransferase
260	gi|57165818|gb|AAW34597.1|	16S rRNA processing protein RimM
261	gi|57165813|gb|AAW34592.1|	3-deoxy-D-manno-octulosonic-acid transferase
262	gi|57165810|gb|AAW34589.1|	glycyl-tRNA synthetase, alpha subunit
263	gi|57165803|gb|AAW34582.1|	cell division protein FtsZ
264	gi|57165802|gb|AAW34581.1|	cell division protein FtsA
265	gi|57165801|gb|AAW34580.1|	peptidyl-prolyl cis-trans isomerase D, homolog
266	gi|57165793|gb|AAW34572.1|	1-hydroxy-2-methyl-2-(E)-butenyl 4-diphosphate synthase
267	gi|57165781|gb|AAW34560.1|	conserved hypothetical protein TIGR00150
268	gi|57165778|gb|AAW34557.1|	ribosomal protein L9
269	gi|57165777|gb|AAW34556.1|	ATP-dependent protease HslVU, HslV subunit
270	gi|57165775|gb|AAW34554.1|	GTP-binding protein Era
271	gi|57165769|gb|AAW34548.1|	penicillin-binding protein 2
272	gi|57165755|gb|AAW34534.1|	inorganic pyrophosphatase
273	gi|57165751|gb|AAW34530.1|	DNA processing protein A
274	gi|57165747|gb|AAW34526.1|	conserved hypothetical protein
275	gi|57165745|gb|AAW34524.1|	L-asparaginase
276	gi|57165720|gb|AAW34499.1|	DNA polymerase III, beta subunit
277	gi|57165713|gb|AAW34492.1|	GTP cyclohydrolase I family protein
278	gi|57165701|gb|AAW34480.1|	dimethyladenosine transferase
279	gi|57166225|gb|AAW35004.1|	RND efflux system, inner membrane transporter CmeB
280	gi|57166718|gb|AAW35497.1|	DNA gyrase, A subunit
