# Supplementary material for: Pathway based therapeutic targets identification and development of an interactive database CampyNIBase of Campylobacter jejuni RM1221 through non-redundant protein dataset
Source: PLoS One. 2018 Jun 8;13(6):e0198170. doi: 10.1371/journal.pone.0198170 (PMC5993290; doi:10.1371/journal.pone.0198170)
Supplement: S13 Table — (XLSX) [file pone.0198170.s013.xlsx]

## Sheet: Sheet1
			Cellular Localization
No.	Protein	Localization (PSORTb 3.0)	Score	Localization (CELLO 2.5)	Combined SVM classifier	Localization (PSORTb 3.0+CELLO 2.5)
1	sp|Q5HT08|ACPS_CAMJR	Unknown		Cytoplasmic	2.98	Cytoplasmic
2	gi|57166945|gb|AAW35724.1|	OuterMembrane	9.49	OuterMembrane	2.956	OuterMembrane
3	gi|57167453|gb|AAW36232.1|	Cytoplasmic	9.97	Cytoplasmic	3.595	Cytoplasmic
4	gi|57167308|gb|AAW36087.1|	Cytoplasmic	8.96	Cytoplasmic	2.919	Cytoplasmic
5	gi|57167222|gb|AAW36001.1|	Cytoplasmic	9.97	Cytoplasmic	4.171	Cytoplasmic
6	gi|57167210|gb|AAW35989.1|	Cytoplasmic	9.97	Cytoplasmic	4.372	Cytoplasmic
7	gi|57167148|gb|AAW35927.1|	Cytoplasmic	9.97	Cytoplasmic	4.134	Cytoplasmic
8	gi|57167043|gb|AAW35822.1|	Cytoplasmic	9.97	Cytoplasmic	4.709	Cytoplasmic
9	gi|57167027|gb|AAW35806.1|	Cytoplasmic	9.97	Cytoplasmic	3.671	Cytoplasmic
10	gi|57166946|gb|AAW35725.1|	Cytoplasmic	9.97	Cytoplasmic	2.569	Cytoplasmic
11	gi|57166941|gb|AAW35720.1|	CytoplasmicMembrane	10	InnerMembrane	4.561	InnerMembrane
12	gi|57166923|gb|AAW35702.1|	Cytoplasmic	9.97	Cytoplasmic	4.489	Cytoplasmic
13	gi|57166885|gb|AAW35664.1|	Cytoplasmic	8.96	Cytoplasmic	4.61	Cytoplasmic
14	gi|57166835|gb|AAW35614.1|	Cytoplasmic	9.97	Cytoplasmic	4.623	Cytoplasmic
15	gi|57166807|gb|AAW35586.1|	Cytoplasmic	9.97	Cytoplasmic	3.484	Cytoplasmic
16	gi|57166771|gb|AAW35550.1|	Cytoplasmic	9.97	Cytoplasmic	3.463	Cytoplasmic
17	gi|57166742|gb|AAW35521.1|	Cytoplasmic	8.96	Cytoplasmic	3.91	Cytoplasmic
18	gi|57166616|gb|AAW35395.1|	Unknown		Cytoplasmic	3.659	Cytoplasmic
19	gi|57166547|gb|AAW35326.1|	Unknown		Cytoplasmic, OuterMembrane	1.911, 1.311	Cytoplasmic, OuterMembrane
20	gi|57166520|gb|AAW35299.1|	Extracellular	9.64	Extracellular	3.689	Extracellular
21	gi|57166509|gb|AAW35288.1|	Periplasmic	10	Periplasmic	4.08	Periplasmic
22	gi|57166507|gb|AAW35286.1|	Cytoplasmic	9.97	Cytoplasmic	2.215	Cytoplasmic
23	gi|57166501|gb|AAW35280.1|	CytoplasmicMembrane	7.88	Cytoplasmic, Periplasmic, InnerMembrane	1.652, 1.437, 1.102	CytoplasmicMembrane
24	gi|57166450|gb|AAW35229.1|	CytoplasmicMembrane	10	InnerMembrane	4.448	InnerMembrane
25	gi|57166448|gb|AAW35227.1|	Cytoplasmic	9.26	Cytoplasmic, OuterMembrane, Periplasmic	1.789, 1.173, 1.154	Cytoplasmic
26	gi|57166418|gb|AAW35197.1|	Cytoplasmic	8.96	Cytoplasmic	2.118	Cytoplasmic
27	gi|57166322|gb|AAW35101.1|	Unknown (This protein may have multiple localization sites.)		Cytoplasmic	4.189	Cytoplasmic
28	gi|57166220|gb|AAW34999.1|	CytoplasmicMembrane	10	InnerMembrane	3.751	InnerMembrane
29	gi|57166212|gb|AAW34991.1|	Cytoplasmic	9.97	Cytoplasmic	2.539	Cytoplasmic
30	gi|57166200|gb|AAW34979.1|	Cytoplasmic	9.97	Cytoplasmic	2.84	Cytoplasmic
31	gi|57166101|gb|AAW34880.1|	Cytoplasmic	9.97	Cytoplasmic	4.761	Cytoplasmic
32	gi|57165791|gb|AAW34570.1|	Cytoplasmic	8.96	Cytoplasmic	3.756	Cytoplasmic
33	gi|57165783|gb|AAW34562.1|	Cytoplasmic	9.97	Cytoplasmic	4.725	Cytoplasmic
34	gi|57165718|gb|AAW34497.1|	Cytoplasmic	9.97	Cytoplasmic	4.188	Cytoplasmic
35	gi|76363322|sp|Q5HSC0.1|	Cytoplasmic	9.97	Cytoplasmic	4.524	Cytoplasmic
36	gi|71151795|sp|Q5HXF5.1|	Cytoplasmic	9.97	Cytoplasmic	2.712	Cytoplasmic
37	gi|68566122|sp|Q5HWW4.1|	CytoplasmicMembrane	10	InnerMembrane	4.698	InnerMembrane
38	gi|57166216|gb|AAW34995.1|	CytoplasmicMembrane	10	InnerMembrane	4.355	InnerMembrane
