# Supplementary material for: Pathway based therapeutic targets identification and development of an interactive database CampyNIBase of Campylobacter jejuni RM1221 through non-redundant protein dataset
Source: PLoS One. 2018 Jun 8;13(6):e0198170. doi: 10.1371/journal.pone.0198170 (PMC5993290; doi:10.1371/journal.pone.0198170)
Supplement: S14 Table — (XLSX) [file pone.0198170.s014.xlsx]

## Sheet: Sheet1
		Antigenic Score Estimation by Vaxijen
No.	Protein	KO number	Protein name	Antigenic score	Probable Allergenecity
1	sp|Q5HT08|ACPS_CAMJR	K00997	holo-(acyl-carrier-protein) synthase	0.4297	non-allergen
2	gi|57166945|gb|AAW35724.1|	K01448	N-acetylmuramoyl-L-alanine amidase	0.6402	non-allergen
3	gi|57167453|gb|AAW36232.1|	K02316	DNA primase	0.2813	non-allergen
4	gi|57167308|gb|AAW36087.1|	K03582	ATP-dependent DNA helicase, UvrD/REP family	0.3066	non-allergen
5	gi|57167222|gb|AAW36001.1|	K02428	non-canonical purine NTP pyrophosphatase, RdgB/HAM1 family	0.4355	allergen
6	gi|57167210|gb|AAW35989.1|	K03551	Holliday junction DNA helicase RuvB	0.4604	allergen
7	gi|57167148|gb|AAW35927.1|	K15895	aminotransferase, DegT/DnrJ/EryC1/StrS family	0.4548	allergen
8	gi|57167043|gb|AAW35822.1|	K02314	replicative DNA helicase	0.3497	non-allergen
9	gi|57167027|gb|AAW35806.1|	K08311	(di)nucleoside polyphosphate hydrolase	0.3053	non-allergen
10	gi|57166946|gb|AAW35725.1|	K00459	oxidoreductase, 2-nitropropane dioxygenase family	0.392	allergen
11	gi|57166941|gb|AAW35720.1|	K03620	quinone-reactive Ni/Fe hydrogenase, cytochrome b subunit	0.6486	non-allergen
12	gi|57166923|gb|AAW35702.1|	K03703	excinuclease ABC, C subunit	0.3991	non-allergen
13	gi|57166885|gb|AAW35664.1|	K18682	HD/HDIG/KH domain protein	0.4653	non-allergen
14	gi|57166835|gb|AAW35614.1|	K03628	transcription termination factor Rho	0.3294	non-allergen
15	gi|57166807|gb|AAW35586.1|	K15910	general glycosylation pathway protein	0.2672	non-allergen
16	gi|57166771|gb|AAW35550.1|	K03723	transcription-repair coupling factor	0.3231	non-allergen
17	gi|57166742|gb|AAW35521.1|	K07456	DNA mismatch repair protein	0.3961	non-allergen
18	gi|57166616|gb|AAW35395.1|	K01451	hippurate hydrolase	0.4554	non-allergen
19	gi|57166547|gb|AAW35326.1|	K10806	thioesterase family protein	0.3742	non-allergen
20	gi|57166520|gb|AAW35299.1|	K02397	flagellin family protein	0.6974	allergen
21	gi|57166509|gb|AAW35288.1|	K03673	thiol:disulfide interchange protein DsbA	0.3157	non-allergen
22	gi|57166507|gb|AAW35286.1|	K03342	para-aminobenzoate synthase glutamine amidotransferase, component I	0.2475	non-allergen
23	gi|57166501|gb|AAW35280.1|	K03100	signal peptidase I	0.4205	non-allergen
24	gi|57166450|gb|AAW35229.1|	K03980	integral membrane protein MviN	0.5468	non-allergen
25	gi|57166448|gb|AAW35227.1|	K03550	Holliday junction DNA helicase RuvA	0.422	non-allergen
26	gi|57166418|gb|AAW35197.1|	K02386	flagellar basal-body P-ring formation protein FlgA, putative	0.4081	allergen
27	gi|57166322|gb|AAW35101.1|	K03655	ATP-dependent DNA helicase RecG	0.3515	allergen
28	gi|57166220|gb|AAW34999.1|	K03101	lipoprotein signal peptidase	0.6913	non-allergen
29	gi|57166212|gb|AAW34991.1|	K01524	phosphatase, Ppx/GppA family	0.2989	non-allergen
30	gi|57166200|gb|AAW34979.1|	K03701	excinuclease ABC, A subunit	0.4635	non-allergen
31	gi|57166101|gb|AAW34880.1|	K01673	carbonic anhydrase	0.2426	non-allergen
32	gi|57165791|gb|AAW34570.1|	K04066	primosomal protein N'	0.3231	non-allergen
33	gi|57165783|gb|AAW34562.1|	K03092	RNA polymerase sigma-54 factor	0.3234	non-allergen
34	gi|57165718|gb|AAW34497.1|	K01159	crossover junction endodeoxyribonuclease RuvC	0.5022	allergen
35	gi|76363322|sp|Q5HSC0.1|	K03553	RecA	0.6336	non-allergen
36	gi|71151795|sp|Q5HXF5.1|	K02313	chromosomal replication initiator protein DnaA	0.439	non-allergen
37	gi|68566122|sp|Q5HWW4.1|	K06153	undecaprenol kinase, putative	0.3805	non-allergen
38	gi|57166216|gb|AAW34995.1|	K08591	conserved hypothetical protein TIGR00023	0.586	non-allergen
