# Supplementary material for: Pathway based therapeutic targets identification and development of an interactive database CampyNIBase of Campylobacter jejuni RM1221 through non-redundant protein dataset
Source: PLoS One. 2018 Jun 8;13(6):e0198170. doi: 10.1371/journal.pone.0198170 (PMC5993290; doi:10.1371/journal.pone.0198170)
Supplement: S15 Table — (XLSX) [file pone.0198170.s015.xlsx]

## Sheet: Sheet1
Vaccine Target ID	Position	Potential Epitope	Combined Score (12 MHC supertypes)	Antigenic Score	Allergenecity to Human
	422-430	SSKTLNTNY	3.07	1.1606 ( probable antigen )	Probable non-allergen
>gi|57166945|gb|AAW35724.1|
	4-12	IFVFLVFAF	2.904	3.2804 ( probable antigen )	Probable non-allergen
	482-490	LYTRSSDKF	2.814	1.0652 ( probable antigen )	Probable non-allergen
	344-352	QKFRYVVSF	2.57	0.9578 ( probable antigen )	Probable non-allergen
	224-232	DYRLVISQF	2.393	0.8953 ( probable antigen )	Probable non-allergen
