# Supplementary material for: Pathway based therapeutic targets identification and development of an interactive database CampyNIBase of Campylobacter jejuni RM1221 through non-redundant protein dataset
Source: PLoS One. 2018 Jun 8;13(6):e0198170. doi: 10.1371/journal.pone.0198170 (PMC5993290; doi:10.1371/journal.pone.0198170)
Supplement: S16 Table — (XLSX) [file pone.0198170.s016.xlsx]

## Sheet: DYRLVISQF
allele	seq_num	start	end	length	peptide	method	percentile_rank	ann_ic50	ann_rank	smm_ic50	smm_rank	comblib_sidney2008_score	comblib_sidney2008_rank	netmhcpan_ic50	netmhcpan_rank
HLA-A*23:01	1	1	9	9	DYRLVISQF	Consensus (ann/smm)	0.5	256.78	0.4	144.35	0.6	-	-	-	-
HLA-A*24:02	1	1	9	9	DYRLVISQF	Consensus (ann/smm)	0.65	476.18	0.9	227.32	0.4	-	-	-	-
HLA-B*18:01	1	1	9	9	DYRLVISQF	Consensus (ann/smm)	0.7	575.74	0.4	429.58	1	-	-	-	-
HLA-A*25:01	1	1	9	9	DYRLVISQF	Consensus (ann/smm)	1.35	7315.59	0.5	3214.25	2.2	-	-	-	-
HLA-C*07:02	1	1	9	9	DYRLVISQF	Consensus (ann/smm)	1.45	1444.61	0.8	69.53	2.1	-	-	-	-
HLA-B*58:02	1	1	9	9	DYRLVISQF	Consensus (ann/smm)	1.6	19995.6	2.4	1638.78	0.8	-	-	-	-
HLA-C*14:02	1	1	9	9	DYRLVISQF	Consensus (ann/smm)	2.15	1016.75	1.5	18.14	2.8	-	-	-	-
HLA-A*26:01	1	1	9	9	DYRLVISQF	Consensus (ann/smm)	3.6	12390	3.4	3323.61	3.8	-	-	-	-
HLA-B*15:02	1	1	9	9	DYRLVISQF	Consensus (ann/smm)	7.35	12614	4.7	130.69	10	-	-	-	-
HLA-B*14:02	1	1	9	9	DYRLVISQF	Consensus (ann/smm)	7.35	2444.67	0.7	3365.5	14	-	-	-	-
HLA-C*04:01	1	1	9	9	DYRLVISQF	Consensus (ann/smm)	8.5	9479.29	1	11308.9	16	-	-	-	-
HLA-A*29:02	1	1	9	9	DYRLVISQF	Consensus (ann/smm)	11.2	9929.02	2.4	11136.8	20	-	-	-	-
HLA-A*33:03	1	1	9	9	DYRLVISQF	netmhcpan	15	-	-	-	-	-	-	14186.1	15
HLA-C*07:04	1	1	9	9	DYRLVISQF	netmhcpan	17	-	-	-	-	-	-	21768.6	17
HLA-B*27:02	1	1	9	9	DYRLVISQF	netmhcpan	22	-	-	-	-	-	-	32589.9	22
HLA-B*38:01	1	1	9	9	DYRLVISQF	Consensus (ann/smm)	23	23899.2	13	194120	33	-	-	-	-
HLA-A*30:01	1	1	9	9	DYRLVISQF	Consensus (ann/comblib_sidney2008/smm)	27	12999	27	5457.2	32	0.00117	19	-	-
HLA-B*08:01	1	1	9	9	DYRLVISQF	Consensus (ann/comblib_sidney2008/smm)	27	21932.2	36	21505.5	27	0.000865	22	-	-
HLA-B*44:02	1	1	9	9	DYRLVISQF	Consensus (ann/smm)	27.5	23407.8	23	64209.6	32	-	-	-	-
HLA-B*35:03	1	1	9	9	DYRLVISQF	Consensus (ann/smm)	28	45130.1	55	948.83	1	-	-	-	-
HLA-B*46:01	1	1	9	9	DYRLVISQF	Consensus (ann/smm)	28	24979.2	23	736682	33	-	-	-	-
HLA-B*27:05	1	1	9	9	DYRLVISQF	Consensus (ann/comblib_sidney2008/smm)	31	21596.2	31	139178	58	0.000172	7.6	-	-
HLA-B*51:01	1	1	9	9	DYRLVISQF	Consensus (ann/comblib_sidney2008/smm)	31	25968.2	28	120124	53	0.000522	31	-	-
HLA-B*07:02	1	1	9	9	DYRLVISQF	Consensus (ann/comblib_sidney2008/smm)	33	25538.3	37	55704.5	33	0.000581	17	-	-
HLA-B*44:03	1	1	9	9	DYRLVISQF	Consensus (ann/smm)	33	40103.4	35	47042.5	31	-	-	-	-
HLA-B*15:01	1	1	9	9	DYRLVISQF	Consensus (ann/comblib_sidney2008/smm)	34	19889.7	34	22438.8	37	5.89e-05	8.9	-	-
HLA-B*15:25	1	1	9	9	DYRLVISQF	netmhcpan	34	-	-	-	-	-	-	15126.3	34
HLA-A*31:01	1	1	9	9	DYRLVISQF	Consensus (ann/smm)	35.5	21805.4	32	34156.2	39	-	-	-	-
HLA-B*35:01	1	1	9	9	DYRLVISQF	Consensus (ann/comblib_sidney2008/smm)	39	19283.4	31	21556.6	39	0.01	43	-	-
HLA-A*68:01	1	1	9	9	DYRLVISQF	Consensus (ann/smm)	39.5	29819.2	39	19297	40	-	-	-	-
HLA-C*12:02	1	1	9	9	DYRLVISQF	netmhcpan	40	-	-	-	-	-	-	18135.4	40
HLA-B*52:01	1	1	9	9	DYRLVISQF	netmhcpan	41	-	-	-	-	-	-	32769.2	41
HLA-C*06:02	1	1	9	9	DYRLVISQF	Consensus (ann/smm)	43	34071.2	42	21028.6	44	-	-	-	-
HLA-C*01:02	1	1	9	9	DYRLVISQF	netmhcpan	44	-	-	-	-	-	-	38808.3	44
HLA-A*74:01	1	1	9	9	DYRLVISQF	netmhcpan	45	-	-	-	-	-	-	37207.2	45
HLA-C*16:01	1	1	9	9	DYRLVISQF	netmhcpan	45	-	-	-	-	-	-	18992.3	45
HLA-A*01:01	1	1	9	9	DYRLVISQF	Consensus (ann/smm)	45.5	22260	25	267024	66	-	-	-	-
HLA-C*03:02	1	1	9	9	DYRLVISQF	netmhcpan	46	-	-	-	-	-	-	20231.3	46
HLA-B*49:01	1	1	9	9	DYRLVISQF	netmhcpan	49	-	-	-	-	-	-	33184.5	49
HLA-A*30:02	1	1	9	9	DYRLVISQF	Consensus (ann/smm)	49.5	17142.8	33	23521.2	66	-	-	-	-
HLA-B*13:01	1	1	9	9	DYRLVISQF	netmhcpan	51	-	-	-	-	-	-	31895.7	51
HLA-C*07:01	1	1	9	9	DYRLVISQF	Consensus (ann/smm)	52.5	30465.2	46	3413.26	59	-	-	-	-
HLA-A*02:01	1	1	9	9	DYRLVISQF	Consensus (ann/comblib_sidney2008/smm)	55	26324.4	40	4.97863e+06	91	0.00252	55	-	-
HLA-A*68:02	1	1	9	9	DYRLVISQF	Consensus (ann/comblib_sidney2008/smm)	55	23185.2	37	42814.4	55	0.01	86	-	-
HLA-B*48:01	1	1	9	9	DYRLVISQF	Consensus (ann/smm)	55	31416.9	46	630376	64	-	-	-	-
HLA-C*03:04	1	1	9	9	DYRLVISQF	netmhcpan	56	-	-	-	-	-	-	34652.2	56
HLA-B*53:01	1	1	9	9	DYRLVISQF	Consensus (ann/comblib_sidney2008/smm)	57	37902.8	60	108363	57	0.01	33	-	-
HLA-A*32:01	1	1	9	9	DYRLVISQF	Consensus (ann/comblib_sidney2008/smm)	57	42704.9	68	213767	57	0.000723	41	-	-
HLA-B*58:01	1	1	9	9	DYRLVISQF	Consensus (ann/comblib_sidney2008/smm)	57	32933.8	92	238946	57	0.000234	15	-	-
HLA-C*02:02	1	1	9	9	DYRLVISQF	netmhcpan	57	-	-	-	-	-	-	27470.6	57
HLA-B*37:01	1	1	9	9	DYRLVISQF	netmhcpan	58	-	-	-	-	-	-	38843.2	58
HLA-B*57:01	1	1	9	9	DYRLVISQF	Consensus (ann/smm)	58.5	30966.4	73	98587.1	44	-	-	-	-
HLA-B*56:01	1	1	9	9	DYRLVISQF	netmhcpan	59	-	-	-	-	-	-	36066.4	59
HLA-A*03:01	1	1	9	9	DYRLVISQF	Consensus (ann/smm)	60	31050.6	48	646845	72	-	-	-	-
HLA-B*55:01	1	1	9	9	DYRLVISQF	netmhcpan	64	-	-	-	-	-	-	33705.2	64
HLA-C*12:03	1	1	9	9	DYRLVISQF	Consensus (ann/smm)	65.5	22767.6	40	76.42	91	-	-	-	-
HLA-B*40:01	1	1	9	9	DYRLVISQF	Consensus (ann/smm)	70.5	29899	73	446581	68	-	-	-	-
HLA-B*13:02	1	1	9	9	DYRLVISQF	netmhcpan	72	-	-	-	-	-	-	39204.6	72
HLA-C*08:01	1	1	9	9	DYRLVISQF	netmhcpan	72	-	-	-	-	-	-	41206.1	72
HLA-A*02:06	1	1	9	9	DYRLVISQF	Consensus (ann/smm)	74	26833.1	57	449314	91	-	-	-	-
HLA-B*39:01	1	1	9	9	DYRLVISQF	Consensus (ann/smm)	76.5	31439.3	61	9.62498e+06	92	-	-	-	-
HLA-B*50:01	1	1	9	9	DYRLVISQF	netmhcpan	79	-	-	-	-	-	-	37403	79
HLA-C*17:01	1	1	9	9	DYRLVISQF	netmhcpan	80	-	-	-	-	-	-	46535.8	80
HLA-C*05:01	1	1	9	9	DYRLVISQF	Consensus (ann/smm)	80	41259.7	61	365317	99	-	-	-	-
HLA-A*11:01	1	1	9	9	DYRLVISQF	Consensus (ann/smm)	86.5	37962.8	78	3.02901e+06	95	-	-	-	-
HLA-C*03:03	1	1	9	9	DYRLVISQF	Consensus (ann/smm)	93.5	45046.7	87	6020.19	100	-	-	-	-
HLA-C*08:02	1	1	9	9	DYRLVISQF	Consensus (ann/smm)	93.5	43579.7	97	10355.2	90	-	-	-	-
HLA-C*15:02	1	1	9	9	DYRLVISQF	Consensus (ann/smm)	95.5	43920	92	598991	99	-	-	-	-

## Sheet: IFVFLVFAF
allele	seq_num	start	end	length	peptide	method	percentile_rank	ann_ic50	ann_rank	smm_ic50	smm_rank	comblib_sidney2008_score	comblib_sidney2008_rank	netmhcpan_ic50	netmhcpan_rank
HLA-A*23:01	1	1	9	9	IFVFLVFAF	Consensus (ann/smm)	0.25	20.06	0.2	48.58	0.3	-	-	-	-
HLA-A*24:02	1	1	9	9	IFVFLVFAF	Consensus (ann/smm)	0.5	158.83	0.7	116.85	0.3	-	-	-	-
HLA-A*29:02	1	1	9	9	IFVFLVFAF	Consensus (ann/smm)	0.8	146.82	0.3	195.33	1.3	-	-	-	-
HLA-B*46:01	1	1	9	9	IFVFLVFAF	Consensus (ann/smm)	0.8	7456	0.4	3974.48	1.2	-	-	-	-
HLA-B*18:01	1	1	9	9	IFVFLVFAF	Consensus (ann/smm)	1	483.36	0.4	739.67	1.6	-	-	-	-
HLA-B*35:01	1	1	9	9	IFVFLVFAF	Consensus (ann/comblib_sidney2008/smm)	1.2	389.98	0.9	78.09	1.2	0.000322	3.6	-	-
HLA-A*32:01	1	1	9	9	IFVFLVFAF	Consensus (ann/comblib_sidney2008/smm)	1.9	2047.74	1.9	1330.27	5.7	1.61e-06	0.2	-	-
HLA-B*53:01	1	1	9	9	IFVFLVFAF	Consensus (ann/comblib_sidney2008/smm)	2.8	4485.73	1.7	1314.86	3.5	0.000605	2.8	-	-
HLA-B*58:01	1	1	9	9	IFVFLVFAF	Consensus (ann/comblib_sidney2008/smm)	3.6	3520.65	1.8	700.33	3.6	0.00016	9.9	-	-
HLA-B*14:02	1	1	9	9	IFVFLVFAF	Consensus (ann/smm)	3.9	4694.58	1.4	1782.58	6.4	-	-	-	-
HLA-B*15:01	1	1	9	9	IFVFLVFAF	Consensus (ann/comblib_sidney2008/smm)	4.7	2305.33	2.7	779.83	4.7	3.81e-05	5.6	-	-
HLA-C*04:01	1	1	9	9	IFVFLVFAF	Consensus (ann/smm)	5.1	11371.1	4.7	5204.99	5.5	-	-	-	-
HLA-A*68:02	1	1	9	9	IFVFLVFAF	Consensus (ann/comblib_sidney2008/smm)	5.1	10267.4	5.1	7561.19	30	9.66e-05	5.1	-	-
HLA-C*07:02	1	1	9	9	IFVFLVFAF	Consensus (ann/smm)	5.55	1824.08	1.1	187.57	10	-	-	-	-
HLA-A*26:01	1	1	9	9	IFVFLVFAF	Consensus (ann/smm)	5.65	15256.7	5.8	4950.05	5.5	-	-	-	-
HLA-B*15:02	1	1	9	9	IFVFLVFAF	Consensus (ann/smm)	6.05	10077.1	2.4	125.38	9.7	-	-	-	-
HLA-A*31:01	1	1	9	9	IFVFLVFAF	Consensus (ann/smm)	7.35	2701.8	1.7	3568.37	13	-	-	-	-
HLA-B*40:02	1	1	9	9	IFVFLVFAF	Consensus (ann/smm)	7.7	12266.7	3.4	3714.15	12	-	-	-	-
HLA-A*02:06	1	1	9	9	IFVFLVFAF	Consensus (ann/smm)	8.3	3378.98	4.6	472.66	12	-	-	-	-
HLA-C*14:02	1	1	9	9	IFVFLVFAF	Consensus (ann/smm)	8.4	2738.53	3.8	64.81	13	-	-	-	-
HLA-B*44:02	1	1	9	9	IFVFLVFAF	Consensus (ann/smm)	10.65	12254.9	2.3	27516.9	19	-	-	-	-
HLA-B*40:01	1	1	9	9	IFVFLVFAF	Consensus (ann/smm)	11.25	14548.5	5.5	16861.7	17	-	-	-	-
HLA-A*68:01	1	1	9	9	IFVFLVFAF	Consensus (ann/smm)	11.9	7987.83	3.8	4173.4	20	-	-	-	-
HLA-A*01:01	1	1	9	9	IFVFLVFAF	Consensus (ann/smm)	14.45	14642.1	3.9	37544.8	25	-	-	-	-
HLA-A*33:03	1	1	9	9	IFVFLVFAF	netmhcpan	15	-	-	-	-	-	-	14709.9	15
HLA-B*15:25	1	1	9	9	IFVFLVFAF	netmhcpan	15	-	-	-	-	-	-	3400.5	15
HLA-B*51:01	1	1	9	9	IFVFLVFAF	Consensus (ann/comblib_sidney2008/smm)	17	20441.2	14	23368.5	17	0.00216	68	-	-
HLA-A*30:02	1	1	9	9	IFVFLVFAF	Consensus (ann/smm)	17.6	6320.31	2.2	7915.17	33	-	-	-	-
HLA-B*57:01	1	1	9	9	IFVFLVFAF	Consensus (ann/smm)	19.85	20903.7	31	6820.56	8.7	-	-	-	-
HLA-E*01:01	1	1	9	9	IFVFLVFAF	Consensus (ann/smm)	20	36119.2	26	5262.84	14	-	-	-	-
HLA-B*48:01	1	1	9	9	IFVFLVFAF	Consensus (ann/smm)	20	21689.1	18	59648.6	22	-	-	-	-
HLA-A*74:01	1	1	9	9	IFVFLVFAF	netmhcpan	21	-	-	-	-	-	-	25850	21
HLA-C*03:02	1	1	9	9	IFVFLVFAF	netmhcpan	21	-	-	-	-	-	-	5095.1	21
HLA-B*27:05	1	1	9	9	IFVFLVFAF	Consensus (ann/comblib_sidney2008/smm)	22	18206.9	22	21457	22	0.000177	7.8	-	-
HLA-A*25:01	1	1	9	9	IFVFLVFAF	Consensus (ann/smm)	22	22933.2	18	343621	26	-	-	-	-
HLA-B*35:03	1	1	9	9	IFVFLVFAF	Consensus (ann/smm)	23	34197.8	12	87134.5	34	-	-	-	-
HLA-B*13:01	1	1	9	9	IFVFLVFAF	netmhcpan	23	-	-	-	-	-	-	14680.2	23
HLA-B*27:02	1	1	9	9	IFVFLVFAF	netmhcpan	24	-	-	-	-	-	-	33692.1	24
HLA-A*02:01	1	1	9	9	IFVFLVFAF	Consensus (ann/comblib_sidney2008/smm)	24	7229.12	2.7	10619.6	24	0.00171	46	-	-
HLA-B*38:01	1	1	9	9	IFVFLVFAF	Consensus (ann/smm)	24	25947.2	16	183261	32	-	-	-	-
HLA-A*03:01	1	1	9	9	IFVFLVFAF	Consensus (ann/smm)	24.5	14996.6	7	108343	42	-	-	-	-
HLA-B*07:02	1	1	9	9	IFVFLVFAF	Consensus (ann/comblib_sidney2008/smm)	26	25400	37	32128.5	26	0.000754	20	-	-
HLA-C*01:02	1	1	9	9	IFVFLVFAF	netmhcpan	26	-	-	-	-	-	-	30245.8	26
HLA-B*52:01	1	1	9	9	IFVFLVFAF	netmhcpan	27	-	-	-	-	-	-	25161.2	27
HLA-A*11:01	1	1	9	9	IFVFLVFAF	Consensus (ann/smm)	27.5	19878	21	35099.4	34	-	-	-	-
HLA-C*03:04	1	1	9	9	IFVFLVFAF	netmhcpan	29	-	-	-	-	-	-	17607.3	29
HLA-C*12:02	1	1	9	9	IFVFLVFAF	netmhcpan	30	-	-	-	-	-	-	12257.3	30
HLA-C*08:01	1	1	9	9	IFVFLVFAF	netmhcpan	30	-	-	-	-	-	-	22836.7	30
HLA-B*08:01	1	1	9	9	IFVFLVFAF	Consensus (ann/comblib_sidney2008/smm)	30	19854	30	28876.9	31	0.00109	26	-	-
HLA-C*03:03	1	1	9	9	IFVFLVFAF	Consensus (ann/smm)	30.5	25127.7	29	47.06	32	-	-	-	-
HLA-B*39:01	1	1	9	9	IFVFLVFAF	Consensus (ann/smm)	32.5	23453.7	32	63008.6	33	-	-	-	-
HLA-B*49:01	1	1	9	9	IFVFLVFAF	netmhcpan	34	-	-	-	-	-	-	26660.1	34
HLA-B*13:02	1	1	9	9	IFVFLVFAF	netmhcpan	35	-	-	-	-	-	-	25459.7	35
HLA-A*30:01	1	1	9	9	IFVFLVFAF	Consensus (ann/comblib_sidney2008/smm)	35	6470.18	3.2	24264.4	59	0.00316	35	-	-
HLA-B*37:01	1	1	9	9	IFVFLVFAF	netmhcpan	36	-	-	-	-	-	-	31494.5	36
HLA-C*07:04	1	1	9	9	IFVFLVFAF	netmhcpan	44	-	-	-	-	-	-	34860.2	44
HLA-B*56:01	1	1	9	9	IFVFLVFAF	netmhcpan	46	-	-	-	-	-	-	31758.7	46
HLA-B*50:01	1	1	9	9	IFVFLVFAF	netmhcpan	49	-	-	-	-	-	-	27939.7	49
HLA-C*02:09	1	1	9	9	IFVFLVFAF	netmhcpan	50	-	-	-	-	-	-	23805.5	50
HLA-C*02:02	1	1	9	9	IFVFLVFAF	netmhcpan	50	-	-	-	-	-	-	23805.5	50
HLA-C*12:03	1	1	9	9	IFVFLVFAF	Consensus (ann/smm)	50.2	7732.21	3.4	103.56	97	-	-	-	-
HLA-C*17:01	1	1	9	9	IFVFLVFAF	netmhcpan	58	-	-	-	-	-	-	42430.9	58
HLA-C*05:01	1	1	9	9	IFVFLVFAF	Consensus (ann/smm)	58.5	37963.2	47	15054.6	70	-	-	-	-
HLA-B*55:01	1	1	9	9	IFVFLVFAF	netmhcpan	59	-	-	-	-	-	-	32276.6	59
HLA-C*08:02	1	1	9	9	IFVFLVFAF	Consensus (ann/smm)	61	34245.2	46	6370.3	76	-	-	-	-
HLA-C*06:02	1	1	9	9	IFVFLVFAF	Consensus (ann/smm)	77	38786.5	58	2.37034e+06	96	-	-	-	-
HLA-C*07:01	1	1	9	9	IFVFLVFAF	Consensus (ann/smm)	79	34556.8	58	284557	100	-	-	-	-
HLA-C*15:02	1	1	9	9	IFVFLVFAF	Consensus (ann/smm)	80.5	36930.5	65	219999	96	-	-	-	-

## Sheet: LYTRSSDKF
allele	seq_num	start	end	length	peptide	method	percentile_rank	ann_ic50	ann_rank	smm_ic50	smm_rank	comblib_sidney2008_score	comblib_sidney2008_rank	netmhcpan_ic50	netmhcpan_rank
HLA-A*23:01	1	1	9	9	LYTRSSDKF	Consensus (ann/smm)	0.4	88.15	0.2	146.7	0.6	-	-	-	-
HLA-A*24:02	1	1	9	9	LYTRSSDKF	Consensus (ann/smm)	0.55	149.58	0.7	219.6	0.4	-	-	-	-
HLA-C*14:02	1	1	9	9	LYTRSSDKF	Consensus (ann/smm)	1.55	810.16	1.2	11.96	1.9	-	-	-	-
HLA-C*04:01	1	1	9	9	LYTRSSDKF	Consensus (ann/smm)	2.8	10709.9	3	2954.06	2.6	-	-	-	-
HLA-C*07:02	1	1	9	9	LYTRSSDKF	Consensus (ann/smm)	5.55	3481.86	1.2	186.28	9.9	-	-	-	-
HLA-B*15:02	1	1	9	9	LYTRSSDKF	Consensus (ann/smm)	5.6	7619.68	2.3	114.88	8.9	-	-	-	-
HLA-B*53:01	1	1	9	9	LYTRSSDKF	Consensus (ann/comblib_sidney2008/smm)	7.5	16654.1	7.5	3198.01	7.2	0.00347	17	-	-
HLA-B*14:02	1	1	9	9	LYTRSSDKF	Consensus (ann/smm)	8.1	9101.1	2.2	3540.38	14	-	-	-	-
HLA-A*29:02	1	1	9	9	LYTRSSDKF	Consensus (ann/smm)	9.1	8219.55	2.2	8012.35	16	-	-	-	-
HLA-B*35:03	1	1	9	9	LYTRSSDKF	Consensus (ann/smm)	14.4	41586.4	27	1787.27	1.8	-	-	-	-
HLA-B*27:02	1	1	9	9	LYTRSSDKF	netmhcpan	17	-	-	-	-	-	-	29722.8	17
HLA-B*58:01	1	1	9	9	LYTRSSDKF	Consensus (ann/comblib_sidney2008/smm)	18	7846.91	2.3	10193	19	0.00032	18	-	-
HLA-B*35:01	1	1	9	9	LYTRSSDKF	Consensus (ann/comblib_sidney2008/smm)	19	6275.2	2.9	4503.81	19	0.00251	21	-	-
HLA-C*01:02	1	1	9	9	LYTRSSDKF	netmhcpan	20	-	-	-	-	-	-	25787.7	20
HLA-C*07:04	1	1	9	9	LYTRSSDKF	netmhcpan	22	-	-	-	-	-	-	25039.5	22
HLA-C*03:02	1	1	9	9	LYTRSSDKF	netmhcpan	22	-	-	-	-	-	-	6036.1	22
HLA-B*18:01	1	1	9	9	LYTRSSDKF	Consensus (ann/smm)	24	20965.8	24	25470.7	24	-	-	-	-
HLA-C*03:04	1	1	9	9	LYTRSSDKF	netmhcpan	25	-	-	-	-	-	-	14108.2	25
HLA-B*44:02	1	1	9	9	LYTRSSDKF	Consensus (ann/smm)	27.5	24079.6	25	56571.8	30	-	-	-	-
HLA-C*12:02	1	1	9	9	LYTRSSDKF	netmhcpan	28	-	-	-	-	-	-	11023.6	28
HLA-C*08:01	1	1	9	9	LYTRSSDKF	netmhcpan	29	-	-	-	-	-	-	21801.6	29
HLA-B*51:01	1	1	9	9	LYTRSSDKF	Consensus (ann/comblib_sidney2008/smm)	30	26553	30	46733.7	29	0.01	97	-	-
HLA-B*40:01	1	1	9	9	LYTRSSDKF	Consensus (ann/smm)	31	20303.7	22	112694	40	-	-	-	-
HLA-B*15:01	1	1	9	9	LYTRSSDKF	Consensus (ann/comblib_sidney2008/smm)	32	18846.3	32	14621.8	31	0.000365	38	-	-
HLA-C*02:09	1	1	9	9	LYTRSSDKF	netmhcpan	33	-	-	-	-	-	-	14486	33
HLA-B*15:25	1	1	9	9	LYTRSSDKF	netmhcpan	33	-	-	-	-	-	-	13906.1	33
HLA-C*02:02	1	1	9	9	LYTRSSDKF	netmhcpan	33	-	-	-	-	-	-	14486	33
HLA-A*30:02	1	1	9	9	LYTRSSDKF	Consensus (ann/smm)	33.5	11715.4	6	19973.8	61	-	-	-	-
HLA-B*52:01	1	1	9	9	LYTRSSDKF	netmhcpan	34	-	-	-	-	-	-	29420.8	34
HLA-A*01:01	1	1	9	9	LYTRSSDKF	Consensus (ann/smm)	35	24625.5	36	64054.6	34	-	-	-	-
HLA-C*03:03	1	1	9	9	LYTRSSDKF	Consensus (ann/smm)	36	24605.8	28	71.22	44	-	-	-	-
HLA-B*38:01	1	1	9	9	LYTRSSDKF	Consensus (ann/smm)	37	34811.2	30	483137	44	-	-	-	-
HLA-C*06:02	1	1	9	9	LYTRSSDKF	Consensus (ann/smm)	37	24831.5	24	30535.8	50	-	-	-	-
HLA-C*17:01	1	1	9	9	LYTRSSDKF	netmhcpan	38	-	-	-	-	-	-	36422.1	38
HLA-B*57:01	1	1	9	9	LYTRSSDKF	Consensus (ann/smm)	40.5	25293.8	46	60092.5	35	-	-	-	-
HLA-E*01:01	1	1	9	9	LYTRSSDKF	Consensus (ann/smm)	41	35001.9	23	29054.9	59	-	-	-	-
HLA-B*27:05	1	1	9	9	LYTRSSDKF	Consensus (ann/comblib_sidney2008/smm)	42	17829.9	22	80829.5	46	0.0015	42	-	-
HLA-B*13:01	1	1	9	9	LYTRSSDKF	netmhcpan	43	-	-	-	-	-	-	27732.5	43
HLA-A*26:01	1	1	9	9	LYTRSSDKF	Consensus (ann/smm)	46	28740	55	92599.8	37	-	-	-	-
HLA-A*68:01	1	1	9	9	LYTRSSDKF	Consensus (ann/smm)	47	31556.2	42	39399.4	52	-	-	-	-
HLA-A*30:01	1	1	9	9	LYTRSSDKF	Consensus (ann/comblib_sidney2008/smm)	48	17584.7	48	26361.5	61	0.00222	28	-	-
HLA-C*07:01	1	1	9	9	LYTRSSDKF	Consensus (ann/smm)	48.5	20562.3	24	6459.07	73	-	-	-	-
HLA-B*49:01	1	1	9	9	LYTRSSDKF	netmhcpan	52	-	-	-	-	-	-	34352.1	52
HLA-B*08:01	1	1	9	9	LYTRSSDKF	Consensus (ann/comblib_sidney2008/smm)	52	26411.2	50	116829	52	0.01	58	-	-
HLA-A*32:01	1	1	9	9	LYTRSSDKF	Consensus (ann/comblib_sidney2008/smm)	54	39368.7	54	242627	58	0.000695	40	-	-
HLA-B*37:01	1	1	9	9	LYTRSSDKF	netmhcpan	55	-	-	-	-	-	-	38047	55
HLA-A*31:01	1	1	9	9	LYTRSSDKF	Consensus (ann/smm)	55	28740	49	106775	61	-	-	-	-
HLA-A*33:03	1	1	9	9	LYTRSSDKF	netmhcpan	56	-	-	-	-	-	-	36307.2	56
HLA-B*07:02	1	1	9	9	LYTRSSDKF	Consensus (ann/comblib_sidney2008/smm)	57	29792.1	57	172143	48	0.01	65	-	-
HLA-C*08:02	1	1	9	9	LYTRSSDKF	Consensus (ann/smm)	57.5	33761.8	44	5573.91	71	-	-	-	-
HLA-B*13:02	1	1	9	9	LYTRSSDKF	netmhcpan	58	-	-	-	-	-	-	34797.6	58
HLA-B*40:02	1	1	9	9	LYTRSSDKF	Consensus (ann/smm)	58	39369.6	51	100661	65	-	-	-	-
HLA-A*74:01	1	1	9	9	LYTRSSDKF	netmhcpan	59	-	-	-	-	-	-	40978.9	59
HLA-B*46:01	1	1	9	9	LYTRSSDKF	Consensus (ann/smm)	59	30554.7	56	7.03526e+06	62	-	-	-	-
HLA-A*25:01	1	1	9	9	LYTRSSDKF	Consensus (ann/smm)	66.5	35209.7	71	8.77162e+06	62	-	-	-	-
HLA-A*11:01	1	1	9	9	LYTRSSDKF	Consensus (ann/smm)	67.5	33548.4	58	514399	77	-	-	-	-
HLA-B*48:01	1	1	9	9	LYTRSSDKF	Consensus (ann/smm)	67.5	34810.1	66	780908	69	-	-	-	-
HLA-A*68:02	1	1	9	9	LYTRSSDKF	Consensus (ann/comblib_sidney2008/smm)	69	34431	58	112354	69	0.02	90	-	-
HLA-A*03:01	1	1	9	9	LYTRSSDKF	Consensus (ann/smm)	70	36291.9	68	658870	72	-	-	-	-
HLA-A*02:06	1	1	9	9	LYTRSSDKF	Consensus (ann/smm)	70	35909.5	74	38685.7	66	-	-	-	-
HLA-C*12:03	1	1	9	9	LYTRSSDKF	Consensus (ann/smm)	73.5	28679.1	50	104.28	97	-	-	-	-
HLA-B*39:01	1	1	9	9	LYTRSSDKF	Consensus (ann/smm)	75.5	33825.4	72	2.19989e+06	79	-	-	-	-
HLA-B*56:01	1	1	9	9	LYTRSSDKF	netmhcpan	76	-	-	-	-	-	-	40173.8	76
HLA-B*50:01	1	1	9	9	LYTRSSDKF	netmhcpan	78	-	-	-	-	-	-	37208.8	78
HLA-C*05:01	1	1	9	9	LYTRSSDKF	Consensus (ann/smm)	80	40939.5	60	1.84361e+06	100	-	-	-	-
HLA-B*55:01	1	1	9	9	LYTRSSDKF	netmhcpan	80	-	-	-	-	-	-	38980.9	80
HLA-C*15:02	1	1	9	9	LYTRSSDKF	Consensus (ann/smm)	80	38355	70	68457.3	90	-	-	-	-
HLA-A*02:01	1	1	9	9	LYTRSSDKF	Consensus (ann/comblib_sidney2008/smm)	86	40738.4	86	1.00951e+06	76	0.06	100	-	-

## Sheet: QKFRYVVSF
allele	seq_num	start	end	length	peptide	method	percentile_rank	ann_ic50	ann_rank	smm_ic50	smm_rank	comblib_sidney2008_score	comblib_sidney2008_rank	netmhcpan_ic50	netmhcpan_rank
HLA-A*32:01	1	1	9	9	QKFRYVVSF	Consensus (ann/comblib_sidney2008/smm)	0.3	68.4	0.3	138.02	1.1	1.91e-06	0.3	-	-
HLA-B*38:01	1	1	9	9	QKFRYVVSF	Consensus (ann/smm)	0.7	3596.5	0.6	553.44	0.8	-	-	-	-
HLA-B*27:02	1	1	9	9	QKFRYVVSF	netmhcpan	1.1	-	-	-	-	-	-	4269.5	1.1
HLA-B*46:01	1	1	9	9	QKFRYVVSF	Consensus (ann/smm)	1.85	8060.67	0.4	11331.3	3.3	-	-	-	-
HLA-B*49:01	1	1	9	9	QKFRYVVSF	netmhcpan	2.6	-	-	-	-	-	-	3136.2	2.6
HLA-B*50:01	1	1	9	9	QKFRYVVSF	netmhcpan	3	-	-	-	-	-	-	2510.1	3
HLA-B*39:01	1	1	9	9	QKFRYVVSF	Consensus (ann/smm)	3.15	2213.12	1.8	1340.91	4.5	-	-	-	-
HLA-B*15:01	1	1	9	9	QKFRYVVSF	Consensus (ann/comblib_sidney2008/smm)	3.6	1156.75	1.7	826.04	4.9	2.58e-05	3.6	-	-
HLA-B*27:05	1	1	9	9	QKFRYVVSF	Consensus (ann/comblib_sidney2008/smm)	3.9	1174.23	0.6	1498.2	3.9	0.000116	5.1	-	-
HLA-A*23:01	1	1	9	9	QKFRYVVSF	Consensus (ann/smm)	3.95	1972.11	1.5	3029.91	6.4	-	-	-	-
HLA-B*52:01	1	1	9	9	QKFRYVVSF	netmhcpan	4.1	-	-	-	-	-	-	7063.7	4.1
HLA-B*58:01	1	1	9	9	QKFRYVVSF	Consensus (ann/comblib_sidney2008/smm)	4.4	7471.1	2.3	4480.23	13	6.7e-05	4.4	-	-
HLA-B*18:01	1	1	9	9	QKFRYVVSF	Consensus (ann/smm)	4.45	4463.94	1.7	4710.21	7.2	-	-	-	-
HLA-B*48:01	1	1	9	9	QKFRYVVSF	Consensus (ann/smm)	4.8	11854.5	2.1	12519.9	7.5	-	-	-	-
HLA-B*35:03	1	1	9	9	QKFRYVVSF	Consensus (ann/smm)	4.85	29864	6.5	3305.14	3.2	-	-	-	-
HLA-B*15:25	1	1	9	9	QKFRYVVSF	netmhcpan	5.2	-	-	-	-	-	-	559.1	5.2
HLA-B*13:01	1	1	9	9	QKFRYVVSF	netmhcpan	5.4	-	-	-	-	-	-	3527.3	5.4
HLA-C*04:01	1	1	9	9	QKFRYVVSF	Consensus (ann/smm)	6.3	6624.68	0.6	8921.13	12	-	-	-	-
HLA-B*14:02	1	1	9	9	QKFRYVVSF	Consensus (ann/smm)	6.4	2691.67	0.8	3020.3	12	-	-	-	-
HLA-B*08:01	1	1	9	9	QKFRYVVSF	Consensus (ann/comblib_sidney2008/smm)	7	2537.16	1.4	2694.95	7	0.000265	9	-	-
HLA-B*37:01	1	1	9	9	QKFRYVVSF	netmhcpan	7.1	-	-	-	-	-	-	11935.4	7.1
HLA-C*07:02	1	1	9	9	QKFRYVVSF	Consensus (ann/smm)	8.15	595.49	0.3	253.03	16	-	-	-	-
HLA-A*24:02	1	1	9	9	QKFRYVVSF	Consensus (ann/smm)	8.45	7834.7	1.9	9831.73	15	-	-	-	-
HLA-B*40:02	1	1	9	9	QKFRYVVSF	Consensus (ann/smm)	9.2	4983.99	1.4	6484.25	17	-	-	-	-
HLA-A*25:01	1	1	9	9	QKFRYVVSF	Consensus (ann/smm)	9.35	15646.2	4.7	65777.9	14	-	-	-	-
HLA-B*15:02	1	1	9	9	QKFRYVVSF	Consensus (ann/smm)	9.5	3071.13	2	231.86	17	-	-	-	-
HLA-B*44:02	1	1	9	9	QKFRYVVSF	Consensus (ann/smm)	10.4	12963.6	2.8	26339	18	-	-	-	-
HLA-B*57:01	1	1	9	9	QKFRYVVSF	Consensus (ann/smm)	10.65	14819.8	8.3	10299.6	13	-	-	-	-
HLA-B*35:01	1	1	9	9	QKFRYVVSF	Consensus (ann/comblib_sidney2008/smm)	12	11148	4.9	11470.4	30	0.00108	12	-	-
HLA-B*40:01	1	1	9	9	QKFRYVVSF	Consensus (ann/smm)	12.25	12603.9	3.5	26601.1	21	-	-	-	-
HLA-C*12:02	1	1	9	9	QKFRYVVSF	netmhcpan	13	-	-	-	-	-	-	3577.1	13
HLA-B*13:02	1	1	9	9	QKFRYVVSF	netmhcpan	13	-	-	-	-	-	-	12000.1	13
HLA-A*29:02	1	1	9	9	QKFRYVVSF	Consensus (ann/smm)	13.1	12582.8	5.2	12524.5	21	-	-	-	-
HLA-C*03:02	1	1	9	9	QKFRYVVSF	netmhcpan	14	-	-	-	-	-	-	2176.9	14
HLA-C*07:04	1	1	9	9	QKFRYVVSF	netmhcpan	16	-	-	-	-	-	-	21107.6	16
HLA-B*53:01	1	1	9	9	QKFRYVVSF	Consensus (ann/comblib_sidney2008/smm)	21	26852	28	13239.8	21	0.00321	16	-	-
HLA-C*03:04	1	1	9	9	QKFRYVVSF	netmhcpan	21	-	-	-	-	-	-	10651.2	21
HLA-C*06:02	1	1	9	9	QKFRYVVSF	Consensus (ann/smm)	21.75	4718.46	1.5	17816	42	-	-	-	-
HLA-C*12:03	1	1	9	9	QKFRYVVSF	Consensus (ann/smm)	23.7	261.93	0.4	31.49	47	-	-	-	-
HLA-A*26:01	1	1	9	9	QKFRYVVSF	Consensus (ann/smm)	25	21741.1	25	42619.7	25	-	-	-	-
HLA-C*02:09	1	1	9	9	QKFRYVVSF	netmhcpan	25	-	-	-	-	-	-	9913	25
HLA-C*02:02	1	1	9	9	QKFRYVVSF	netmhcpan	25	-	-	-	-	-	-	9913	25
HLA-C*14:02	1	1	9	9	QKFRYVVSF	Consensus (ann/smm)	26.7	1659.04	3.4	242.45	50	-	-	-	-
HLA-C*08:01	1	1	9	9	QKFRYVVSF	netmhcpan	27	-	-	-	-	-	-	20155.9	27
HLA-B*07:02	1	1	9	9	QKFRYVVSF	Consensus (ann/comblib_sidney2008/smm)	30	23136.1	30	110634	42	0.0013	29	-	-
HLA-C*01:02	1	1	9	9	QKFRYVVSF	netmhcpan	30	-	-	-	-	-	-	33026.5	30
HLA-A*74:01	1	1	9	9	QKFRYVVSF	netmhcpan	32	-	-	-	-	-	-	32063.5	32
HLA-B*55:01	1	1	9	9	QKFRYVVSF	netmhcpan	33	-	-	-	-	-	-	20795.4	33
HLA-C*07:01	1	1	9	9	QKFRYVVSF	Consensus (ann/smm)	33.15	3942.48	1.3	4499.56	65	-	-	-	-
HLA-A*68:02	1	1	9	9	QKFRYVVSF	Consensus (ann/comblib_sidney2008/smm)	35	20195	34	18348	42	0.00121	35	-	-
HLA-B*56:01	1	1	9	9	QKFRYVVSF	netmhcpan	36	-	-	-	-	-	-	28160	36
HLA-A*68:01	1	1	9	9	QKFRYVVSF	Consensus (ann/smm)	36	26873.5	35	15505.6	37	-	-	-	-
HLA-B*51:01	1	1	9	9	QKFRYVVSF	Consensus (ann/comblib_sidney2008/smm)	39	25439.6	26	72381.9	39	0.00258	73	-	-
HLA-A*31:01	1	1	9	9	QKFRYVVSF	Consensus (ann/smm)	39.5	24027.5	37	39853.8	42	-	-	-	-
HLA-A*02:06	1	1	9	9	QKFRYVVSF	Consensus (ann/smm)	39.5	14735.1	34	9216.16	45	-	-	-	-
HLA-E*01:01	1	1	9	9	QKFRYVVSF	Consensus (ann/smm)	40	39177.5	41	15283.4	39	-	-	-	-
HLA-A*02:01	1	1	9	9	QKFRYVVSF	Consensus (ann/comblib_sidney2008/smm)	44	22968	33	72964.2	44	0.00248	55	-	-
HLA-A*01:01	1	1	9	9	QKFRYVVSF	Consensus (ann/smm)	44.5	21748.6	23	258553	66	-	-	-	-
HLA-A*33:03	1	1	9	9	QKFRYVVSF	netmhcpan	45	-	-	-	-	-	-	32446.4	45
HLA-A*30:01	1	1	9	9	QKFRYVVSF	Consensus (ann/comblib_sidney2008/smm)	46	14181.2	37	11775.2	46	0.03	87	-	-
HLA-C*03:03	1	1	9	9	QKFRYVVSF	Consensus (ann/smm)	50.5	21655.6	24	286.16	77	-	-	-	-
HLA-C*17:01	1	1	9	9	QKFRYVVSF	netmhcpan	51	-	-	-	-	-	-	40672.8	51
HLA-A*03:01	1	1	9	9	QKFRYVVSF	Consensus (ann/smm)	56	30360.2	46	440352	66	-	-	-	-
HLA-A*30:02	1	1	9	9	QKFRYVVSF	Consensus (ann/smm)	57	15230	29	51815.5	85	-	-	-	-
HLA-A*11:01	1	1	9	9	QKFRYVVSF	Consensus (ann/smm)	63	32472.4	54	355059	72	-	-	-	-
HLA-C*08:02	1	1	9	9	QKFRYVVSF	Consensus (ann/smm)	77.5	39242	72	7909.7	83	-	-	-	-
HLA-C*15:02	1	1	9	9	QKFRYVVSF	Consensus (ann/smm)	77.5	33915.2	55	697301	100	-	-	-	-
HLA-C*05:01	1	1	9	9	QKFRYVVSF	Consensus (ann/smm)	78	41178.9	61	168916	95	-	-	-	-

## Sheet: SSKTLNTNY
allele	seq_num	start	end	length	peptide	method	percentile_rank	ann_ic50	ann_rank	smm_ic50	smm_rank	comblib_sidney2008_score	comblib_sidney2008_rank	netmhcpan_ic50	netmhcpan_rank
HLA-A*30:02	1	1	9	9	SSKTLNTNY	Consensus (ann/smm)	0.75	182.57	0.7	171.58	0.8	-	-	-	-
HLA-A*01:01	1	1	9	9	SSKTLNTNY	Consensus (ann/smm)	1.05	5296.23	0.7	1487.82	1.4	-	-	-	-
HLA-B*15:01	1	1	9	9	SSKTLNTNY	Consensus (ann/comblib_sidney2008/smm)	2	308.13	0.8	281.84	2	0.000117	18	-	-
HLA-A*29:02	1	1	9	9	SSKTLNTNY	Consensus (ann/smm)	2.55	2084.69	1.7	985.73	3.4	-	-	-	-
HLA-A*11:01	1	1	9	9	SSKTLNTNY	Consensus (ann/smm)	2.9	1610.66	1.3	1233.96	4.5	-	-	-	-
HLA-B*15:25	1	1	9	9	SSKTLNTNY	netmhcpan	3.5	-	-	-	-	-	-	288.9	3.5
HLA-B*57:01	1	1	9	9	SSKTLNTNY	Consensus (ann/smm)	3.6	6501.34	2.2	3257.02	5	-	-	-	-
HLA-A*26:01	1	1	9	9	SSKTLNTNY	Consensus (ann/smm)	4.5	8644.79	1.4	7237.86	7.6	-	-	-	-
HLA-A*03:01	1	1	9	9	SSKTLNTNY	Consensus (ann/smm)	5.05	6271.13	1.4	6050.62	8.7	-	-	-	-
HLA-B*15:02	1	1	9	9	SSKTLNTNY	Consensus (ann/smm)	5.2	4405.59	2.1	106.23	8.3	-	-	-	-
HLA-A*25:01	1	1	9	9	SSKTLNTNY	Consensus (ann/smm)	5.25	15356.7	4.5	16296	6	-	-	-	-
HLA-B*58:01	1	1	9	9	SSKTLNTNY	Consensus (ann/comblib_sidney2008/smm)	6.6	10138.3	2.6	1812.59	6.6	0.00318	61	-	-
HLA-A*31:01	1	1	9	9	SSKTLNTNY	Consensus (ann/smm)	8	6611.5	2	4533.88	14	-	-	-	-
HLA-A*30:01	1	1	9	9	SSKTLNTNY	Consensus (ann/comblib_sidney2008/smm)	8.1	1123.61	1.8	679.16	8.1	0.00427	42	-	-
HLA-B*58:02	1	1	9	9	SSKTLNTNY	Consensus (ann/smm)	9.55	25599.2	6.1	8780.52	13	-	-	-	-
HLA-B*46:01	1	1	9	9	SSKTLNTNY	Consensus (ann/smm)	10.5	20280.4	9	75732.1	12	-	-	-	-
HLA-A*68:01	1	1	9	9	SSKTLNTNY	Consensus (ann/smm)	11.25	4857.5	3.5	3797.43	19	-	-	-	-
HLA-B*44:03	1	1	9	9	SSKTLNTNY	Consensus (ann/smm)	11.5	25816.1	9	13106.6	14	-	-	-	-
HLA-C*02:02	1	1	9	9	SSKTLNTNY	netmhcpan	13	-	-	-	-	-	-	3956.7	13
HLA-C*03:02	1	1	9	9	SSKTLNTNY	netmhcpan	15	-	-	-	-	-	-	2736	15
HLA-C*12:02	1	1	9	9	SSKTLNTNY	netmhcpan	16	-	-	-	-	-	-	4613.3	16
HLA-A*32:01	1	1	9	9	SSKTLNTNY	Consensus (ann/comblib_sidney2008/smm)	16	15470.8	7.4	6150.92	16	0.000791	42	-	-
HLA-C*16:01	1	1	9	9	SSKTLNTNY	netmhcpan	19	-	-	-	-	-	-	4251.2	19
HLA-A*33:03	1	1	9	9	SSKTLNTNY	netmhcpan	20	-	-	-	-	-	-	18879	20
HLA-B*27:02	1	1	9	9	SSKTLNTNY	netmhcpan	20	-	-	-	-	-	-	31614.3	20
HLA-C*12:03	1	1	9	9	SSKTLNTNY	Consensus (ann/smm)	20.25	21709.6	38	5.76	2.5	-	-	-	-
HLA-B*44:02	1	1	9	9	SSKTLNTNY	Consensus (ann/smm)	21	23671.4	24	25444.9	18	-	-	-	-
HLA-A*74:01	1	1	9	9	SSKTLNTNY	netmhcpan	23	-	-	-	-	-	-	27235.6	23
HLA-B*18:01	1	1	9	9	SSKTLNTNY	Consensus (ann/smm)	27	20382.5	23	38640.3	31	-	-	-	-
HLA-C*06:02	1	1	9	9	SSKTLNTNY	Consensus (ann/smm)	27	33294.9	40	1628.58	14	-	-	-	-
HLA-B*27:05	1	1	9	9	SSKTLNTNY	Consensus (ann/comblib_sidney2008/smm)	28	20501.9	28	23311.5	23	0.00462	71	-	-
HLA-C*07:01	1	1	9	9	SSKTLNTNY	Consensus (ann/smm)	29	21297.1	25	1084.35	33	-	-	-	-
HLA-B*50:01	1	1	9	9	SSKTLNTNY	netmhcpan	30	-	-	-	-	-	-	20114.5	30
HLA-C*05:01	1	1	9	9	SSKTLNTNY	Consensus (ann/smm)	31	25500.8	21	2604.17	41	-	-	-	-
HLA-B*35:01	1	1	9	9	SSKTLNTNY	Consensus (ann/comblib_sidney2008/smm)	32	10747.9	4.2	13414.7	32	0.01	37	-	-
HLA-B*49:01	1	1	9	9	SSKTLNTNY	netmhcpan	34	-	-	-	-	-	-	26804.4	34
HLA-B*52:01	1	1	9	9	SSKTLNTNY	netmhcpan	36	-	-	-	-	-	-	30569.2	36
HLA-B*55:01	1	1	9	9	SSKTLNTNY	netmhcpan	38	-	-	-	-	-	-	23636.6	38
HLA-B*53:01	1	1	9	9	SSKTLNTNY	Consensus (ann/comblib_sidney2008/smm)	39	26177.3	27	43639.5	39	0.1	94	-	-
HLA-C*03:04	1	1	9	9	SSKTLNTNY	netmhcpan	39	-	-	-	-	-	-	24954.3	39
HLA-B*13:01	1	1	9	9	SSKTLNTNY	netmhcpan	40	-	-	-	-	-	-	25865.3	40
HLA-C*17:01	1	1	9	9	SSKTLNTNY	netmhcpan	40	-	-	-	-	-	-	37162.9	40
HLA-B*08:01	1	1	9	9	SSKTLNTNY	Consensus (ann/comblib_sidney2008/smm)	42	28493.5	58	61030.9	42	0.000533	16	-	-
HLA-C*01:02	1	1	9	9	SSKTLNTNY	netmhcpan	43	-	-	-	-	-	-	38401.5	43
HLA-C*15:02	1	1	9	9	SSKTLNTNY	Consensus (ann/smm)	44	32339.1	53	1181.46	35	-	-	-	-
HLA-B*13:02	1	1	9	9	SSKTLNTNY	netmhcpan	45	-	-	-	-	-	-	30219.3	45
HLA-C*08:01	1	1	9	9	SSKTLNTNY	netmhcpan	49	-	-	-	-	-	-	33683.7	49
HLA-B*38:01	1	1	9	9	SSKTLNTNY	Consensus (ann/smm)	51	41383.5	53	717910	49	-	-	-	-
HLA-B*56:01	1	1	9	9	SSKTLNTNY	netmhcpan	53	-	-	-	-	-	-	34132.8	53
HLA-A*68:02	1	1	9	9	SSKTLNTNY	Consensus (ann/comblib_sidney2008/smm)	53	32425.7	53	89658.2	66	0.00219	46	-	-
HLA-B*37:01	1	1	9	9	SSKTLNTNY	netmhcpan	55	-	-	-	-	-	-	38040.5	55
HLA-C*04:01	1	1	9	9	SSKTLNTNY	Consensus (ann/smm)	55.5	20510.3	47	51335.8	64	-	-	-	-
HLA-B*40:01	1	1	9	9	SSKTLNTNY	Consensus (ann/smm)	55.5	27685.1	57	225892	54	-	-	-	-
HLA-C*07:04	1	1	9	9	SSKTLNTNY	netmhcpan	58	-	-	-	-	-	-	38820.1	58
HLA-C*08:02	1	1	9	9	SSKTLNTNY	Consensus (ann/smm)	59	30422	33	8417.05	85	-	-	-	-
HLA-C*14:02	1	1	9	9	SSKTLNTNY	Consensus (ann/smm)	61	20112.3	37	713.87	85	-	-	-	-
HLA-B*07:02	1	1	9	9	SSKTLNTNY	Consensus (ann/comblib_sidney2008/smm)	62	28399.6	51	497611	63	0.01	62	-	-
HLA-B*51:01	1	1	9	9	SSKTLNTNY	Consensus (ann/comblib_sidney2008/smm)	64	33092.7	62	515977	91	0.00184	64	-	-
HLA-B*14:02	1	1	9	9	SSKTLNTNY	Consensus (ann/smm)	64	23861.5	58	40462.2	70	-	-	-	-
HLA-C*07:02	1	1	9	9	SSKTLNTNY	Consensus (ann/smm)	64.5	29633	35	3742.57	94	-	-	-	-
HLA-A*23:01	1	1	9	9	SSKTLNTNY	Consensus (ann/smm)	64.5	37615.2	61	204376	68	-	-	-	-
HLA-A*24:02	1	1	9	9	SSKTLNTNY	Consensus (ann/smm)	67.5	40831.6	58	180564	77	-	-	-	-
HLA-A*02:06	1	1	9	9	SSKTLNTNY	Consensus (ann/smm)	82.5	36623.3	76	300296	89	-	-	-	-
HLA-B*39:01	1	1	9	9	SSKTLNTNY	Consensus (ann/smm)	83	34755.9	76	7.52315e+06	90	-	-	-	-
HLA-A*02:01	1	1	9	9	SSKTLNTNY	Consensus (ann/comblib_sidney2008/smm)	85	36544.5	69	2.19336e+06	85	0.02	94	-	-
HLA-C*03:03	1	1	9	9	SSKTLNTNY	Consensus (ann/smm)	86	46220.7	94	314.49	78	-	-	-	-
HLA-B*35:03	1	1	9	9	SSKTLNTNY	Consensus (ann/smm)	89.5	46962.3	88	1.93281e+06	91	-	-	-	-
HLA-B*48:01	1	1	9	9	SSKTLNTNY	Consensus (ann/smm)	92.5	37950.4	85	2.76439e+07	100	-	-	-	-
