# Supplementary material for: Pathway based therapeutic targets identification and development of an interactive database CampyNIBase of Campylobacter jejuni RM1221 through non-redundant protein dataset
Source: PLoS One. 2018 Jun 8;13(6):e0198170. doi: 10.1371/journal.pone.0198170 (PMC5993290; doi:10.1371/journal.pone.0198170)
Supplement: S17 Table — (XLSX) [file pone.0198170.s017.xlsx]

## Sheet: Sheet1
T-cell epitope	MHC-I Molecules (percentile rank <10)		Epitope Conservancy
DYRLVISQF	HLA-A*23:01
	HLA-A*24:02
	HLA-B*18:01
	HLA-A*25:01		0.9977
	HLA-C*07:02
	HLA-B*58:02
	HLA-C*14:02
	HLA-A*26:01
	HLA-B*15:02
	HLA-B*14:02
	HLA-C*04:01
IFVFLVFAF	HLA-A*23:01
	HLA-A*24:02
	HLA-A*29:02
	HLA-B*46:01
	HLA-B*18:01
	HLA-B*35:01
	HLA-A*32:01
	HLA-B*53:01		0.9871
	HLA-B*58:01
	HLA-B*14:02
	HLA-B*15:01
	HLA-C*04:01
	HLA-A*68:02
	HLA-C*07:02
	HLA-A*26:01
	HLA-B*15:02
	HLA-A*31:01
	HLA-B*40:02
	HLA-A*02:06
	HLA-C*14:02
LYTRSSDKF	HLA-A*23:01
	HLA-A*24:02		0.9934
	HLA-C*14:02
	HLA-C*04:01
	HLA-C*07:02
	HLA-B*15:02
	HLA-B*53:01
	HLA-B*14:02
	HLA-A*29:02
QKFRYVVSF	HLA-A*32:01
	HLA-B*38:01
	HLA-B*27:02
	HLA-B*46:01		0.9867
	HLA-B*49:01
	HLA-B*50:01
	HLA-B*39:01
	HLA-B*15:01
	HLA-B*27:05
	HLA-A*23:01
	HLA-B*52:01
	HLA-B*58:01
	HLA-B*18:01
	HLA-B*48:01
	HLA-B*35:03
	HLA-B*15:25
	HLA-B*13:01
	HLA-C*04:01
	HLA-B*14:02
	HLA-B*08:01
	HLA-B*37:01
	HLA-C*07:02
	HLA-A*24:02
	HLA-B*40:02
	HLA-A*25:01
	HLA-B*15:02
SSKTLNTNY	HLA-A*30:02
	HLA-A*01:01		0.9879
	HLA-B*15:01
	HLA-A*29:02
	HLA-A*11:01
	HLA-B*15:25
	HLA-B*57:01
	HLA-A*26:01
	HLA-A*03:01
	HLA-B*15:02
	HLA-A*25:01
	HLA-B*58:01
	HLA-A*31:01
	HLA-A*30:01
	HLA-B*58:02
