# Supplementary material for: Pathway based therapeutic targets identification and development of an interactive database CampyNIBase of Campylobacter jejuni RM1221 through non-redundant protein dataset
Source: PLoS One. 2018 Jun 8;13(6):e0198170. doi: 10.1371/journal.pone.0198170 (PMC5993290; doi:10.1371/journal.pone.0198170)
Supplement: S18 Table — (XLSX) [file pone.0198170.s018.xlsx]

## Sheet: Sheet1
		Interacting Gene Analysis
No.	Protein	KEGG ID	Interacting Gene	Gene
1	sp|Q5HT08|ACPS_CAMJR	CJE1596		acpS
2	gi|57166945|gb|AAW35724.1|	CJE1405		N-acetylmuramoyl-L-alanine amidase (EC:3.5.1.28)
3	gi|57167453|gb|AAW36232.1|	CJE1810	rpoD, dnaB	dnaG
4	gi|57167308|gb|AAW36087.1|	CJE1654		ATP-dependent DNA helicase, UvrD/REP family
5	gi|57167222|gb|AAW36001.1|	CJE1566		non-canonical purine NTP pyrophosphatase, RdgB/HAM1 family
6	gi|57167210|gb|AAW35989.1|	CJE1554	ruvA, ruvC	ruvB
7	gi|57167148|gb|AAW35927.1|	CJE1486		aminotransferase, DegT/DnrJ/EryC1/StrS family
8	gi|57167043|gb|AAW35822.1|	CJE0667	dnaA	dnaB
9	gi|57167027|gb|AAW35806.1|	CJE0684		nidH
10	gi|57166946|gb|AAW35725.1|	CJE1406		oxidoreductase, 2-nitropropane dioxygenase family
11	gi|57166941|gb|AAW35720.1|	CJE1401		hydC
12	gi|57166923|gb|AAW35702.1|	CJE1382	uvrA, uvrB	uvrC
13	gi|57166885|gb|AAW35664.1|	CJE1343		HD/HDIG/KH domain protein
14	gi|57166835|gb|AAW35614.1|	CJE1292		rho
15	gi|57166807|gb|AAW35586.1|	CJE1264	pglF	pglE
16	gi|57166771|gb|AAW35550.1|	CJE1228		mfd
17	gi|57166742|gb|AAW35521.1|	CJE1196		mutS
18	gi|57166616|gb|AAW35395.1|	CJE1067		hipO
19	gi|57166547|gb|AAW35326.1|	CJE0993		thioesterase family protein
20	gi|57166520|gb|AAW35299.1|	CJE0966		flagellin family protein
21	gi|57166509|gb|AAW35288.1|	CJE0951		dsbA
22	gi|57166507|gb|AAW35286.1|	CJE0949		pabB
23	gi|57166501|gb|AAW35280.1|	CJE0943		lepB
24	gi|57166450|gb|AAW35229.1|	CJE0892		mviN
25	gi|57166448|gb|AAW35227.1|	CJE0890	ruvB, ruvC, recN, uvrB	ruvA
26	gi|57166418|gb|AAW35197.1|	CJE0860		flagellar basal-body P-ring formation protein FlgA, putative
27	gi|57166322|gb|AAW35101.1|	CJE0514		recG
28	gi|57166220|gb|AAW34999.1|	CJE0410	pgm, ileS	lspA
29	gi|57166212|gb|AAW34991.1|	CJE0402		phosphatase, Ppx/GppA family
30	gi|57166200|gb|AAW34979.1|	CJE0390	uvrB, uvrC, recN	uvrA
31	gi|57166101|gb|AAW34880.1|	CJE0288		cynT
32	gi|57165791|gb|AAW34570.1|	CJE0782		priA
33	gi|57165783|gb|AAW34562.1|	CJE0771	ropB	rpoN
34	gi|57165718|gb|AAW34497.1|	CJE1897	ruvA, ruvB, recN	ruvC
35	gi|76363322|sp|Q5HSC0.1|	CJE1845	polA, recN	recA
36	gi|71151795|sp|Q5HXF5.1|	CJE0001	dnaB, gyrA, gyrB	dnaA
37	gi|68566122|sp|Q5HWW4.1|	CJE0198		undecaprenol kinase, putative
