# Supplementary material for: Pathway based therapeutic targets identification and development of an interactive database CampyNIBase of Campylobacter jejuni RM1221 through non-redundant protein dataset
Source: PLoS One. 2018 Jun 8;13(6):e0198170. doi: 10.1371/journal.pone.0198170 (PMC5993290; doi:10.1371/journal.pone.0198170)
Supplement: S19 Table — (XLSX) [file pone.0198170.s019.xlsx]

## Sheet: Sheet1
		Druggability (Drug Bank)
No.	Protein	E Value	Drug name	Action	Binding Energy
1	sp|Q5HT08|ACPS_CAMJR	1.30033e-11	Coenzyme A		5.51 Kcal/mol
			1,4-Dithiothreitol		5.79 Kcal/mol
2	gi|57166945|gb|AAW35724.1|	Novel
3	gi|57167453|gb|AAW36232.1|	Novel
4	gi|57167308|gb|AAW36087.1|	Novel
5	gi|57167222|gb|AAW36001.1|	Novel
6	gi|57167210|gb|AAW35989.1|	4.143e-106	Adenine		6.55 Kcal/mol
7	gi|57167148|gb|AAW35927.1|	2.38885e-45	Pyridoxamine-5'-Phosphate		6.67 Kcal/mol
			Pyridoxyl-N,O-Cycloserylamide-5-Monophosphate		7.12 Kcal/mol
8	gi|57167043|gb|AAW35822.1|	Novel
9	gi|57167027|gb|AAW35806.1|	Novel
10	gi|57166946|gb|AAW35725.1|	Novel
11	gi|57166941|gb|AAW35720.1|	Novel
12	gi|57166923|gb|AAW35702.1|	Novel
13	gi|57166885|gb|AAW35664.1|	Novel
14	gi|57166835|gb|AAW35614.1|	Novel
15	gi|57166807|gb|AAW35586.1|	Experimental
16	gi|57166771|gb|AAW35550.1|	Novel
17	gi|57166742|gb|AAW35521.1|	Novel
18	gi|57166616|gb|AAW35395.1|	Novel
19	gi|57166547|gb|AAW35326.1|	2.39426e-33	Coenzyme A		5.5 Kcal/mol
		1.22552e-15	Coenzyme A		5.5 Kcal/mol
		2.85073e-13	Coenzyme A		5.5 Kcal/mol
20	gi|57166520|gb|AAW35299.1|	Novel
21	gi|57166509|gb|AAW35288.1|	Experimental
22	gi|57166507|gb|AAW35286.1|	Experimental
23	gi|57166501|gb|AAW35280.1|	Experimental
24	gi|57166450|gb|AAW35229.1|	Novel
25	gi|57166448|gb|AAW35227.1|	Novel
26	gi|57166418|gb|AAW35197.1|	Novel
27	gi|57166322|gb|AAW35101.1|	Novel
28	gi|57166220|gb|AAW34999.1|	Novel
29	gi|57166212|gb|AAW34991.1|	Experimental
30	gi|57166200|gb|AAW34979.1|	4.69336e-07	Colchicine	inducer	6.59 Kcal/mol
			Silodosin	substrate	5.23 Kcal/mol
			Etravirine	inhibitor	7.46 Kcal/mol
		1.0096e-06	Doxorubicin	substrate	6.09 Kcal/mol
		2.34716e-06	Gramicidin D	inhibitor	7.89 Kcal/mol
			Cyclosporine	Substrate,inhibitor, inducer	5.78 Kcal/mol
			Adenosine triphosphate		5.36 Kcal/mol
			Pravastatin	Substrate,inhibitor	7.85 Kcal/mol
			Fluvoxamine	inhibitor	8.07 Kcal/mol
			Fluconazole	inhibitor	8.51 Kcal/mol
			Erythromycin	Substrate,inhibitor, inducer	7.99 Kcal/mol
			Erythromycin		7.51 Kcal/mol
			Caffeine	Substrate,inhibitor	7.65 Kcal/mol
			Reserpine	Substrate,inhibitor, inducer	8.17 Kcal/mol
31	gi|57166101|gb|AAW34880.1|	Novel
32	gi|57165791|gb|AAW34570.1|	Novel
33	gi|57165783|gb|AAW34562.1|	Novel
34	gi|57165718|gb|AAW34497.1|	Novel
35	gi|76363322|sp|Q5HSC0.1|	Experimental
36	gi|71151795|sp|Q5HXF5.1|	Novel
37	gi|68566122|sp|Q5HWW4.1|	Novel
38	gi|57166216|gb|AAW34995.1|	Novel
