# Supplementary material for: Pathway based therapeutic targets identification and development of an interactive database CampyNIBase of Campylobacter jejuni RM1221 through non-redundant protein dataset
Source: PLoS One. 2018 Jun 8;13(6):e0198170. doi: 10.1371/journal.pone.0198170 (PMC5993290; doi:10.1371/journal.pone.0198170)
Supplement: S20 Table — (XLSX) [file pone.0198170.s020.xlsx]

## Sheet: Sheet1
		Potential Pathway Analysis					Red Color = Protein involved in Human Pathway
No.	Pathway	Protein of λ list	Protein of λ́ list	Total
1	Pantothenate and CoA biosynthesis	K00997	K00606	1+4 = 5
			K01918
			K03525
			K00954
2	Cationic antimicrobial peptide (CAMP) resistance	K01448	K00677	2+3 = 5
		K03673	K03585
			K18138
3	DNA replication	K02316	K03111	3+6 = 9
		K03469	K02341
		K02314	K02342
			K02337
			K02340
			K02338
4	Homologous recombination	K03582	K03111	7+5 = 12
		K03551	K02342
		K03550	K02337
		K03655	K02340
		K04066	K02338
		K01159
		K03553
5	Purine metabolism	K02428	K00769	2+9 = 11
		K01524	K00526
			K07127
			K03040
			K02341
			K02342
			K02337
			K02340
			K02338
6	Amino sugar and nucleotide sugar metabolism	K15895	K04042	2+5 = 7
		K15910	K00075
			K00790
			K00963
			K01810
7	RNA degradation	K08311		3+0 = 3
		K18682
		K03628
8	Nitrogen metabolism	K00459	K01501	2+1 = 3
		K01673
9	Two-component system	K03620	K02406	3+11 = 14
		K03092	K03406
		K02313	K08738
			K00575
			K03408
			K02406
			K00404
			K03413
			K00246
			K03407
			K00425
10	Nucleotide excision repair	K03703	K03657	3+2 = 5
		K03723	K03657
		K03701
11	Mismatch repair	K07456	K03657	1+8 = 9
			K03111
			K03657
			K02341
			K02342
			K02337
			K02340
			K02338
12	Phenylalanine metabolism	K01451		1+0 = 1
13	Biosynthesis of unsaturated fatty acids	K10806		1+0 = 1
14	Flagellar assembly	K02397	K02406	2+4 = 6
		K02386	K02417
			K02417
			K02406
15	Folate biosynthesis	K03342	K00796	1+3 = 4
			K00950
			K09457
16	Protein export	K03100	K03076	2+5 = 7
		K03101	K03118
			K03072
			K03074
			K03070
17	Peptidoglycan biosynthesis	K03980	K01921	2+12 = 14
		K06153	K02563
			K01925
			K00075
			K01924
			K00790
			K01000
			K01928
			K05366
			K03587
			K01929
			K05515
